# Supplementary material for: GABARAP proteins regulate the packaging of HIV-1 genomic RNA into virions
Source: EMBO Rep. 2025 Oct 31;26(23):5826–58. doi: 10.1038/s44319-025-00607-1 (PMC12678799; doi:10.1038/s44319-025-00607-1)
Supplement: Supplementary file 1 — Dataset EV1 [file 44319_2025_607_MOESM1_ESM.xlsx]

## Sheet: Legend
Dataset EV1 : Analysis of mass spectrometry data from virions-containing supernatants of HIV-1 producing cells purified by filtration and ultracentrifugation, in comparison with purified supernatants from non-transfected HeLa cells.
Mass spectrometry_supernatants
Column
A-C	Protein name and ID
D	Corresponding organism of protein
E-H	LFQ of mock-transfected cell supernatants
I-L	LFQ of virions-containing supernatans of HIV-1 producing cells
M	Mean of LFQ of mock-transfected cell supernatants, from four independant experiments
N	Mean of LFQ of virions-containing supernatans of HIV-1 producing cells, from four independant experiments
O-P	Stastistical analysis
Q	Fold Change (HIV-1 vs mock)
R	Number of values in HIV-1 vs mock-supernants
Mass spectrometry_cells
Column
A-D	Protein name and ID
E	Corresponding organism of protein
F	LFQ of total lysate from mock-transfected cells, from one experiment
G	LFQ of total lysate from HIV-1 producing cells, from one experiment
Enriched
Column
A-C	Protein name and ID
D	Corresponding organism of protein
E-H	LFQ of mock-transfected cell supernatants
I-L	LFQ of virions-containing supernatans of HIV-1 producing cells
M	Mean of LFQ of mock-transfected cell supernatants, from four independant experiments
N	Mean of LFQ of virions-containing supernatans of HIV-1 producing cells, from four independant experiments
O-P	Stastistical analysis
Q	Fold Change (HIV-1 vs mock)
R	Number of values in HIV-1 vs mock-supernants
S	Proteins previously described in HIV-associated proteome are indicated with a "yes"
Appeared
Column
A-C	Protein name and ID
D	Corresponding organism of protein
E-H	LFQ of mock-transfected cell supernatants
I-L	LFQ of virions-containing supernatans of HIV-1 producing cells
M	Mean of LFQ of virions-containing supernatans of HIV-1 producing cells, from four independant experiments
N	Number of values in HIV-1 vs mock-supernants
Autophagy linked
Column
A-B	Protein name and ID
C	Corresponding organism of protein
D-G	LFQ of mock-transfected cell supernatants
H-K	LFQ of virions-containing supernatans of HIV-1 producing cells
L	Mean of LFQ of mock-transfected cell supernatants, from four independant experiments
M	Mean of LFQ of virions-containing supernatans of HIV-1 producing cells, from four independant experiments
N-O	Stastistical analysis
P	Fold Change (HIV-1 vs mock)
Q	Number of values in HIV-1 vs mock-supernants
R	Proteins found in 'macroautophagy' GO term are indicated with a "yes"

## Sheet: PRIDE
The mass spectrometry proteomics data have been deposited to the ProteomeXchange Consortium via the Pride partner repository with the dataset identifiers PXD057162 (https://www.ebi.ac.uk/pride/archive/projects/PXD057162) for cell lysates and PXD057129 (https://www.ebi.ac.uk/pride/archive/projects/PXD057129) for viral particles.
Sample name	File name in Pride
mock_1	Y:\ClBE230314_PVVIH_A49923aA49952\ClBE230314_PVVIH_NI_P_125A_A49923_BM1_1_9889.d
mock_2	Y:\ClBE230314_PVVIH_A49923aA49952\ClBE230314_PVVIH_NI_P_125B_A49929_BM7_1_9913.d
mock_3	Y:\ClBE230314_PVVIH_A49923aA49952\ClBE230314_PVVIH_NI_P_125C_A49935_BM13_1_9977.d
mock_4	Y:\ClBE230314_PVVIH_A49923aA49952\ClBE230314_PVVIH_NI_P_167_A49941_BM19_1_10001.d
HIV-1_1	Y:\ClBE230314_PVVIH_A49923aA49952\ClBE230314_PVVIH_WT_P_125A_A49924_BM2_1_9893.d
HIV-1_2	Y:\ClBE230314_PVVIH_A49923aA49952\ClBE230314_PVVIH_WT_P_125B_A49930_BM8_1_9917.d
HIV-1_3	Y:\ClBE230314_PVVIH_A49923aA49952\ClBE230314_PVVIH_WT_P_125C_A49936_BM14_1_9981.d
HIV-1_4	Y:\ClBE230314_PVVIH_A49923aA49952\ClBE230314_PVVIH_WT_P_167_A49942_BM20_1_10005.d

## Sheet: mass spectrometry_supernatants
Protein.Group	Protein.Names	Genes	Species	LFQ mock_1	LFQ mock_2	LFQ mock_3	LFQ mock_4	LFQ HIV-1_1	LFQ HIV-1_2	LFQ HIV-1_3	LFQ HIV-1_4	mean LFQ mock	mean LFQ HIV-1	p-value	q-value	FC_HIV-1 vs mock	Nb Valid values_HIV-1 vs mock
Q9NX76	CKLF6_HUMAN	CMTM6	Human	1795.01	6451	2215.02	9440.14	57845.4	105767	60963.3	52379.7	4975.29	69238.9	0.00286666	0.0504977	16.8539	4_4
P41273	TNFL9_HUMAN	TNFSF9	Human	9196.68	23096.8	25084.8	29958.1	232294	387036	289067	262605	21834.1	292750	0.000689614	0.0504977	14.3796	4_4
P78406	RAE1L_HUMAN	RAE1	Human	357.284	2544.3	3333.22		14406.8	19386.2	17369.2	22605.6	1558.7	18441.9	0.0297548	0.0696298	11.6985	4_3
Q9HCE1	MOV10_HUMAN	MOV10	Human		8166.94	17720.3	10888.4	106248	153067	138467	80145.3	9193.91	119482	0.00821438	0.0539323	10.2535	4_3
Q9UNN8	EPCR_HUMAN	PROCR	Human	7314.6	16468.3	25217.1	37158.6	125517	165226	200641	164961	21539.7	164086	0.00221201	0.0504977	8.83074	4_4
P16403	H12_HUMAN	H1-2	Human		17964.3	6785.13	11419.2	64589.3	217124	63954.2	52744	9042.16	99602.9	0.00926207	0.0544248	8.07325	4_3
P09496	CLCA_HUMAN	CLTA	Human	19877.3	15507.4	77998.2	71861.6	161656	198865	474251	342064	46311.1	294209	0.00127383	0.0504977	7.4122	4_4
P42892	ECE1_HUMAN	ECE1	Human		5525.34	7552.18	14065.8	43458.8	73434.9	53317.2	61000	6785.83	57802.7	0.0126073	0.0566515	7.41028	4_3
P19256	LFA3_HUMAN	CD58	Human	5537.22	5116.39	9271.6	17006	48743.3	62609.5	58980.9	63462	9232.8	58448.9	0.00223205	0.0504977	7.11119	4_4
Q9UIQ6	LCAP_HUMAN	LNPEP	Human	7384.47	13944.8	16091.9	14773.2	78848.6	87884.1	129879	64108.2	13048.6	90180	0.00101593	0.0504977	6.96764	4_4
P78380	OLR1_HUMAN	OLR1	Human	3466.14	8637.41	10221.9	96756.5	59380.9	108686	58762.2	158507	29770.5	96334	0.0178899	0.0595524	6.71245	4_4
O95274	LYPD3_HUMAN	LYPD3	Human	6064.11	14042.5	27747.3	53476.6	103756	155900	107634	143203	25332.6	127623	0.0111659	0.0559899	6.66486	4_4
P10412	H14_HUMAN	H1-4	Human	11046.6	73700.7	18713.1	31605.9	132561	383642	224191	76878	33766.6	204318	0.00816485	0.0539323	6.53186	4_4
O00425	IF2B3_HUMAN	IGF2BP3	Human		2184.62	2239.37	5925.31	18842.3	22363.3	20647.3	17371.1	2587.32	19806	0.0213768	0.0630605	6.51635	4_3
P09497	CLCB_HUMAN	CLTB	Human	10182.5	30014	37428.5	21457.6	98250.2	144665	185067	165199	24770.7	148295	0.00081206	0.0504977	6.48661	4_4
Q00610	CLH1_HUMAN	CLTC	Human	75156.4	143516	155287	306997	779857	1110000	1120000	876001	170239	971464	0.00349145	0.0504977	6.37502	4_4
P60903	S10AA_HUMAN	S100A10	Human	4272.12	12429.1	12515.1	51341.3	58701.5	78921.3	80390.9	149629	20139.4	91910.7	0.00499516	0.0507041	6.35727	4_4
P51511	MMP15_HUMAN	MMP15	Human	11352.1	6808.33	13911.7	14365	59299.2	88986.2	68004	67393.5	11609.3	70920.7	0.00244303	0.0504977	6.29043	4_4
O75054	IGSF3_HUMAN	IGSF3	Human	15833.6	24018.6	45299.3	44459.3	136064	219287	157819	187017	32402.7	175047	0.00278747	0.0504977	5.82309	4_4
P84243	H33_HUMAN	H3-3A	Human	21177.1	74981.7	59676.1	162061	332326	725453	571810	115622	79474	436303	0.0447363	0.0830576	5.67599	4_4
P53675	CLH2_HUMAN	CLTCL1	Human	9200.52	10851.2	17470.5	3598.1	39456.5	47064.6	59426	50112.4	10280.1	49014.9	0.0064394	0.0522489	5.44837	4_4
P43003	EAA1_HUMAN	SLC1A3	Human	6483.8	5415.7	11605.7	16391	41479.2	38366.3	54467.1	67442.2	9974.05	50438.7	0.000463624	0.0504977	5.43903	4_4
Q6UVK1	CSPG4_HUMAN	CSPG4	Human	11013.8	20949	28738.3	44747.7	106013	133582	166590	108689	26362.2	128718	0.00499914	0.0507041	5.42191	4_4
P54851	EMP2_HUMAN	EMP2	Human		4299.42	6259.15	10346.6	22682.6	35414.9	38791.5	31694.7	5226.29	32145.9	0.0145758	0.057102	5.3876	4_3
P06899	H2B1J_HUMAN	H2BC11	Human	6288.57	31851.7	23743.9	76955.4	117195	271667	119418	70811.5	34709.9	144773	0.0405685	0.0797501	5.20788	4_4
P09543	CN37_HUMAN	CNP	Human	25181.2	33058.5	74247	61515.3	180872	232353	248581	247704	48500.5	227378	0.00177434	0.0504977	5.10769	4_4
Q9NZI8	IF2B1_HUMAN	IGF2BP1	Human		6419.17	4245.98	5328.49	20365.1	26847.6	26312.9	25096.6	3998.41	24655.6	0.00262192	0.0504977	4.9607	4_3
P16401	H15_HUMAN	H1-5	Human	3534.89	24692.5	5430.29	2860.48	23180.2	62914.6	33276.5	15425.1	9129.54	33699.1	0.00272369	0.0504977	4.84739	4_4
P62937	PPIA_HUMAN	PPIA	Human	117725	108196	246671	304135	710445	879912	1100000	721465	194182	852956	0.00478167	0.0507041	4.77341	4_4
Q9Y624	JAM1_HUMAN	F11R	Human	11946.3	12017.1	34940.6	31274.9	78965.6	98853.6	116044	80079.1	22544.7	93485.6	0.00578074	0.0514124	4.63717	4_4
Q9Y2Z0	SGT1_HUMAN	SUGT1	Human	1522.92	3594.86	4184.46	433.021	5552.78	6807.25	6508.34	18361.1	2433.82	9307.37	0.0689495	0.109071	4.6194	4_4
Q5TEC6	H37_HUMAN	H3-7	Human	70049.2	227603	125072	147718	599941	1150000	663020	288432	142611	675348	0.00799538	0.0539323	4.60045	4_4
P54852	EMP3_HUMAN	EMP3	Human	15311.9	11932	29982.3	9296.38	80806.6	84413.5	154460	21393.4	16630.6	85268.4	0.00400068	0.0504977	4.58678	4_4
Q07955	SRSF1_HUMAN	SRSF1	Human	2665.05	13170.3	15677.9	34130.9	26631.6	64915.2	40887.4	116589	16411	62255.8	0.00682115	0.0528931	4.57682	4_4
P37108	SRP14_HUMAN	SRP14	Human	4610.63	21431.6	24015.3	37845.6	66554.8	90045.1	80017.5	78509.5	21975.8	78781.7	0.0177516	0.0595065	4.52488	4_4
P61927	RL37_HUMAN	RPL37	Human		6776.51	2558.8	26215.4	11507.8	30630.1	18117.1	74867.3	8887.68	33780.6	0.0145073	0.057102	4.50447	4_3
P35052	GPC1_HUMAN	GPC1	Human	11666.9	19727.6	23018.1	28326.6	68190.3	109882	89899.8	91483.9	20684.8	89864	0.000909269	0.0504977	4.50158	4_4
P33947	ERD22_HUMAN	KDELR2	Human	896.011	2925.38	1189.81	3783.75	7635.63	10805.5	6355.23	8981.81	2198.74	8444.54	0.00587455	0.0515269	4.46964	4_4
Q6YHK3	CD109_HUMAN	CD109	Human	45031.7	45314.3	105846	84842.5	250862	288927	410845	224072	70258.6	293676	0.0024981	0.0504977	4.36829	4_4
P26373	RL13_HUMAN	RPL13	Human	4030.73	25132	8038.08	22060.2	30791	60563.2	28183.9	123714	14815.3	60813	0.00512761	0.0507041	4.36184	4_4
Q01081	U2AF1_HUMAN	U2AF1	Human		5559.75	3367.5	12286.7	9327.53	25767.2	16600	44617.4	5303.49	24078	0.00199494	0.0504977	4.36141	4_3
Q99961	SH3G1_HUMAN	SH3GL1	Human	9902.39	15589.2	28604.5	17418.3	70081	84573.8	78558.7	59288.3	17878.6	73125.4	0.00321815	0.0504977	4.3526	4_4
Q5ZPR3	CD276_HUMAN	CD276	Human	7417.24	10507.6	21197.1	44106.2	49098.7	82795.1	64087.6	99330	20807	73827.9	0.00831648	0.0539323	4.34112	4_4
P21589	5NTD_HUMAN	NT5E	Human	4462.91	6464.23	12685.8	12984.9	27689.1	41792.3	40181.6	35577.7	9149.46	36310.2	0.00360413	0.0504977	4.31946	4_4
O43488	ARK72_HUMAN	AKR7A2	Human		1097.36	1676.9	717.787	2653.32	2172.16	4489.39	10907.2	873.012	5055.52	0.0739003	0.113693	4.31831	4_3
P58876	H2B1D_HUMAN	H2BC5	Human	116887	235090	201853	548874	1020000	1560000	1440000	422752	275676	1110688	0.04284	0.0813501	4.22344	4_4
P62753	RS6_HUMAN	RPS6	Human	6372.67	18457.7	12633.5	28134	32623.7	73803.1	38670.2	133119	16399.5	69554	0.000550724	0.0504977	4.14947	4_4
P05161	ISG15_HUMAN	ISG15	Human		3934.52	6617.62	65439.7	33093.8	51101.2	21096.7	112527	18998	54454.7	0.070319	0.110245	4.14466	4_3
P32970	CD70_HUMAN	CD70	Human	5061.61	11038.3	22561.5	49346.3	55328.1	59537.1	58897	93300.8	22001.9	66765.8	0.0180906	0.0598502	4.13023	4_4
P61513	RL37A_HUMAN	RPL37A	Human	5118.22	25964.4	10929.1	30267.8	37762.1	52474.6	44850.3	129728	18069.9	66203.8	0.0067525	0.0527627	4.02425	4_4
P42766	RL35_HUMAN	RPL35	Human	8069.8	19922.8	12469.8	35018	32523.4	58550.2	69340.9	139329	18870.1	74935.9	0.000874933	0.0504977	4.02344	4_4
Q5T0N5	FBP1L_HUMAN	FNBP1L	Human	2207.14	3731.86	3768.05	11597.5	14588.4	17971.6	17006.5	20522.4	5326.14	17522.2	0.00823022	0.0539323	3.99301	4_4
P62277	RS13_HUMAN	RPS13	Human	16327.3	90985.9	50468.1	182237	139595	245847	207500	485102	85004.6	269511	0.00745724	0.0534017	3.98759	4_4
P07355	ANXA2_HUMAN	ANXA2	Human	125490	166412	287915	325762	828347	942687	1150000	532854	226395	863472	0.0108801	0.0559075	3.9535	4_4
P62888	RL30_HUMAN	RPL30	Human	10757.4	59028.9	39728	116841	112081	164505	156888	247153	56588.8	170157	0.0145109	0.057102	3.9464	4_4
Q92600	CNOT9_HUMAN	CNOT9	Human		2853.59	2121.42	3760.79	7822.34	12594.1	10091	10779.1	2183.95	10321.6	0.0065494	0.0522489	3.91858	4_3
P62304	RUXE_HUMAN	SNRPE	Human		16701	8442.62	45156.6	42659.1	75666.5	61688.7	81041.9	17575.1	65264	0.0403445	0.079531	3.90205	4_3
P14635	CCNB1_HUMAN	CCNB1	Human		3704.61	3250.81	8095.61	10881.4	17735.3	11254.5	27424.7	3762.76	16824	0.00343345	0.0504977	3.8292	4_3
P62273	RS29_HUMAN	RPS29	Human	7279.32	33388.6	11031.2	107959	63973.2	88330.8	62995	171698	39914.5	96749.2	0.0198047	0.0615962	3.812	4_4
Q9UNF0	PACN2_HUMAN	PACSIN2	Human	10616.5	11479.3	21614	24363.5	49980	63748.8	68510.7	61628.4	17018.3	60967	0.00252413	0.0504977	3.80504	4_4
P83731	RL24_HUMAN	RPL24	Human	7401.57	33160.7	27246.7	65028.7	52467.2	103996	87969.6	188479	33209.4	108228	0.00390388	0.0504977	3.79781	4_4
Q86UN3	R4RL2_HUMAN	RTN4RL2	Human	6277.59	15237.5	35290.4	36899.4	56985.8	74298.2	104965	58143.5	23426.2	73598.1	0.0184996	0.0602174	3.79513	4_4
P46777	RL5_HUMAN	RPL5	Human	6003.88	26470.5	16500.9	66354.3	42443.5	95959.1	56364	154608	28832.4	87343.6	0.00518502	0.0508975	3.77911	4_4
P11387	TOP1_HUMAN	TOP1	Human	2672.12	16232	10851.8	10941.9	23681.1	43293	26809.3	37846.3	10174.5	32907.4	0.0101504	0.0555114	3.76987	4_4
P31689	DNJA1_HUMAN	DNAJA1	Human	10674.8	23001	25326.1	30839.8	65931.8	91839.2	70445.9	87611.3	22460.4	78957.1	0.0029302	0.0504977	3.73627	4_4
P49458	SRP09_HUMAN	SRP9	Human		1616.8	2651.41	5270.84	4274.53	7409.52	7567.82	20893.3	2384.76	10036.3	0.00556826	0.0508975	3.72894	4_3
P61313	RL15_HUMAN	RPL15	Human	15696.7	74656.9	17072.3	63531.9	65970.9	155246	90108.3	263265	42739.4	143648	0.00366889	0.0504977	3.71828	4_4
P39023	RL3_HUMAN	RPL3	Human	19201.1	85176.4	39176.7	125275	126997	227876	158897	321895	67207.3	208916	0.00483066	0.0507041	3.68507	4_4
P51153	RAB13_HUMAN	RAB13	Human	12383.8	23680.4	33829.3	46241.5	90469.8	93030.4	110247	89814	29033.8	95890.3	0.00882608	0.0544248	3.67128	4_4
P18124	RL7_HUMAN	RPL7	Human	12058.7	88096.8	29041.5	75212.2	81263.4	191094	131091	204865	51102.3	152078	0.00729445	0.0530898	3.66145	4_4
P62913	RL11_HUMAN	RPL11	Human	10569.3	60595	27347.3	108829	92744.3	144659	116293	211500	51835.2	141299	0.0158588	0.0583221	3.62734	4_4
Q15286	RAB35_HUMAN	RAB35	Human	31267.6	54178.9	68977.5	96174.3	185452	229307	232848	194341	62649.6	210487	0.00538347	0.0508975	3.61742	4_4
Q7Z402	TMC7_HUMAN	TMC7	Human	3126.55	3347.08	5509.38	7242.16	18031.3	13128	11461.3		4806.29	10655.1	0.0248264	0.0653862	3.61029	3_4
P98172	EFNB1_HUMAN	EFNB1	Human	5404.84		3668.99	5297.74	9891.71	20729.7	21040	22978.9	3592.89	18660.1	0.0329131	0.0725504	3.57061	4_3
P83881	RL36A_HUMAN	RPL36A	Human	6651.66	26465.1	19918.9	35475.5	42238	72174.3	47395.3	135403	22127.8	74302.6	0.00513225	0.0507041	3.5413	4_4
P36776	LONM_HUMAN	LONP1	Human		2536.16	1197.06	4614.75	5868.82	7314.44	6446.13	12851.2	2086.99	8120.15	0.0139458	0.057102	3.51017	4_3
Q5VW32	BROX_HUMAN	BROX	Human	8194.5	13280.1	19774.6	21927	45261.6	56225.1	59855.2	46288.8	15794	51907.7	0.00462168	0.0507041	3.49628	4_4
P00533	EGFR_HUMAN	EGFR	Human	37136.5	40756.7	81259.3	82113.6	151615	209248	230284	191777	60316.5	195731	0.00304815	0.0504977	3.43197	4_4
Q99816	TS101_HUMAN	TSG101	Human	19113.9	24452	28915.6	50150.2	84123.1	106939	91072.7	111820	30657.9	98488.7	0.00237695	0.0504977	3.40975	4_4
P62314	SMD1_HUMAN	SNRPD1	Human		6573.76	5006.22	9796.12	23275.3	25575.6	18046	27490.9	5344.02	23596.9	0.00321652	0.0504977	3.40152	4_3
P46781	RS9_HUMAN	RPS9	Human	23692.1	86760.8	51766.2	110814	118634	186730	164061	432831	68258.3	225564	0.00318906	0.0504977	3.39856	4_4
P08648	ITA5_HUMAN	ITGA5	Human	6098.21	9583.48	21503.3	20997.3	35675	48390	53520.9	37454.4	14545.6	43760.1	0.011565	0.0561005	3.38406	4_4
P46779	RL28_HUMAN	RPL28	Human	8446.26	31814	23879.7	55768.2	45549.8	112432	62513.1	145718	29977	91553.2	0.00286132	0.0504977	3.37902	4_4
P07910	HNRPC_HUMAN	HNRNPC	Human	5514.6	20630.8	20675.5	24091.3	31646.5	61277.8	51215.9	74207.4	17728	54586.9	0.00346775	0.0504977	3.37702	4_4
P27694	RFA1_HUMAN	RPA1	Human		1496.51	507.64	2517.36	2754.48	4841.88	2477.94	6138.02	1130.38	4053.08	0.0131705	0.0567696	3.37689	4_3
P34741	SDC2_HUMAN	SDC2	Human	5634.81	10167	12216.6	24865.2	31070.1	47980.6	26553.4	54184.2	13220.9	39947.1	0.00834523	0.0539323	3.33194	4_4
Q03405	UPAR_HUMAN	PLAUR	Human	9093.86	14758.5	34112.9	27268	55845.1	64717.3	66685.1	62913	21308.3	62540.1	0.0104955	0.0558189	3.31973	4_4
P31431	SDC4_HUMAN	SDC4	Human	8298.64	17800.8	18268.2	26687.5	67210.5	79444.6	37340.4	43848.8	17763.8	56961.1	0.0233436	0.0639017	3.3193	4_4
P05187	PPB1_HUMAN	ALPP	Human	84403.2	79118.6	114295	108818	269277	363945	301636	340583	96658.7	318860	0.000987866	0.0504977	3.31813	4_4
P14384	CBPM_HUMAN	CPM	Human	12176.1	13531.6	21074.3	16271.9	43075.2	51064.3	67760.7	45889.2	15763.5	51947.4	0.000160652	0.0502648	3.317	4_4
Q8IUE6	H2A2B_HUMAN	H2AC21	Human	31626.8	43894.6	67801.5	9896.02	213831	277473	231359	8114.09	38304.7	182694	0.0461438	0.0842715	3.30684	4_4
P46778	RL21_HUMAN	RPL21	Human	12358.1	46799.5	19634.7	57976.5	62868	104962	73221.4	161006	34192.2	100514	0.00340083	0.0504977	3.29699	4_4
P62081	RS7_HUMAN	RPS7	Human	22290.1	58805.8	53698.4	168394	123845	206515	151681	354921	75797.1	209240	0.00504671	0.0507041	3.28298	4_4
P50914	RL14_HUMAN	RPL14	Human	29522.7	94342.1	63315	154016	117192	247898	222705	480702	85298.9	267124	0.000442415	0.0504977	3.27123	4_4
Q8NCA5	FA98A_HUMAN	FAM98A	Human	1677.67	2709.75	3879.59	6970.94	10003.8	12502.7	8086.81	13617.6	3809.49	11052.7	0.01233	0.0566515	3.25337	4_4
P11388	TOP2A_HUMAN	TOP2A	Human		4379.6	5547.87	3406.58	7734.82	16607.6	8344.16	20521.2	3333.51	13301.9	0.0508809	0.089405	3.25091	4_3
P62841	RS15_HUMAN	RPS15	Human	2677.76	26004.9	5824.64	29485.1	19762	36833.6	25577.2	71219.4	15998.1	38348.1	0.0231306	0.0638156	3.24494	4_4
Q86V81	THOC4_HUMAN	ALYREF	Human	1036.54	4683.78	4864.76	14121.8	9933.23	15763.7	10547.3	21865.9	6176.72	14527.5	0.0298719	0.0696298	3.22575	4_4
O60884	DNJA2_HUMAN	DNAJA2	Human	9142.46	17838.9	24880.1	38488.4	48874.5	78715.9	49105.9	89481.7	22587.5	66544.5	0.0084016	0.0539323	3.22552	4_4
P49207	RL34_HUMAN	RPL34	Human	8009.14	26527	15483.6	44395.2	42692.9	60155.4	52554	116984	23603.7	68096.6	0.00411634	0.0506161	3.22456	4_4
O60231	DHX16_HUMAN	DHX16	Human		1816.63	781.589	3780.55	3713.04	5781.27	3730.09	8274.33	1594.69	5374.68	0.0175987	0.0595065	3.21533	4_3
Q9UK41	VPS28_HUMAN	VPS28	Human	6246.02	6191.53	15671.5	20679.9	27847.5	34442.6	41333.3	33064.4	12197.2	34171.9	0.0125866	0.0566515	3.19794	4_4
P55735	SEC13_HUMAN	SEC13	Human	7521.34	10587.4	20517	14347.4	34391.4	35860.1	71137.7	27721.4	13243.3	42277.7	0.00382187	0.0504977	3.19155	4_4
P55809	SCOT1_HUMAN	OXCT1	Human	2632.75	10315.5	6055.34	19954.5	18789	23269.4	17505.2	44353.8	9739.52	25979.4	0.0122036	0.0566515	3.18916	4_4
O60832	DKC1_HUMAN	DKC1	Human		14226.7	5228.16	12886.9	11642.2	31411.6	21220.8	46145.3	8085.44	27605	0.0124103	0.0566515	3.1778	4_3
Q12768	WASC5_HUMAN	WASHC5	Human		3189.16	3107.15	5663.71	9169.2	13833.3	12290.4	10467.7	2990.01	11440.2	0.0254377	0.0659395	3.1652	4_3
P17844	DDX5_HUMAN	DDX5	Human	3767.96	11469.6	8562.32	15891.1	18282.2	34726.8	19451.3	47733.7	9922.75	30048.5	0.0026336	0.0504977	3.16422	4_4
P08621	RU17_HUMAN	SNRNP70	Human		4343.79	2801.68	10247.9	7151.1	21756.8	8791.93	20627.9	4348.34	14581.9	0.0242383	0.0647407	3.16279	4_3
P35637	FUS_HUMAN	FUS	Human	2085.77	4433.72	3800.78	10304	10374.2	14622.6	10994.5	21562	5156.07	14388.3	0.00383746	0.0504977	3.15669	4_4
P08582	TRFM_HUMAN	MELTF	Human	6194.38	9294.14	15756.3	18517.3	31685.2	37223	39603.5	35509.4	12440.5	36005.3	0.00699047	0.0530898	3.15229	4_4
P27635	RL10_HUMAN	RPL10	Human	24496.5	84400.3	34838.6	133761	105423	186868	155519	309106	69374.1	189229	0.00464619	0.0507041	3.1487	4_4
P15529	MCP_HUMAN	CD46	Human	25667.9	31106.6	68402.1	58294	115026	139188	155708	124824	45867.7	133686	0.00562189	0.0508975	3.14425	4_4
P08174	DAF_HUMAN	CD55	Human	262495	231496	896149	490027	1120000	1230000	1750000	1080000	470042	1295000	0.00926991	0.0544248	3.1429	4_4
O43657	TSN6_HUMAN	TSPAN6	Human	13965.6	27845.9	40609.1	34982.7	83531	130706	120084	41051.3	29350.8	93843.1	0.0249318	0.0653862	3.1417	4_4
P18077	RL35A_HUMAN	RPL35A	Human	11698.9	62780.6	27488.6	105552	70647.3	112017	107217	237482	51880	131841	0.0127848	0.0567696	3.11832	4_4
Q29983	MICA_HUMAN	MICA	Human	3594.92		12986.6	26369.6	24878.9	39274.1	30979	48310.2	10737.8	35860.6	0.0537785	0.0925788	3.11566	4_3
Q13395	TARB1_HUMAN	TARBP1	Human		1863.87	1762.13	2810.33	4480.65	7263.89	6111.05	6267.37	1609.08	6030.74	0.0108466	0.0559075	3.1121	4_3
A5YKK6	CNOT1_HUMAN	CNOT1	Human	2480.39	8940.6	6393.05	11248.9	16133.2	24540.6	17264.8	21757.9	7265.74	19924.1	0.0110394	0.0559075	3.10756	4_4
Q9H6B4	CLMP_HUMAN	CLMP	Human	6202.19	6007.07	13456.2	18866.9	26222.5	26914.9	36822.8	33802.1	11133.1	30940.6	0.00655389	0.0522489	3.10437	4_4
P08708	RS17_HUMAN	RPS17	Human	6338.1	15158.3	13419.6	42287.5	34367.4	47879.1	38644.3	78444.3	19300.9	49833.8	0.00718583	0.0530898	3.09275	4_4
P17301	ITA2_HUMAN	ITGA2	Human	16891.5	43587	45143.2	106383	90091	141469	121679	201748	53001.2	138747	0.00690486	0.0528931	3.06704	4_4
Q86VI4	LAP4B_HUMAN	LAPTM4B	Human	2200.74	6834.55	4250.55	9808.47	13628.9	19111.9	14074.6	15043.1	5773.58	15464.6	0.0149655	0.0573444	3.06234	4_4
P11940	PABP1_HUMAN	PABPC1	Human	20267.5	20888.9	38313.2	42192.5	63623.3	86777.1	104027	104267	30415.5	89673.6	0.00110714	0.0504977	3.05847	4_4
P84098	RL19_HUMAN	RPL19	Human	12197.5	18355	11769.3	26238.3	31683.6	64917.1	30530	96316.5	17140	55861.8	0.000658937	0.0504977	3.05828	4_4
Q92890	UFD1_HUMAN	UFD1	Human	1769.59		6712.33	14629.2	13368.9	19139.6	12952.8	28387.7	5777.78	18462.2	0.0667872	0.106617	3.04701	4_3
P62829	RL23_HUMAN	RPL23	Human	19351.6	75139	39416.4	101477	95900.9	194725	141482	189464	58846	155393	0.0065477	0.0522489	3.04587	4_4
P67809	YBOX1_HUMAN	YBX1	Human		4423.54	3226.34	2205.55	8464.76	12509.4	5759.31	12198	2463.86	9732.87	0.038745	0.0778062	3.03365	4_3
P14678	RSMB_HUMAN	SNRPB	Human	8142.49	25413	16965.6	27048.8	43735	71183.1	55949.3	46075.6	19392.5	54235.8	0.00919141	0.0544248	3.03204	4_4
P01130	LDLR_HUMAN	LDLR	Human	3280.89	6116.21	11923.9	25798.9	19434.3	24977.2	27231.9	38584.7	11780	27557	0.0181555	0.0598928	3.01494	4_4
P10599	THIO_HUMAN	TXN	Human	20181.1	40685	64468	138546	99672.5	130276	177986	260030	65970	166991	0.00588579	0.0515269	3.00873	4_4
Q9BZG1	RAB34_HUMAN	RAB34	Human	7175.31	9294.23	13050.3	24589.1	28494	40792.9	37016.3	40638.3	13527.2	36735.4	0.00770324	0.0534017	3.00651	4_4
P62847	RS24_HUMAN	RPS24	Human	7539.57	15952	9767.12	33514.3	20440.3	48169.9	31614.6	102040	16693.2	50566.2	4.15233e-05	0.0340491	2.99703	4_4
O75694	NU155_HUMAN	NUP155	Human	2097.35	7108.74	6904.65	9256.21	12906.4	18402.5	18918.3	17056.9	6341.74	16821	0.0116257	0.0561005	2.99472	4_4
Q6P2Q9	PRP8_HUMAN	PRPF8	Human		8719.44	3845.22	8008.75	10110.1	22108.7	12042.1	26830.3	5143.35	17772.8	0.00291767	0.0504977	2.98519	4_3
Q12906	ILF3_HUMAN	ILF3	Human	2436.57	8819.19	7380.45	21568.5	17461	21949.4	18976.7	37288.4	10051.2	23918.9	0.0186752	0.0602174	2.98397	4_4
Q09666	AHNK_HUMAN	AHNAK	Human	21243.5	25015.2	49316.9	50339.8	84983.5	87687.6	115367	120490	36478.9	102132	0.00199349	0.0504977	2.97675	4_4
O75832	PSD10_HUMAN	PSMD10	Human	2513.99	3126.2	1844	8181.43	5062.82	10921.6	15113.1	10750.6	3916.4	10462	0.0357013	0.075582	2.95035	4_4
P10301	RRAS_HUMAN	RRAS	Human	5091.28	11575.8	12481.2	19143.7	30515.2	27519.5	42739.1	29585.2	12073	32589.7	0.0164011	0.0594207	2.94679	4_4
O15243	OBRG_HUMAN	LEPROT	Human	1081.04	2141.07	2920.1	4618.15	5572.2	8021.25	9483.29	5465.19	2690.09	7135.48	0.0214175	0.0630605	2.93511	4_4
P32969	RL9_HUMAN	RPL9	Human	15965.6	46628	28731.1	72576.8	67926.8	121719	101183	137594	40975.4	107106	0.00445992	0.0507041	2.93448	4_4
Q00839	HNRPU_HUMAN	HNRNPU	Human	12822.1	37104.1	25272.6	40126.6	53546.9	84402.3	69652.5	113548	28831.3	80287.4	0.00173846	0.0504977	2.93383	4_4
Q7Z2W4	ZCCHV_HUMAN	ZC3HAV1	Human	10829.5	23279.2	28698.7	67353.3	51522.5	72840.4	68957.5	139307	32540.2	83156.9	0.0048752	0.0507041	2.93279	4_4
P00505	AATM_HUMAN	GOT2	Human	3287.29	4168.57	6704.49	26071.5	16150.9	20293.8	15304.2	35068.8	10058	21704.4	0.0211374	0.0627238	2.92741	4_4
P61247	RS3A_HUMAN	RPS3A	Human	11015.6	30350.1	29428.2	57378	48723.5	98504.3	76467.5	112575	32043	84067.6	0.00415628	0.0506161	2.92488	4_4
Q9Y2X3	NOP58_HUMAN	NOP58	Human		4099.68	1987.31	5805.48	3739.29	9796.54	8226.13	14679.6	2973.12	9110.39	0.0127163	0.0567696	2.92444	4_3
Q9Y4G6	TLN2_HUMAN	TLN2	Human	2790.83		2445.7	3811.85	8476.68		5968.41	12842.1	2262.09	6821.8	0.00388067	0.0504977	2.92291	3_3
P46776	RL27A_HUMAN	RPL27A	Human	8414.19	28021.1	36533.2	33210.3	46201.4	47052.4	85920.1	111588	26544.7	72690.5	0.0120972	0.056576	2.92161	4_4
P16104	H2AX_HUMAN	H2AX	Human	289696	475249	776721	423698	1280000	2210000	2250000	517409	491341	1.56435e+06	0.0202589	0.0619092	2.91984	4_4
Q9BY43	CHM4A_HUMAN	CHMP4A	Human	1961.52	4166.26	8326.42	7482.76	10761.9	15312.9	13695	16378.5	5484.24	14037.1	0.0140598	0.057102	2.91898	4_4
P62993	GRB2_HUMAN	GRB2	Human	5845.83	9474.06	13587.3	19130.8	23514.2	33781.6	33663	38990.4	12009.5	32487.3	0.00327211	0.0504977	2.91721	4_4
Q9Y6E2	5MP1_HUMAN	BZW2	Human	5134.61	10540.4	13382.9	21224.3	27430	33118.8	32814.3	37073.7	12570.6	32609.2	0.00999807	0.0555114	2.91186	4_4
P08133	ANXA6_HUMAN	ANXA6	Human	28575.4	48267.9	74766.9	175133	128522	197361	177799	287800	81685.8	197870	0.0101582	0.0555114	2.91161	4_4
O00178	GTPB1_HUMAN	GTPBP1	Human	1540.89	3763.86	2328.09	10388.9	7227.43	10566.9	8185.07	16119.1	4505.43	10524.6	0.00991581	0.0555114	2.91125	4_4
Q02543	RL18A_HUMAN	RPL18A	Human	16754.1	72332.1	32790.8	88376.3	83611.6	157331	113386	165168	52563.3	129874	0.00886786	0.0544248	2.89405	4_4
O00592	PODXL_HUMAN	PODXL	Human	10593.8	17947.2	26826.6	81573	55392.6	67397.5	61665.6	125503	34235.2	77489.7	0.0145949	0.057102	2.88674	4_4
P62424	RL7A_HUMAN	RPL7A	Human	16453.3	89172.4	36527.5	77497.1	79171	148297	124351	197145	54912.6	137241	0.00907914	0.0544248	2.88527	4_4
P13010	XRCC5_HUMAN	XRCC5	Human	3727.41	19683.4	6650.72	13566.8	19248.1	31134.1	25530.6	29818.2	10907.1	26432.7	0.0143503	0.057102	2.88123	4_4
P38646	GRP75_HUMAN	HSPA9	Human	10229.8	23911.8	18953.8	32339	44482.6	60784.2	46609.9	81782.1	21358.6	58414.7	0.00228798	0.0504977	2.87941	4_4
P62249	RS16_HUMAN	RPS16	Human	26049.8	94763.1	74460.1	155248	106304	247522	186638	397350	87630.2	234454	0.00143393	0.0504977	2.87565	4_4
Q13444	ADA15_HUMAN	ADAM15	Human	1953.35		6602.69	12423.8	13871.2	14726.9	19448.9	14031	5244.96	15519.5	0.0927547	0.132893	2.86933	4_3
P62266	RS23_HUMAN	RPS23	Human	20652.2	56942.3	40929.4	116223	82234	175455	148003	176699	58686.7	145598	0.00844218	0.0539423	2.86582	4_4
P02795	MT2_HUMAN	MT2A	Human	817.301	9323.45	1748.64	63044.8	11341.2	18264.7	4440.65	61390.7	18733.5	23859.3	0.0794107	0.119043	2.86337	4_4
P62979	RS27A_HUMAN	RPS27A	Human	335954	347858	266984	688746	756843	1100000	1230000	1410000	409886	1.12421e+06	0.00530753	0.0508975	2.86302	4_4
O75367	H2AY_HUMAN	MACROH2A1	Human	4849.82	9134.79	9088.93	6274.67	18116	33195.6	23281.2	12086.7	7337.05	21669.9	0.00341972	0.0504977	2.86076	4_4
P04156	PRIO_HUMAN	PRNP	Human	7422.05	7810.6	13875	7752.63	20609.8	29022.2	28619.5	24230.5	9215.07	25620.5	0.00172584	0.0504977	2.85584	4_4
P62263	RS14_HUMAN	RPS14	Human	17135.6	45308.3	32237.5	123135	71386.1	101129	119858	236618	54454.1	132248	0.00578912	0.0514124	2.85493	4_4
Q14118	DAG1_HUMAN	DAG1	Human	15538.9	18312.7	32200.1	25501.5	44724.9	69349.7	87816.2	56484.5	22888.3	64593.8	0.00124497	0.0504977	2.84856	4_4
Q9BYJ9	YTHD1_HUMAN	YTHDF1	Human	1268.33	4739.76	4239.26	11486.7	9434.94	11885.2	9745.31	17524.8	5433.51	12147.6	0.0268684	0.0671141	2.844	4_4
P61353	RL27_HUMAN	RPL27	Human	10908.8	30588.5	27120.5	55039.4	44634.4	84183.3	69902.4	123455	30914.3	80543.8	0.00196716	0.0504977	2.84052	4_4
P17813	EGLN_HUMAN	ENG	Human	7216.38	9166.4	21115.2	26641.9	26513	39866.4	46308.8	49486.7	16035	40543.7	0.00713365	0.0530898	2.84043	4_4
Q9GZP8	IMUP_HUMAN	IMUP	Human	1577.79	3656.03	5842.69	24331.7	8704.75	13790.3	10755.8	40858	8852.05	18527.2	0.0179654	0.059641	2.83205	4_4
P15880	RS2_HUMAN	RPS2	Human	22265.9	56529.7	46308.8	91532.8	81463.1	139792	139846	215422	54159.3	144131	0.000973585	0.0504977	2.83176	4_4
P51114	FXR1_HUMAN	FXR1	Human		5984.6	2762.28	10081.2	8962.41	14446.7	8227.7	31825.2	4707.02	15865.5	0.00303766	0.0504977	2.8314	4_3
P61254	RL26_HUMAN	RPL26	Human	8351.47	19661.5	22753.4	56210.1	36082.1	70919	52174.1	100861	26744.1	65009.1	0.00709937	0.0530898	2.82975	4_4
O15027	SC16A_HUMAN	SEC16A	Human		5510.95	5892.71	11206	9372.7	23501.1	13567.8	25805.9	5652.41	18061.9	0.0184512	0.0602174	2.82775	4_3
P68104	EF1A1_HUMAN	EEF1A1	Human	184043	190447	366279	288760	578769	721016	980086	567886	257382	711939	0.00250218	0.0504977	2.81341	4_4
Q13310	PABP4_HUMAN	PABPC4	Human	8738.79	8967.78	9869.33	10367.6	19400.4	31142	24501.8	33481.5	9485.88	27131.4	0.00115691	0.0504977	2.80391	4_4
P56192	SYMC_HUMAN	MARS1	Human	5051.82	17498	14778.6	23311.5	25246.4	38417.9	37020.3	52295.1	15160	38244.9	0.00660913	0.0524467	2.8022	4_4
P62280	RS11_HUMAN	RPS11	Human	23647.3	77258.8	73589.2	173564	113929	213273	196258	297880	87014.8	205335	0.00833031	0.0539323	2.79324	4_4
P61769	B2MG_HUMAN	B2M	Human	8102.97	11196.7	26382.7	21779.5	25400.6	36711	62297.3	53821.3	16865.5	44557.6	0.000569222	0.0504977	2.78285	4_4
P33991	MCM4_HUMAN	MCM4	Human	2742.57	14696.1	6720.68	14066.7	15025	26802.3	19799	28626.7	9556.51	22563.2	0.0129222	0.0567696	2.78201	4_4
P27701	CD82_HUMAN	CD82	Human	4691.33	5155.88	5936.78	11231.6	14843.1	15469.7	19072.8	21719.9	6753.9	17776.4	0.00174759	0.0504977	2.77123	4_4
O15162	PLS1_HUMAN	PLSCR1	Human	2014.45	3550.65	8099.34	11187	15180.9	17417.5	24353.4	5918.27	6212.86	15717.5	0.0894213	0.129322	2.76919	4_4
O94979	SC31A_HUMAN	SEC31A	Human	12235.4	25633.1	26113.9	80546.6	44714.6	104255	76485.3	108404	36132.2	83464.7	0.0133402	0.056914	2.76667	4_4
Q7L1Q6	5MP2_HUMAN	BZW1	Human	6231.12	16713.8	24568.1	25845.8	30241.8	42097.4	47442.8	63880.3	18339.7	45915.6	0.0070772	0.0530898	2.76375	4_4
P82979	SARNP_HUMAN	SARNP	Human		1023.92	3161.7	8387.45	5941.1	8152.85	4771.22	14677.6	3143.27	8385.69	0.0981335	0.137712	2.76011	4_3
Q53GA4	PHLA2_HUMAN	PHLDA2	Human	2213.28	5807.67	12384.1	9377.01	13959.7	16420.5	17947.9	20891.9	7445.52	17305	0.0231915	0.0638156	2.75468	4_4
P16070	CD44_HUMAN	CD44	Human	142823	149117	267060	244528	520957	537500	656640	435310	200882	537602	0.00487571	0.0507041	2.7543	4_4
P27816	MAP4_HUMAN	MAP4	Human	3062.03	8223.35	9114.25	26334.5	17306.7	27042.8	16087	46083.2	11683.5	26629.9	0.0184458	0.0602174	2.75261	4_4
Q8WUJ3	CEMIP_HUMAN	CEMIP	Human	2382.12	8316.65	4994.37	11017.3	12764.9	19743.2	14452.4	17173.7	6677.61	16033.5	0.0145482	0.057102	2.75228	4_4
P15328	FOLR1_HUMAN	FOLR1	Human	36391.8	26773.3	38825.5	42844.9	95317.3	95425.6	138964	73546	36208.9	100813	0.00501413	0.0507041	2.75197	4_4
P46782	RS5_HUMAN	RPS5	Human	15563.8	60827.5	45117.1	145671	82888.8	158888	93728.9	288684	66794.9	156047	0.0106697	0.0559075	2.75099	4_4
P40222	TXLNA_HUMAN	TXLNA	Human		2778.73	2586.01	8142.09	7161.43	10021	7642.33	15864.1	3376.71	10172.2	0.0153545	0.058015	2.74861	4_3
O60779	S19A2_HUMAN	SLC19A2	Human	2667.99		2273.95	1380.17	6326.18	9013.53	7188.99	3817.31	1580.53	6586.5	0.00334772	0.0504977	2.7472	4_3
P20042	IF2B_HUMAN	EIF2S2	Human	2097.75	8265.78	5728.76	15204.9	10609.2	19836.8	12393.6	32676.3	7824.3	18879	0.0081333	0.0539323	2.74079	4_4
Q8NC51	PAIRB_HUMAN	SERBP1	Human	8825.57	26503.8	33292.7	68881.9	56730.3	77455.2	49239.8	139832	34376	80814.3	0.0249296	0.0653862	2.74044	4_4
P11802	CDK4_HUMAN	CDK4	Human		9657.25	7629.11	17760.6	19329	31173.2	23491.4	36749	8761.74	27685.7	0.00951208	0.0547035	2.73979	4_3
O43684	BUB3_HUMAN	BUB3	Human	3703.6	5898.56	6207.54	19367.9	12956.5	19797.2	16394.6	34988.8	8794.4	21034.3	0.00348037	0.0504977	2.73582	4_4
P26006	ITA3_HUMAN	ITGA3	Human	11757	25301.2	26659.2	53686.3	59599.5	66956.9	72566.4	82042.9	29350.9	70291.4	0.0131007	0.0567696	2.73317	4_4
O15354	GPR37_HUMAN	GPR37	Human	1820.82	3410.41	2357.48		5751.89	4436.91	11636.8	4274.85	1897.18	6525.11	0.0623315	0.102092	2.72731	4_3
P51665	PSMD7_HUMAN	PSMD7	Human	5048.28	17112.8	14664.2	39501.4	21828.7	51847.1	37102.7	64650.7	19081.7	43857.3	0.00794591	0.0539323	2.71393	4_4
Q07020	RL18_HUMAN	RPL18	Human	14349.8	39674	20158.6	48977.6	37754.9	82451.8	58742.1	166687	30790	86409	0.001182	0.0504977	2.71365	4_4
Q6PKG0	LARP1_HUMAN	LARP1	Human		4516.04	3558.7	10239.2	7275.94	14192.2	10315.8	22361.3	4578.49	13536.3	0.00601666	0.0517429	2.70964	4_3
O14979	HNRDL_HUMAN	HNRNPDL	Human	1023.05	6293.48	3034.18	11254.4	8954.57	13596.9	5796.4	16776	5401.28	11281	0.0438216	0.082291	2.70891	4_4
P04179	SODM_HUMAN	SOD2	Human		8132.14	5058.33	35072.2	18933.7	23085.8	20682	59481.8	12065.7	30545.8	0.0300713	0.0697164	2.70011	4_3
O43324	MCA3_HUMAN	EEF1E1	Human	4050.68	3380.56	5585.55	10099.2	8207.22	14307.9	12393.8	28119.7	5779	15757.2	0.00454951	0.0507041	2.69792	4_4
Q9UHR4	BI2L1_HUMAN	BAIAP2L1	Human	3144.58	8064.07	9667.29	11617.7	14304.1	20200	20545.6	25346.3	8123.41	20099	0.00570932	0.0511157	2.69604	4_4
Q96J84	KIRR1_HUMAN	KIRREL1	Human	3181.99	5434.01	10437.7	11993.8	13354.7	20857.6	18805.9	21683.3	7761.88	18675.4	0.0117305	0.0561005	2.69144	4_4
P62854	RS26_HUMAN	RPS26	Human	26187.1	110316	28038.7	117230	117162	173086	145390	168485	70443	151031	0.0306322	0.0702284	2.6894	4_4
P62917	RL8_HUMAN	RPL8	Human	24492	109322	56284.5	117895	115785	201267	184776	215464	76998.4	179323	0.011964	0.0562285	2.68817	4_4
Q9NR30	DDX21_HUMAN	DDX21	Human	19390.9	23822.2	15377.5	27669	30062.8	61044.3	43093.6	129041	21564.9	65810.4	0.0110292	0.0559075	2.68435	4_4
P06213	INSR_HUMAN	INSR	Human	5854.94	7698.6	10173.1	14919.5	18924.1	25872.1	25375.6	28550.4	9661.53	24680.5	0.00240537	0.0504977	2.68339	4_4
P21926	CD9_HUMAN	CD9	Human	120004	74069.9	282044	227786	415349	432779	536665	306697	175976	422872	0.027917	0.0682688	2.68289	4_4
Q9C0K1	S39A8_HUMAN	SLC39A8	Human		1418.59	984.544	3808.79	4308.7	5522.62	3935.17	4698.05	1552.98	4616.14	0.0631069	0.102742	2.67742	4_3
Q99567	NUP88_HUMAN	NUP88	Human		1529.74	1889.68	6086.98	2571.47	5830.54	4760.72	12119.9	2376.6	6320.66	0.0176384	0.0595065	2.67398	4_3
P51151	RAB9A_HUMAN	RAB9A	Human	14905.7	30137.4	36307.8	45784.1	61342.5	91407	71353.2	95393.5	31783.8	79874.1	0.00538764	0.0508975	2.67378	4_4
P40429	RL13A_HUMAN	RPL13A	Human	14826.2	48615.7	36748.1	45778.6	62830.1	116523	83461.8	101266	36492.2	91020.2	0.00393085	0.0504977	2.67274	4_4
P98082	DAB2_HUMAN	DAB2	Human	1265.47		4734.25	4320.5	6774	8946.16	7369.89	9783.89	2580.06	8218.49	0.057852	0.097099	2.66232	4_3
P31327	CPSM_HUMAN	CPS1	Human	3301.34	12179.4	8348.56	21223.5	20559.9	26725.8	18116.3	35945.4	11263.2	25336.8	0.0215178	0.0631304	2.66213	4_4
Q96AC1	FERM2_HUMAN	FERMT2	Human	6612.53	10367.8	17150.3	17722.4	26372.7	31304.4	41878.3	30207.6	12963.3	32440.8	0.00603667	0.0517429	2.66075	4_4
P47914	RL29_HUMAN	RPL29	Human	3665.7	24725.2	11518.9	28976.9	21072.2	53220.3	25592.2	52350.9	17221.7	38058.9	0.0167494	0.0595065	2.6547	4_4
O95347	SMC2_HUMAN	SMC2	Human	1372.82	5033.44	3620.8	7874.96	5179.5	11055.6	7432.91	22923.6	4475.51	11647.9	0.00301101	0.0504977	2.65274	4_4
Q06481	APLP2_HUMAN	APLP2	Human	4866.95	8395.45	7958.84	14812	16354.3	24882.8	22006.2	26406.2	9008.31	22412.4	0.00291576	0.0504977	2.647	4_4
P35268	RL22_HUMAN	RPL22	Human	9459.08	16493.6	24368	51019.7	40936.1	57746.2	70869.3	56537.2	25335.1	56522.2	0.0241086	0.0646752	2.64347	4_4
Q8TDN6	BRX1_HUMAN	BRIX1	Human		6167.61	2233.67	6767.17	7268.63	14079.9	8232.29	14855.3	3792.11	11109	0.0140659	0.057102	2.64334	4_3
Q92482	AQP3_HUMAN	AQP3	Human	3891.13	5811.76	3244.92	33107	14259.5	10258.9	23493.1	34254.9	11513.7	20566.6	0.0532602	0.0920084	2.6384	4_4
P40938	RFC3_HUMAN	RFC3	Human		1071.6	1147.99	3987.44	2527.03	4846.97	3414.46	5423.44	1551.76	4052.97	0.0552941	0.0943007	2.63512	4_3
P15151	PVR_HUMAN	PVR	Human	4592.2	6967.16	13201.4	27681.1	16081.3	28969.2	29863.5	40490.4	13110.5	28851.1	0.0128348	0.0567696	2.63462	4_4
Q9NVD7	PARVA_HUMAN	PARVA	Human	3329.23	5449.33	3833.68	5058.65	11395	10869.7	10917.1	12319.5	4417.72	11375.3	0.00176798	0.0504977	2.62315	4_4
P04080	CYTB_HUMAN	CSTB	Human	4831.5	6955.41	8790.82	21885.9	16564.4	21655.1	25957.9	32811	10615.9	24247.1	0.00727509	0.0530898	2.62184	4_4
P36578	RL4_HUMAN	RPL4	Human	26473	74726.9	37380.1	72400.9	81801.1	142228	103681	209111	52745.2	134205	0.00152021	0.0504977	2.61993	4_4
Q9Y6Y8	S23IP_HUMAN	SEC23IP	Human	7068.34	10923.1	8505.98	27769.6	20012.4	37479.8	25587.4	43414.5	13566.8	31623.5	0.00596197	0.0516425	2.59986	4_4
Q12931	TRAP1_HUMAN	TRAP1	Human	123976	2439.43	34956.9	29621.5	39843.3	67092.5	52022.6	102000	47748.5	65239.6	0.189848	0.230289	2.59426	4_4
Q8IZP9	AGRG2_HUMAN	ADGRG2	Human	5239.11	6955.18	9937.53	20154.9	17707.6	21728.6	22580.2	37751	10571.7	24941.8	0.00312015	0.0504977	2.58914	4_4
P62750	RL23A_HUMAN	RPL23A	Human	5036.95	14018.5	15545.4	26622.1	24211.4	41207.7	26133.2	50299.4	15305.7	35462.9	0.0141774	0.057102	2.58827	4_4
Q8WU90	ZC3HF_HUMAN	ZC3H15	Human		1866.9	1008.63	5005.22	3248.67	5685.41	2472.43	11615.5	1970.19	5755.5	0.00376642	0.0504977	2.58751	4_3
Q92900	RENT1_HUMAN	UPF1	Human	7779.22	9138.61	9534.1	16665	19530.4	33171.5	24062.2	32478.6	10779.2	27310.7	0.00252216	0.0504977	2.58748	4_4
Q969T9	WBP2_HUMAN	WBP2	Human	5599.45	11086.9	11142.3	22492.5	23899.4	27944	35899.9	28599.6	12580.3	29085.7	0.0176656	0.0595065	2.57656	4_4
P05067	A4_HUMAN	APP	Human	6081.77	12831.7	11492.4	20487.1	19366.5	37469.9	22880.2	48381.3	12723.2	32024.5	0.0014872	0.0504977	2.57138	4_4
P04626	ERBB2_HUMAN	ERBB2	Human	2153.42		4991.7	7255.06	8347.32	10727.4	11203	14118.4	3600.05	11099	0.0230921	0.0638156	2.56773	4_3
Q08J23	NSUN2_HUMAN	NSUN2	Human		2525.87	2732.72	4188.67	4997.87	6866.68	7345.5	9700.36	2361.82	7227.6	0.00149406	0.0504977	2.56739	4_3
P13987	CD59_HUMAN	CD59	Human	46669.7	22365.1	96532.1	89351.7	97820.8	125998	183017	171303	63729.6	144535	0.0188975	0.0605289	2.55957	4_4
P49184	DNSL1_HUMAN	DNASE1L1	Human		2710.8	5013.23	8534.35	8665.87	11419.4	9491.49	17911.6	4064.6	11872.1	0.0323292	0.0721603	2.55805	4_3
P52272	HNRPM_HUMAN	HNRNPM	Human	5653.87	11829.5	5813.26	16696.3	14072.3	26172.1	21685.3	34800.4	9998.23	24182.5	0.00279755	0.0504977	2.558	4_4
P23381	SYWC_HUMAN	WARS1	Human	13806.2	17090	31383.6	55224.4	52876.6	57854.7	60843.2	94030.3	29376.1	66401.2	0.00923494	0.0544248	2.55775	4_4
P60842	IF4A1_HUMAN	EIF4A1	Human	34552	71245.1	76877.7	125603	139529	180082	175830	229308	77069.4	181187	0.00558233	0.0508975	2.55508	4_4
Q16576	RBBP7_HUMAN	RBBP7	Human	9062.32	24129.5	23515.7	51876.7	43140.3	65789.3	45419	88166.1	27146.1	60628.7	0.0133422	0.056914	2.55485	4_4
Q9GZZ9	UBA5_HUMAN	UBA5	Human	2401.29	7190.96	6650.07	22068.6	9369.4	19559.7	17151.8	34220	9577.73	20075.2	0.00797723	0.0539323	2.55245	4_4
P67870	CSK2B_HUMAN	CSNK2B	Human		3759.66	3821.12	5727.85	5727.96	12844.4	10411.2	10189.4	3327.16	9793.24	0.0196781	0.0615879	2.54885	4_3
O14817	TSN4_HUMAN	TSPAN4	Human	41234.6	50344.3	92186.2	87620.8	148765	192416	219459	111500	67846.5	168035	0.017395	0.0595065	2.54227	4_4
P36941	TNR3_HUMAN	LTBR	Human	2865.84	3571.29	5669.86	5115.44	10287.5	11094	13677.4	7882.69	4305.61	10735.4	0.00760578	0.0534017	2.53738	4_4
Q96SB4	SRPK1_HUMAN	SRPK1	Human		6206	3252.2	6020.96	6457.92	12298	8924.6	18050.6	3869.79	11432.8	0.00890774	0.0544248	2.53563	4_3
P05362	ICAM1_HUMAN	ICAM1	Human	42046.2	54519.9	89381.4	140027	135629	201115	222932	194333	81493.6	188502	0.0116038	0.0561005	2.53334	4_4
P35249	RFC4_HUMAN	RFC4	Human		3216.61	2645.47	4629.93	3403.46	7270.7	6372.58	13819.4	2623	7716.53	0.00404392	0.0504977	2.533	4_3
Q93077	H2A1C_HUMAN	H2AC6	Human	7861.97	13924.7	20559	26227.5	24840	62697.7	54863.5	28272.4	17143.3	42668.4	0.0277626	0.0681598	2.52926	4_4
Q15365	PCBP1_HUMAN	PCBP1	Human	32066.7	57330.4	67171.8	116829	129219	186669	162656	149818	68349.5	157090	0.0168766	0.0595065	2.52647	4_4
O00567	NOP56_HUMAN	NOP56	Human		3697.38	2482.07	2544.4	3645.29	6567.44	5895.75	9720.64	2180.96	6457.28	0.026708	0.0669061	2.52607	4_3
P38919	IF4A3_HUMAN	EIF4A3	Human	5542.22	17409.5	9197.27	19463.5	18817.4	35474.9	20538.8	51203.7	12903.1	31508.7	0.00185031	0.0504977	2.52494	4_4
Q9H0U4	RAB1B_HUMAN	RAB1B	Human	4288.26	10132.8	13374.1	33070.1	20320.9	30782	28986.2	42689.1	15216.3	30694.6	0.0217641	0.0632109	2.51918	4_4
Q9P2B2	FPRP_HUMAN	PTGFRN	Human	131376	120763	373562	240788	439220	471009	725967	379270	216622	503866	0.0117852	0.0561005	2.51352	4_4
P49411	EFTU_HUMAN	TUFM	Human	3911.36	5422.91	5290.25	8643.35	11003.5	14826.9	12328.1	19201	5816.97	14339.9	0.000275214	0.0504977	2.51201	4_4
P68400	CSK21_HUMAN	CSNK2A1	Human	3169.99	15476.3	10577.7	17571	19028.7	31347.8	21793.8	27453.1	11698.7	24905.8	0.0272738	0.0675665	2.50125	4_4
P25205	MCM3_HUMAN	MCM3	Human	2682.44	4608.4	3059.7	4644.01	5264.42	9498.76	8213.36	16720	3748.64	9924.14	0.00359559	0.0504977	2.50052	4_4
O60264	SMCA5_HUMAN	SMARCA5	Human		7452.21	3634.9	9315.32	7013.81	16133.6	10812.8	22517.8	5100.61	14119.5	0.00510198	0.0507041	2.49693	4_3
Q13200	PSMD2_HUMAN	PSMD2	Human	8728.45	21927.4	22427.3	33697.4	33746.3	52339.4	48500.5	65533.2	21695.1	50029.9	0.00457661	0.0507041	2.49598	4_4
P18827	SDC1_HUMAN	SDC1	Human	15869.7	8906.46	6961.33	6361.7	17215.4	30829.5	23141.5	19699.5	9524.8	22721.5	0.0231761	0.0638156	2.49343	4_4
Q8IXU6	S35F2_HUMAN	SLC35F2	Human		2669.18	3384.2	6318.76	7426.42	8365.61	9697.55	10803	3093.03	9073.15	0.0202189	0.0619092	2.48549	4_3
P52292	IMA1_HUMAN	KPNA2	Human	6070.34	9447.16	21203.9	19237.6	24378.4	30584	35087.4	33314.9	13989.8	30841.2	0.0134814	0.057102	2.4706	4_4
Q12913	PTPRJ_HUMAN	PTPRJ	Human	2600.67	3020.01	6763.76	12198.7	8393.97	12008.2	11384.4	20904.6	6145.78	13172.8	0.0130396	0.0567696	2.46661	4_4
Q13155	AIMP2_HUMAN	AIMP2	Human	10474.1	14445.7	5978.73	25048.6	21833.5	28222.2	22301.5	60782.9	13986.8	33285	0.00423001	0.0507041	2.46403	4_4
O15355	PPM1G_HUMAN	PPM1G	Human		5271.73	3102.69	16548.6	7827.91	14367.9	9268.1	30362.2	6230.75	15456.5	0.0132232	0.0567696	2.46276	4_3
Q9Y2S6	TMA7_HUMAN	TMA7	Human	3990.25		2133.87	9926.8	9847.71	9904.91	7394	17283	4012.73	11107.4	0.0227105	0.0636308	2.4601	4_3
P62805	H4_HUMAN	H4C1	Human	412180	508756	595148	503876	1280000	1860000	1490000	649279	504990	1.31982e+06	0.0146679	0.057102	2.46008	4_4
Q96EY5	MB12A_HUMAN	MVB12A	Human	10699.5		24604.4	23938.1	36872	42680.3	60137.4	41975.1	14810.5	45416.2	0.0220634	0.0633394	2.45352	4_3
P02786	TFR1_HUMAN	TFRC	Human	68890.2	88513.3	135964	171106	194521	310999	295755	286654	116118	271982	0.00564839	0.0508975	2.45211	4_4
Q9UNM6	PSD13_HUMAN	PSMD13	Human	6001.35	17215.4	17616.7	42014.4	28437.8	44373.4	37572	57343.8	20712	41931.8	0.0203282	0.061967	2.44186	4_4
P33992	MCM5_HUMAN	MCM5	Human	3422.78	14976.4	11778.2	13892.2	18073.2	25856.4	21816.5	29008.9	11017.4	23688.8	0.020982	0.0627238	2.4368	4_4
P15311	EZRI_HUMAN	EZR	Human	54351.8	103646	132709	247137	245603	250996	286161	369187	134461	287987	0.0152722	0.0579288	2.43662	4_4
P62910	RL32_HUMAN	RPL32	Human	12287.3	64689.4	37594.3	60755.1	62282.5	99942.7	74718.1	137438	43831.5	93595.3	0.0202112	0.0619092	2.43592	4_4
Q9HAV4	XPO5_HUMAN	XPO5	Human	2939.53	7447.18	3910.92	13885.2	9847.7	14531.8	11735.2	24786.4	7045.71	15225.3	0.00532773	0.0508975	2.43256	4_4
O00764	PDXK_HUMAN	PDXK	Human	5498.93	11755.7	10027	19531.6	20390	28671.7	23046.8	32771.8	11703.3	26220.1	0.00607527	0.0518929	2.43017	4_4
P61077	UB2D3_HUMAN	UBE2D3	Human	4823.59	9735.19	7282.4	55606.5	14444.4	28544.7	34920.9	45954.4	19361.9	30966.1	0.0499396	0.0882623	2.42874	4_4
P48509	CD151_HUMAN	CD151	Human	48580.3	58692.3	93879.8	52929.5	144234	160577	193989	109391	63520.5	152048	0.00127409	0.0504977	2.42689	4_4
Q8TEQ6	GEMI5_HUMAN	GEMIN5	Human		5679.88	4203.15	11688.4	10738	16132.9	10270.9	24047.4	5392.86	15297.3	0.00543538	0.0508975	2.42609	4_3
P47897	SYQ_HUMAN	QARS1	Human	4738.23	10622.9	7655.07	14278.2	13173.2	25580.7	15182	37208.2	9323.6	22786	0.000607631	0.0504977	2.42534	4_4
P35241	RADI_HUMAN	RDX	Human	12616.9	24674.9	34096.4	47690	50787.2	62816.1	65536.2	82874.4	29769.6	65503.5	0.00912246	0.0544248	2.41878	4_4
Q9BRG1	VPS25_HUMAN	VPS25	Human	5621.12	13252.4	6214.32	27574	23899.6	30394.6	21473.2	27927.5	13165.5	25923.7	0.0343863	0.0742672	2.417	4_4
Q99650	OSMR_HUMAN	OSMR	Human	4500.17	5543.51	13882	14360.5	16261.3	20108.2	20970.9	24644.9	9571.55	20496.3	0.0166121	0.0595065	2.4144	4_4
Q8NE71	ABCF1_HUMAN	ABCF1	Human	4106.07	16272.7	9061.36	14653.3	17068.1	24823.7	18338.6	38643.2	11023.4	24718.4	0.0128614	0.0567696	2.41195	4_4
P62857	RS28_HUMAN	RPS28	Human	2774.31	4102.99	12772.5	21043.7	12978.1	9371.2	12428.5	68324.2	10173.4	25775.5	0.0395336	0.0788084	2.41039	4_4
Q00577	PURA_HUMAN	PURA	Human	4222	11322	8237.06	18168.8	18601.4	28908.7	23237.5	19296.5	10487.5	22511	0.0299165	0.0696298	2.40949	4_4
Q9UBK8	MTRR_HUMAN	MTRR	Human		2691.92	2547.94	5087.81	4962.5	5925.39	6514.05	12594	2581.92	7498.98	0.00133602	0.0504977	2.40612	4_3
Q9NZ01	TECR_HUMAN	TECR	Human	2773.72		2980.78	7391.11	7445.89	7830.05	9006.21	12692	3286.4	9243.54	0.0181626	0.0598928	2.406	4_3
P22626	ROA2_HUMAN	HNRNPA2B1	Human	16725.6	31572.3	23204.6	72203.5	50562.2	91339.6	50145.8	127275	35926.5	79830.6	0.00313658	0.0504977	2.40248	4_4
Q96J01	THOC3_HUMAN	THOC3	Human		4947.97	1399.27	6877.37	7211.78	8544.62	6472.77	11927.5	3306.15	8539.17	0.0580254	0.0972115	2.40175	4_3
Q96AG4	LRC59_HUMAN	LRRC59	Human	2283.09	4977.77	5757.87	8045.66	12372	13232.1	10259.4	10427.9	5266.1	11572.9	0.0328233	0.0724886	2.4016	4_4
O75144	ICOSL_HUMAN	ICOSLG	Human	3439.97		4563.92	6260.06	8994.23	17211.3	18331.2	8253.88	3565.99	13197.7	0.0570553	0.0962661	2.4013	4_3
P09651	ROA1_HUMAN	HNRNPA1	Human	13194	24219	24209.7	28321.7	37480.2	61259.6	38328	82730.2	22486.1	54949.5	0.00431183	0.0507041	2.40093	4_4
Q15003	CND2_HUMAN	NCAPH	Human		3094.04	3181.46	5374.7	3794.08	7411.67	6413.44	15177.8	2912.55	8199.25	0.00612808	0.052033	2.38911	4_3
P18621	RL17_HUMAN	RPL17	Human	11372.9	37407.2	34412.8	56822.2	42992.6	89781.2	68443.6	101866	35003.8	75770.9	0.00666617	0.0526985	2.38489	4_4
Q15274	NADC_HUMAN	QPRT	Human	1428.27	3558.4	4629.69	7915.39	7764.27	9894.76	9272.5	8450.92	4382.94	8845.61	0.0414805	0.0806634	2.3844	4_4
P52597	HNRPF_HUMAN	HNRNPF	Human	2717.56	5265.55	3166.8	8506.87	8910.51	10347.1	8877.3	15214.7	4914.19	10837.4	0.00453716	0.0507041	2.38404	4_4
Q02878	RL6_HUMAN	RPL6	Human	8373.8	35030.8	14095.7	30873.3	26115.2	56609	34509.1	80492.9	22093.4	49431.5	0.00415102	0.0506161	2.38153	4_4
Q14444	CAPR1_HUMAN	CAPRIN1	Human		2923.68	5459.45	15374.4	9465.06	16505.3	9066.22	22110.9	5939.38	14286.9	0.0918375	0.131946	2.38009	4_3
P22087	FBRL_HUMAN	FBL	Human		7299.4	4893.19	11569.5	7885.48	15360.9	14371.6	25230.6	5940.52	15712.1	0.00726729	0.0530898	2.37986	4_3
Q08211	DHX9_HUMAN	DHX9	Human	6735.23	21297.5	10681.1	22257.6	21764.7	43425.2	27692.1	41765.1	15242.9	33661.8	0.00292956	0.0504977	2.37943	4_4
Q16204	CCDC6_HUMAN	CCDC6	Human	2195.85	4576.04	4270.98	15244	7461.06	13370.7	9818.91	21383	6571.72	13008.4	0.0103863	0.0558189	2.37871	4_4
P15260	INGR1_HUMAN	IFNGR1	Human	2167.2	4123.09	8849.48	15544.6	9390.01	12507.3	13986.4	23751.6	7671.09	14908.8	0.0214402	0.0630605	2.37357	4_4
P48960	AGRE5_HUMAN	ADGRE5	Human	10806.1	17663.2	32999.5	33566	42130.7	44590.6	68619.6	51916.8	23758.7	51814.4	0.0105233	0.0558189	2.37199	4_4
P26196	DDX6_HUMAN	DDX6	Human	9377.8	22211.4	15140.4	23665.9	34183.6	46906.2	39697.8	37083.5	17598.9	39467.8	0.00835427	0.0539323	2.37145	4_4
Q9Y5L0	TNPO3_HUMAN	TNPO3	Human	1835.27	7603.57	6613.81	15779.8	9823.96	15608.6	13141.9	22586.2	7958.11	15290.2	0.0282222	0.0685358	2.3644	4_4
Q13347	EIF3I_HUMAN	EIF3I	Human	6278.08	15628.3	15696.1	42505.6	27884	35707.8	38626.8	53119.9	20027	38834.6	0.022571	0.0635293	2.36359	4_4
O43252	PAPS1_HUMAN	PAPSS1	Human	2030.76	7315.98	3237.63	10408.7	9313.1	14428.5	7059.37	16465.1	5748.27	11816.5	0.016851	0.0595065	2.36332	4_4
P63220	RS21_HUMAN	RPS21	Human	3417.08	17375.5	6793.59	25226.9	17277.8	20063.1	19569.5	46748.4	13203.3	25914.7	0.0359504	0.0757824	2.36276	4_4
P21730	C5AR1_HUMAN	C5AR1	Human	866.455	1690.06	1812.24	3532.56	4006.31	4393.47	3597	4613.25	1975.33	4152.51	0.0238158	0.0642952	2.36258	4_4
Q9BV86	NTM1A_HUMAN	NTMT1	Human		6461.02	7267.95	18145.4	13522.4	15622.5	21568.1	33231.5	7968.59	20986.1	0.0127623	0.0567696	2.35981	4_3
O76071	CIAO1_HUMAN	CIAO1	Human	3235.63	11001	9070.95	24801.9	16956.6	22075.7	16085.5	40695	12027.4	23953.2	0.025348	0.0658449	2.35193	4_4
Q6IA86	ELP2_HUMAN	ELP2	Human	1386.24		4434.92	5910.56	5410.58	8194.64	7116.25	12269.4	2932.93	8247.72	0.041798	0.0808684	2.35137	4_3
Q5JSH3	WDR44_HUMAN	WDR44	Human	2722.72	4224.87	6116.05	8282.11	8483.06	11440.1	11155.4	16451.6	5336.44	11882.5	0.00331015	0.0504977	2.35132	4_4
P09874	PARP1_HUMAN	PARP1	Human		7608.03	7302.01	13137.7	10539	18848.9	15244.9	32981.4	7011.94	19403.6	0.00239622	0.0504977	2.35044	4_3
P52788	SPSY_HUMAN	SMS	Human	8663.99	6198.33	7991.86	19829.4	14707.2	20494.2	22024.1	39020.9	10670.9	24061.6	0.00563169	0.0508975	2.34883	4_4
P26038	MOES_HUMAN	MSN	Human	190674	336679	449519	743148	748717	843922	991975	1040000	430005	906154	0.0137997	0.057102	2.34804	4_4
P62244	RS15A_HUMAN	RPS15A	Human	41971.5	91665.3	68542.6	139006	132732	192219	172112	253433	85296.4	187624	0.0027946	0.0504977	2.34732	4_4
P24928	RPB1_HUMAN	POLR2A	Human	625.991	2315.42	2160.34	7589.96		9248.66	8265.64	6407.97	3172.93	5980.57	0.118612	0.159271	2.34546	3_4
O14929	HAT1_HUMAN	HAT1	Human	1735.44	5537.22	5222.05	4146.38	7595.27	8808.65	9272.23	10136.3	4160.27	8953.11	0.0165374	0.0595065	2.34464	4_4
Q96RS6	NUDC1_HUMAN	NUDCD1	Human	1661.88	5884.71	4008.13	7051.83	7338.97	10850.4	10713.4	9761.14	4651.64	9665.98	0.0212696	0.0628886	2.3428	4_4
Q9UBB4	ATX10_HUMAN	ATXN10	Human		3265.47	3066.03	6236.35	7313.08	7331.67	8611.66	12660.7	3141.96	8979.28	0.00625192	0.052033	2.33937	4_3
O76094	SRP72_HUMAN	SRP72	Human	2064.48	6868.31	4045.5	5494.76	6113.65	11454.8	9275.56	14524.6	4618.26	10342.2	0.00320307	0.0504977	2.33904	4_4
P29144	TPP2_HUMAN	TPP2	Human	9650.27	24328.7	21216.6	30673.4	31152.7	63744.5	47043.5	48778	21467.2	47679.7	0.00541867	0.0508975	2.33691	4_4
Q92692	NECT2_HUMAN	NECTIN2	Human	9526.84	14430.1	26335.2	14076.3	33103.7	40426	47155	23949.1	16092.1	36158.4	0.00822628	0.0539323	2.33361	4_4
Q9BXS5	AP1M1_HUMAN	AP1M1	Human	5235.9	12404.7	13223.8	23709.3	19523.4	30182.2	29413.8	34787.9	13643.4	28476.8	0.0106951	0.0559075	2.3327	4_4
Q16543	CDC37_HUMAN	CDC37	Human	6101.42	13353.4	9742.4	34673.5	23601.5	30171.8	19267.3	59265.4	15967.7	33076.5	0.00884284	0.0544248	2.33141	4_4
Q14978	NOLC1_HUMAN	NOLC1	Human		2200.36	4226.54	9954.15	6127.61	9756	5958.09	20149.1	4095.26	10497.7	0.0647507	0.104519	2.33015	4_3
Q9Y508	RN114_HUMAN	RNF114	Human		5387.58	5675.31	15061.9	9190.92	17811.4	12589.5	25979.2	6531.2	16392.8	0.0233315	0.0639017	2.33	4_3
P40261	NNMT_HUMAN	NNMT	Human	4648.72	8970.88	15933.6	17829.7	20250.1	20043.4	27596.9	31041.2	11845.7	24732.9	0.0150669	0.0576151	2.32752	4_4
P49756	RBM25_HUMAN	RBM25	Human		3764.92	1138.41	2447.58	1787.71	5725.19	2920.13	7911.35	1837.73	4586.09	0.0315858	0.0714821	2.32747	4_3
P31350	RIR2_HUMAN	RRM2	Human	2011.49	4110.99	6597.04	6933.42	10533.8	8430.49	10425	11965.8	4913.24	10338.8	0.027477	0.0678649	2.32634	4_4
Q6GMV2	SMYD5_HUMAN	SMYD5	Human		1581.17	746.481	3274.68	1944.54	3572.8	2545.84	5328.7	1400.58	3347.97	0.0294239	0.069532	2.32326	4_3
Q9BY44	EIF2A_HUMAN	EIF2A	Human		4300.74	2927.85	8107.7	6599.65	11636.1	6684.32	16439.2	3834.07	10339.8	0.00486355	0.0507041	2.3223	4_3
Q99848	EBP2_HUMAN	EBNA1BP2	Human		6326.52	2304.61	6712.66	7883.15	10632.4	5289.98	21776.3	3835.95	11395.5	0.0236371	0.064251	2.32169	4_3
P53992	SC24C_HUMAN	SEC24C	Human	3265.97	7467.03	9982.18	15139.7	13119	21437.9	18618.5	20417.4	8963.72	18398.2	0.0195377	0.0615158	2.32077	4_4
E9PAV3;Q13765	NACAM_HUMAN;NACA_HUMAN	NACA	Human	4912.86	9823.81	16427.7	14914.2	16657	23559.7	20433.6	42757.5	11519.6	25851.9	0.0156363	0.0582431	2.32051	4_4
Q9UJX2	CDC23_HUMAN	CDC23	Human		6247.3	2260.95	4993.81	7137.42	11908.4	7397.77	9984.72	3375.52	9107.08	0.019831	0.0615962	2.31895	4_3
Q13772	NCOA4_HUMAN	NCOA4	Human	13402.5	13870.1	29699.1	53294.8	42785.3	51388.3	64920.4	59562.2	27566.6	54664.1	0.0257355	0.0661333	2.31849	4_4
Q15025	TNIP1_HUMAN	TNIP1	Human	4622.71	5787.65	11035.7	18316.7	13874.6	19772.9	22013.4	25837.4	9940.69	20374.6	0.0125146	0.0566515	2.31764	4_4
Q14520	HABP2_HUMAN	HABP2	Human	4828.38	22405.8	7586.92	50367.7	17992.4	44044.8	18365.8	81944.9	21297.2	40587	0.00898053	0.0544248	2.31758	4_4
Q8IVM0	CCD50_HUMAN	CCDC50	Human		2069.06	2395.52	5173.96	4803.13	5934.47	5652.63	9490.11	2409.64	6470.09	0.0114702	0.0561005	2.31545	4_3
Q15392	DHC24_HUMAN	DHCR24	Human	1436.42		3777.44	9947.52	8138.19	10587.9	7119.52	11524.5	3790.35	9342.53	0.108019	0.147544	2.31279	4_3
Q9UMS4	PRP19_HUMAN	PRPF19	Human	4347.69	5986.67	9440.01	12814.1	11072.5	19560.5	13050.3	31835.2	8147.12	18879.6	0.00966273	0.0547035	2.31213	4_4
Q99436	PSB7_HUMAN	PSMB7	Human	2032.08	5145.54	2665.47	15273.1	10169.5	9464.07	6277.06	20107.3	6279.05	11504.5	0.0299465	0.0696298	2.31129	4_4
Q9BZM4	ULBP3_HUMAN	ULBP3	Human	4906.68	4608.35	6662.86	10423.2	9708.07	17428.9	14243.5	18551.9	6650.27	14983.1	0.00783978	0.0539323	2.30995	4_4
Q13838	DX39B_HUMAN	DDX39B	Human	9683.78	26439	17433	35546.2	36700.2	52246.5	36251.3	64968.4	22275.5	47541.6	0.00766395	0.0534017	2.3098	4_4
Q9H3S7	PTN23_HUMAN	PTPN23	Human	8256.84	13388.1	20044.2	26940.8	28864.8	39657.7	33742.3	43839.4	17157.5	36526.1	0.0116542	0.0561005	2.30781	4_4
P05198	IF2A_HUMAN	EIF2S1	Human	4749.17	12438.9	8326.44	25071.3	17637.7	26678.3	17880.3	41558.3	12646.5	25938.7	0.00803755	0.0539323	2.30754	4_4
O94804	STK10_HUMAN	STK10	Human	1776.17	6144.56	4985.69	10686.9	8116.43	12574.4	10110.6	15942.3	5898.33	11685.9	0.0198937	0.0616354	2.30625	4_4
P30050	RL12_HUMAN	RPL12	Human	12800.4	29502.7	40230.3	41049.6	42973	59824.6	87611.5	78298.8	30895.8	67177	0.00366034	0.0504977	2.30601	4_4
P41252	SYIC_HUMAN	IARS1	Human	12660.6	29172.1	27265.9	31271.8	41154.2	65670.3	46557.5	70372.3	25092.6	55938.6	0.00401178	0.0504977	2.30274	4_4
Q15459	SF3A1_HUMAN	SF3A1	Human		2884.26	2357.18	12305.9	6173.53	11318.6	5837.83	15441.6	4386.84	9692.89	0.0640789	0.103745	2.30179	4_3
Q9UL15	BAG5_HUMAN	BAG5	Human		2442.87	3643.35	5686.49	4953	7568.53	7971.51	10225.8	2943.18	7679.71	0.01727	0.0595065	2.30145	4_3
Q92896	GSLG1_HUMAN	GLG1	Human	1985.05	5110.32	7439.77	14871.6	11095	13280.9	11801.1	18105.7	7351.68	13570.7	0.0442944	0.082789	2.30138	4_4
Q3MHD2	LSM12_HUMAN	LSM12	Human		5622.53	6142.84	18242.5	11554.3	20112.3	13704.4	27644.6	7501.97	18253.9	0.0394532	0.0788084	2.29535	4_3
P43121	MUC18_HUMAN	MCAM	Human	45699.7	57688.5	101129	108284	141326	194498	160342	181403	78200.3	169392	0.0124467	0.0566515	2.29402	4_4
O14732	IMPA2_HUMAN	IMPA2	Human	2388.11		6887.25	9117.25	11301.8	8746.48	9815.23	16305	4598.15	11542.1	0.0764203	0.116117	2.29334	4_3
Q01973	ROR1_HUMAN	ROR1	Human	3240.97	3771.79	4478.29	7138.32	10010.6	10921.8	9625.76	10269.1	4657.34	10206.8	0.00879888	0.0544248	2.29323	4_4
Q12904	AIMP1_HUMAN	AIMP1	Human	3560.15	3450.88	3075.48	6921.7	5989.68	10073.8	7129.13	16788.9	4252.05	9995.38	0.00271479	0.0504977	2.29236	4_4
P09661	RU2A_HUMAN	SNRPA1	Human		4141.14	5400.01	10020.7	6565.56	12858.6	10632.9	19705.6	4890.46	12440.7	0.0160179	0.0586368	2.29091	4_3
P50579	MAP2_HUMAN	METAP2	Human	1081.21	6133.99	5401.19	12318.5	7506.55	10618.4	6827.17	22321.7	6233.72	11818.5	0.0580503	0.0972115	2.29056	4_4
P04843	RPN1_HUMAN	RPN1	Human	3704.64	7729.46	11307.4	26227.1	16510.7	21298.2	19143.7	34720	12242.1	22918.2	0.0270809	0.0673277	2.29048	4_4
A6NCE7;Q9GZQ8	MLP3B_HUMAN;MP3B2_HUMAN	MAP1LC3B;MAP1LC3B2	Human	10726.3	24430.7	34379.8	74472.9	44108.3	62018.3	80403.6	83470.5	36002.4	67500.2	0.0270104	0.0672527	2.28713	4_4
Q9UHB9	SRP68_HUMAN	SRP68	Human	4175.62	7731.4	4627.53	15869.5	8644.96	16613.4	12876.8	34980.4	8101.01	18278.9	0.000569776	0.0504977	2.28555	4_4
Q9ULG6	CCPG1_HUMAN	CCPG1	Human		3905.51	7558.78	28442.1	12276.2	18784.3	19140.6	27745.3	9976.6	19486.6	0.108526	0.148038	2.28183	4_3
Q9NTJ3	SMC4_HUMAN	SMC4	Human		4541.69	3176.03	6396.97	6736.64	9487.79	7754.86	14820.3	3528.67	9699.9	0.00154206	0.0504977	2.27775	4_3
Q7L7X3	TAOK1_HUMAN	TAOK1	Human	3495.24	5376.78	7173.76	12524.3	10658.2	15945.7	16433.9	16262.5	7142.52	14825.1	0.0126646	0.0567486	2.2774	4_4
P51571	SSRD_HUMAN	SSR4	Human	3548.6		3447.27	8026.54	6416.07	4331.17	6663.12	26982.1	3755.6	11098.1	0.0263923	0.0666196	2.27329	4_3
Q14232	EI2BA_HUMAN	EIF2B1	Human	2845.9	8303.24	6431.42	15269.1	13751.9	16408	13958.2	19586.7	8212.41	15926.2	0.0296457	0.0696298	2.27068	4_4
Q13620	CUL4B_HUMAN	CUL4B	Human	1157.99	1524.48	2749.52	7111.88	3476.68	5709.64	3194.92	14462.8	3135.97	6711.01	0.0247245	0.0653062	2.27041	4_4
O60487	MPZL2_HUMAN	MPZL2	Human	4867.1	7077.78	13952.7	12458.4	29089.3	12159.4	23284.5	19310.9	9589	20961	0.0425215	0.0810876	2.27016	4_4
Q8TAT6	NPL4_HUMAN	NPLOC4	Human	2147.19	6690.69	5848.71	16632.6	10524.2	14266.1	13908.6	17728.2	7829.8	14106.8	0.0393852	0.0787704	2.26866	4_4
P47813	IF1AX_HUMAN	EIF1AX	Human	4549.36	15395.5	15110.9	34184.6	17836.1	30869.7	25604.8	67922.2	17310.1	35558.2	0.010935	0.0559075	2.26817	4_4
P20671	H2A1D_HUMAN	H2AC7	Human	17718.8	36260.6	68741.7	42364.5	59441.1	184131	175198	25577.6	41271.4	111087	0.0878649	0.127944	2.2627	4_4
Q6NZI2	CAVN1_HUMAN	CAVIN1	Human		1519.4	3333.87	6243.83	4702.1	6058.88	5400.86	11179.6	2774.28	6835.36	0.051715	0.0902262	2.26153	4_3
Q99613	EIF3C_HUMAN	EIF3C	Human	6857.03	22262.9	21208.5	45320	30588.9	51104.8	37790.7	64874.3	23912.1	46089.7	0.0226564	0.0636308	2.26069	4_4
Q16531	DDB1_HUMAN	DDB1	Human	3622.81	6453.45	5557.49	13947.6	12186.2	15296.2	13220.5	19180.5	7395.34	14970.9	0.0108045	0.0559075	2.25988	4_4
Q14157	UBP2L_HUMAN	UBAP2L	Human	828.169	2642.04	1747.02	2992.77	3017.69	4035.22	2983.06	8145.11	2052.5	4545.27	0.0139618	0.057102	2.25511	4_4
P61221	ABCE1_HUMAN	ABCE1	Human	3658	14832.2	7714.11	14667.4	14543.3	22487.3	19890.3	24377.9	10217.9	20324.7	0.0175564	0.0595065	2.25443	4_4
Q15369	ELOC_HUMAN	ELOC	Human	1333.29	5986.6	3470.2	12721.1	8204.44	8378.36	10638.3	12429.6	5877.8	9912.68	0.0713032	0.110838	2.25366	4_4
Q92769	HDAC2_HUMAN	HDAC2	Human	4064.54	5582.7	5810.28	13934.4	9565.44	18392	9267.25	28967.6	7347.98	16548.1	0.00625382	0.052033	2.25172	4_4
P29401	TKT_HUMAN	TKT	Human	41843	44459	91153	228960	135838	154634	184479	257263	101604	183054	0.0264675	0.0666196	2.25105	4_4
P51808	DYLT3_HUMAN	DYNLT3	Human		2425	2518.93	6607.28	5074.7	7199.13	6529.27	9788.2	2887.8	7147.82	0.031202	0.0708743	2.2506	4_3
O00499	BIN1_HUMAN	BIN1	Human		4229.2	4921.56	13522.5	11094.4	15334	11988.7	17405.8	5668.32	13955.7	0.0575623	0.0967896	2.24854	4_3
P51572	BAP31_HUMAN	BCAP31	Human	4278.46	12229.1	5970.87	20464.3	18245.9	18897.8	14878.4	31821.4	10735.7	20960.9	0.0218483	0.0633112	2.24794	4_4
Q86UP2	KTN1_HUMAN	KTN1	Human	3677.53	3343.5	3360.3	10095.3	7810.69	10060.7	7237.75	18688.3	5119.16	10949.4	0.00215736	0.0504977	2.24677	4_4
P84095	RHOG_HUMAN	RHOG	Human	16309.7	22574.6	58558.9	82662.6	54900.9	77706.4	93156.4	114266	45026.5	85007.4	0.0220268	0.0633394	2.24672	4_4
Q9H3Z4	DNJC5_HUMAN	DNAJC5	Human	2360.74	4057.88	6798.62	9046.35	7481.49	12412.6	10985.3	14665.7	5565.9	11386.3	0.0117273	0.0561005	2.24482	4_4
P08670	VIME_HUMAN	VIM	Human	7691.85	12555.7	34186.9	44400.8	28100.9	32826.9	52205.9	77200	24708.8	47583.4	0.013412	0.0570527	2.24409	4_4
O00487	PSDE_HUMAN	PSMD14	Human	4014.61	5069.26	4564.86	11936.7	8542.35	16879	11692.8	16674.3	6396.36	13447.1	0.0107334	0.0559075	2.24387	4_4
P50895	BCAM_HUMAN	BCAM	Human	21572.2	27929.1	44169.1	45916.7	80851.7	80727	62860.6	75384.3	34896.8	74955.9	0.0194663	0.0615158	2.24301	4_4
Q13247	SRSF6_HUMAN	SRSF6	Human		12544.7	7574.75	18137.7	14443.2	27289.9	19693.8	36128	9564.29	24388.7	0.00464547	0.0507041	2.24176	4_3
O00560	SDCB1_HUMAN	SDCBP	Human	73154.2	98041.2	136279	237981	236255	248277	355309	281371	136364	280303	0.0175118	0.0595065	2.24076	4_4
Q9BVK6	TMED9_HUMAN	TMED9	Human	2413.42	7564.3	8010.43	17323.9	11108.7	16047	17210.8	20718	8828.01	16271.1	0.0308991	0.0705774	2.23808	4_4
Q9BUP3	HTAI2_HUMAN	HTATIP2	Human	3417.15	8007.74	10720.1	20329.4	14217.6	17677	20274.8	29240.5	10618.6	20352.5	0.0187363	0.0602174	2.23573	4_4
P62745	RHOB_HUMAN	RHOB	Human	20470.5	26363.9	56633.4	56383.4	69837.9	72783.4	101124	83731.7	39962.8	81869.2	0.0123448	0.0566515	2.23551	4_4
Q9H444	CHM4B_HUMAN	CHMP4B	Human	13979.5	29388	52487.2	80143.5	64466	70500.2	92053.9	102387	43999.6	82351.8	0.0305338	0.07011	2.23129	4_4
P54725	RD23A_HUMAN	RAD23A	Human		2279.93	2023.96	6495.99	4694.83	5636.54	4880.44	12084.1	2699.97	6823.98	0.00630664	0.0520493	2.23	4_3
O00291	HIP1_HUMAN	HIP1	Human		2867.12	2069.58	4466.32	4515.28	6313.94	5586.75	8327.41	2350.76	6185.85	0.00867394	0.0544248	2.22962	4_3
P20290	BTF3_HUMAN	BTF3	Human	2514.19	4887.45	4835.75	9555.69	5162.6	11158.2	11433.1		5448.27	6938.48	0.00139141	0.0504977	2.2296	3_4
Q16186	ADRM1_HUMAN	ADRM1	Human	1765.09	8262.63	5788.47	18321.6	8651.44	15391.7	10331.1	27565.9	8534.45	15485	0.028995	0.0692166	2.22521	4_4
Q6P3W7	SCYL2_HUMAN	SCYL2	Human		4738.59	1699.17	8242.25	7260.93	8118.97	7084.62	12711.7	3670	8794.06	0.0633278	0.102897	2.22517	4_3
O75643	U520_HUMAN	SNRNP200	Human		7871.1	5191.39	6916.9	9995.13	15729.9	12144.4	16297	4994.85	13541.6	0.00224175	0.0504977	2.22498	4_3
P61764	STXB1_HUMAN	STXBP1	Human	2812.41	8640.68	8753.36	16008.3	15447.7	16833	19008.7	16845.2	9053.69	17033.7	0.0504516	0.0887774	2.2237	4_4
Q14152	EIF3A_HUMAN	EIF3A	Human	7702.61	27978.1	19793.9	53115.5	35289.3	54569.1	37668.1	76109.9	27147.5	50909.1	0.0250808	0.0656191	2.22177	4_4
Q9BQL6	FERM1_HUMAN	FERMT1	Human	1894.25		4025.71	7789.5	7748.17	9209.54	8792.15	9533.13	3427.36	8820.75	0.0746755	0.114527	2.21946	4_3
P49327	FAS_HUMAN	FASN	Human	44493.9	55822.7	91711.8	154881	131168	163766	165628	239749	86727.4	175078	0.00862015	0.0542342	2.21744	4_4
Q9UQB8	BAIP2_HUMAN	BAIAP2	Human	2532.95	5592.74	7333.02	9676.34	10246.8	11012.4	13319.5	16112.1	6283.76	12672.7	0.0148915	0.05715	2.21547	4_4
Q6IBS0	TWF2_HUMAN	TWF2	Human	3622.68	5486.57	5394.81	14825	10365.7	15015.1	10315.2	23776.6	7332.27	14868.1	0.00544804	0.0508975	2.21367	4_4
Q99729	ROAA_HUMAN	HNRNPAB	Human		2302.82	4195.56	12239.5	5902.71	11250.1	5399.16	21091.1	4684.47	10910.8	0.0944165	0.134335	2.2127	4_3
Q53EZ4	CEP55_HUMAN	CEP55	Human	6342.15	7288.5	19069.1	18989.7	18203.9	28314.3	22001.2	35353	12922.4	25968.1	0.0287446	0.0691219	2.21223	4_4
P11142	HSP7C_HUMAN	HSPA8	Human	167671	191674	330232	359051	427459	607995	631532	554197	262157	555296	0.00765403	0.0534017	2.21037	4_4
Q7Z794	K2C1B_HUMAN	KRT77	Human	15147.2	35230.9	12874.6	19945.5	33948.4	22996	59309.2	70513.7	20799.6	46691.8	0.0822118	0.121539	2.20932	4_4
O76021	RL1D1_HUMAN	RSL1D1	Human		4985.31	2439.83	4601.98	3720.48	9975.24	5075.01	11911.6	3006.78	7670.58	0.00503609	0.0507041	2.20857	4_3
P23396	RS3_HUMAN	RPS3	Human	59237.5	119393	99408.2	121947	159423	236277	207831	259414	99996.4	215736	0.000682485	0.0504977	2.20611	4_4
P40925	MDHC_HUMAN	MDH1	Human	20103.8	30516.5	50688.3	87096.7	76498.5	76008.3	85573.4	128580	47101.3	91665	0.0170202	0.0595065	2.20458	4_4
Q9Y376	CAB39_HUMAN	CAB39	Human	12747.6	21947.4	29867.8	60002.2	47550	49683.9	65692.9	76229	31141.2	59788.9	0.0184953	0.0602174	2.20397	4_4
P62241	RS8_HUMAN	RPS8	Human	15627.5	20262.2	28596.7	31892.9	31754.2	61061.2	61030.8	57348.2	24094.8	52798.6	0.00283659	0.0504977	2.20172	4_4
O00220	TR10A_HUMAN	TNFRSF10A	Human	2862.99	3111.28	5390.82	3834.77	6656.75	8665.04	8789.45	8504.58	3799.97	8153.95	0.00288921	0.0504977	2.19975	4_4
P46783	RS10_HUMAN	RPS10	Human	12336.2	22404	19760.7	35744.1	32191.1	48858.9	34791.4	83316.2	22561.2	49789.4	0.00122965	0.0504977	2.19832	4_4
Q92536	YLAT2_HUMAN	SLC7A6	Human	12823.5	17151.7	7933.35	19688.2	21813.6	34330	27028	39562.6	14399.2	30683.6	0.00689348	0.0528931	2.19726	4_4
P40121	CAPG_HUMAN	CAPG	Human	5024.7	8782.46	13921.7	26046.5	18616.3	20804.3	22802.5	42215.9	13443.8	26109.8	0.0137238	0.057102	2.19702	4_4
P07093	GDN_HUMAN	SERPINE2	Human		6536.78	5020.48	13180.4	6601.97	19062	10129.6	23713	6184.41	14876.6	0.016321	0.0592757	2.19568	4_3
Q15785	TOM34_HUMAN	TOMM34	Human	1908.2	4581.91	5592.86	14953.7	7148.93	11477.1	9754.68	21161.2	6759.17	12385.5	0.0174561	0.0595065	2.19378	4_4
Q14566	MCM6_HUMAN	MCM6	Human		11902.1	9107.18	16510.4	15864.2	25711.1	17501.1	41913.2	9379.92	25247.4	0.00520303	0.0508975	2.19242	4_3
Q13185	CBX3_HUMAN	CBX3	Human		4040.48	2227.98	7063.71	5528.23	7168.26	5677.58	16431.5	3333.04	8701.39	0.0093432	0.0545945	2.19092	4_3
O43242	PSMD3_HUMAN	PSMD3	Human	8414.67	17735.4	14496	29600.5	24227	39790.6	29062.8	52564.7	17561.6	36411.3	0.00235127	0.0504977	2.18989	4_4
P06748	NPM_HUMAN	NPM1	Human	19631.8	27484.3	31611.2	80381.5	44743.5	82214	52762.4	161925	39777.2	85411.2	0.00386163	0.0504977	2.1881	4_4
O00154	BACH_HUMAN	ACOT7	Human	5165.53	16791	8255.98	26753.4	19205.6	31019.4	20455.5	36026.4	14241.5	26676.7	0.018101	0.0598502	2.18795	4_4
P50570	DYN2_HUMAN	DNM2	Human	22856.2	46036.3	45556	106135	70301.3	111827	109761	135103	55145.9	106748	0.0128103	0.0567696	2.18791	4_4
Q8N584	TT39C_HUMAN	TTC39C	Human	4323.1		5677.27	4952.14	10610.2	13561.6	12398.6	9622.07	3738.13	11548.1	0.00368595	0.0504977	2.1838	4_3
O14786	NRP1_HUMAN	NRP1	Human	7843.86	11922.6	12086.7	25441.4	23487.1	33748.9	27379	30115.7	14323.6	28682.7	0.0175013	0.0595065	2.18342	4_4
P14866	HNRPL_HUMAN	HNRNPL	Human	4018.59	22029.2	13339	29629.2	20473.5	36965.6	25068.5	41901.3	17254	31102.2	0.0366738	0.0763262	2.18327	4_4
Q99460	PSMD1_HUMAN	PSMD1	Human	11877.7	29651.1	25253.2	48922.6	41918.3	68983.1	46152.9	73710.9	28926.2	57691.3	0.0119389	0.0562285	2.18057	4_4
Q8WW12	PCNP_HUMAN	PCNP	Human		2136.33	1138.43	7553.44	3327.14	5700.26	2319.96	14358.1	2707.05	6426.36	0.00859426	0.0542342	2.1783	4_3
Q9NV92	NFIP2_HUMAN	NDFIP2	Human	2806.83	6408.51	3112.17	12380.6	10273.9	11001.3	12186.8	11307.3	6177.03	11192.3	0.0545936	0.0933938	2.17727	4_4
Q92945	FUBP2_HUMAN	KHSRP	Human	4547.46	13598	8928.65	24023.5	16697.8	24660.5	18352.2	39360.2	12774.4	24767.7	0.0115057	0.0561005	2.17613	4_4
P52434	RPAB3_HUMAN	POLR2H	Human		2276.57	1402.52	3417.35	3375.38	5601.48	4049.49	4954.03	1774.11	4495.1	0.0324152	0.0721603	2.17568	4_3
Q9UKS6	PACN3_HUMAN	PACSIN3	Human	27633.9	36728.7	62225.5	85485.4	81564.3	95602.1	116708	132649	53018.4	106631	0.00668371	0.0526985	2.17453	4_4
P12956	XRCC6_HUMAN	XRCC6	Human		20515.1	8323.25	14912.3	17572.1	31022	22799	36954.2	10937.7	27086.8	0.0258347	0.0661333	2.17327	4_3
P25685	DNJB1_HUMAN	DNAJB1	Human	4481.84	7102.63	8518.17	18740.7	12350	19412.4	18001.4	26251.4	9710.83	19003.8	0.00819106	0.0539323	2.17295	4_4
Q9UL46	PSME2_HUMAN	PSME2	Human	7326.32	11880.7	16122.4	38848.1	25625.7	29353.8	25017.2	64513.7	18544.4	36127.6	0.0130903	0.0567696	2.17233	4_4
Q14642	I5P1_HUMAN	INPP5A	Human		1809.04	2293.94	5405.85		6587.48	3229.46	10802.9	2377.21	5154.96	0.0538544	0.0925798	2.17186	3_3
Q9Y263	PLAP_HUMAN	PLAA	Human	2505.76	5381.69	5004.49	13120.6	7728.49	13111.8	10703	18163.1	6503.14	12426.6	0.00958713	0.0547035	2.1718	4_4
P39687	AN32A_HUMAN	ANP32A	Human	8325.03	13956.6	16175.6	36932.7	32301.4	37670.1	32818.8	38580.7	18847.5	35342.8	0.0341415	0.0739984	2.17054	4_4
Q86VR2	RETR3_HUMAN	RETREG3	Human		1798.3	3222.47	6755.4	7519.49	7832.96	9236.16	5510.32	2944.04	7524.73	0.132075	0.173931	2.16752	4_3
O75153	CLU_HUMAN	CLUH	Human	2560.15	9684.1	6933.82	12676.4	10149.1	16814	11845.2	23712.9	7963.62	15630.3	0.0158318	0.0583221	2.16562	4_4
Q15029	U5S1_HUMAN	EFTUD2	Human		4661.83	5682.45	7890.53	8661.63	14672.8	9195.66	15717	4558.7	12061.8	0.0295269	0.0696298	2.16482	4_3
Q14764	MVP_HUMAN	MVP	Human	18966	29009.1	59671	48834	52433.2	85610.2	81969.8	95570.1	39120	78895.8	0.0110179	0.0559075	2.1641	4_4
Q15008	PSMD6_HUMAN	PSMD6	Human	11537	17594.6	19112.1	25636	27240.7	45099.1	39249.8	45210.3	18469.9	39200	0.00127481	0.0504977	2.16375	4_4
Q15233	NONO_HUMAN	NONO	Human	9856.8	19679.7	10554.3	22521.7	17986.1	37335.3	27621.2	54455.1	15653.1	34349.4	0.00160866	0.0504977	2.16341	4_4
Q8NBI5	S43A3_HUMAN	SLC43A3	Human	41479.8	43717.6	79203.3	99233.7	94119.4	103420	173205	185104	65908.6	138962	0.000330619	0.0504977	2.16317	4_4
P54136	SYRC_HUMAN	RARS1	Human	8899.01	21539.2	20922.1	28591.7	26110.6	47992.9	39881.3	50150.9	19988	41033.9	0.00323412	0.0504977	2.16225	4_4
Q99805	TM9S2_HUMAN	TM9SF2	Human	14490.3	22669.9	27498.2	45798.5	45088.9	64365.5	52792	58930.7	27614.2	55294.3	0.0158579	0.0583221	2.16141	4_4
Q07157	ZO1_HUMAN	TJP1	Human		2253.58	2775.15	1773.24	3896.64	2697.81	5114.97	8103.48	1700.49	4953.23	0.0951515	0.135146	2.16039	4_3
Q04837	SSBP_HUMAN	SSBP1	Human	5259.88	17818.1	15436.6	14109.7	22329.5	28718.6	25272.4	27299.8	13156.1	25905.1	0.0219783	0.0633394	2.15767	4_4
P62906	RL10A_HUMAN	RPL10A	Human	16910.8	38963.9	28528.6	82407.1	55278.2	66838.1	64689.9	140297	41702.6	81775.8	0.00770144	0.0534017	2.15699	4_4
Q9UI10	EI2BD_HUMAN	EIF2B4	Human	2799.12		2775.72	4350.51	5356.01	5932.17	4155.52	15233.5	2481.34	7669.3	0.0465449	0.0846538	2.15663	4_3
Q9UGV2	NDRG3_HUMAN	NDRG3	Human	5653.99	8103.81	13358.7	15918.5	15437	22309.3	17099.7	35746.2	10758.8	22648	0.0118099	0.0561005	2.15595	4_4
O75340	PDCD6_HUMAN	PDCD6	Human	33914	30419.1	72810.7	119286	88486.7	102082	165521	128905	64107.4	121249	0.0256471	0.0661333	2.15357	4_4
P06493	CDK1_HUMAN	CDK1	Human	7357.79	13088	15874.2	18505.9	20253.1	28533.3	28651.3	36579.1	13706.5	28504.2	0.00174769	0.0504977	2.15105	4_4
Q01105	SET_HUMAN	SET	Human	10453.6	19773.2	24055	71696.5	42998.5	49906.9	47561.8	74616.2	31494.6	53770.9	0.0375776	0.0767824	2.14988	4_4
Q13045	FLII_HUMAN	FLII	Human	4005.7	13862.7	8314.24	24457.9	17511.2	23651.6	16102	36106.8	12660.1	23342.9	0.0257051	0.0661333	2.14892	4_4
Q04637	IF4G1_HUMAN	EIF4G1	Human	6681.74	17839.2	16688.4	24745.6	23257.2	34276.2	28501.3	46109.1	16488.7	33035.9	0.00913944	0.0544248	2.14786	4_4
Q7KZI7	MARK2_HUMAN	MARK2	Human	2830.65	5572.19	5872.61	13403.5	10494.4	13328	11309.4	16670	6919.74	12950.5	0.0218501	0.0633112	2.14676	4_4
P05556	ITB1_HUMAN	ITGB1	Human	48628.2	60494.3	111696	140317	146280	160367	175143	237581	90283.9	179843	0.0089912	0.0544248	2.14506	4_4
O00233	PSMD9_HUMAN	PSMD9	Human	3701.18	6587.77	10703.7	14117.6	11506.7	15756.2	17448.5	24622	8777.56	17333.3	0.007263	0.0530898	2.14426	4_4
P53618	COPB_HUMAN	COPB1	Human	5943.65	12500.5	9187.7	21485.2	17420.6	27142.9	20415.2	32036.1	12279.3	24253.7	0.00593835	0.0516425	2.14287	4_4
O95340	PAPS2_HUMAN	PAPSS2	Human	6814.82	12361.1	9483.95	21269.1	19219.3	27451.7	18269.8	37164.5	12482.2	25526.3	0.00262214	0.0504977	2.14279	4_4
Q9UKG1	DP13A_HUMAN	APPL1	Human	2045.18		7762.72	14431.8	14151.6	9963.3	10796.7	14728.1	6059.92	12409.9	0.163929	0.203669	2.14154	4_3
Q9Y287	ITM2B_HUMAN	ITM2B	Human	4552.02	6726.21	10363	22576.1	15685.9	20988.2	23035.5	19663.4	11054.3	19843.2	0.047017	0.0852964	2.13603	4_4
Q86VE9	SERC5_HUMAN	SERINC5	Human	3610.7	8196.25	5576.92	9800.83	11951.9	12266.1	10945.7		6796.18	8790.92	0.0414261	0.0806634	2.13433	3_4
Q96H79	ZCCHL_HUMAN	ZC3HAV1L	Human		5450.61	5623.62	10662.8	8937.42	15158.8	10387	20152.3	5434.26	13658.9	0.0146791	0.057102	2.13329	4_3
Q14185	DOCK1_HUMAN	DOCK1	Human		2118.14	1383.64	3540.42	2539.96	4886.55	4513.01	4563.87	1760.55	4125.85	0.0538161	0.0925788	2.13267	4_3
Q8N0Y7	PGAM4_HUMAN	PGAM4	Human	503.013	1737.05	1503.05	6648.2	2304.07	4201.13	2586.09	7203.24	2597.83	4073.63	0.0440626	0.0825544	2.13177	4_4
Q92616	GCN1_HUMAN	GCN1	Human	5421.32	11568.2	9325.4	17342.2	16124.7	22019.4	19673.8	29800	10914.3	21904.5	0.00396762	0.0504977	2.12846	4_4
P22102	PUR2_HUMAN	GART	Human	13139.1	20343	30737.7	43806.7	36849.4	50209.6	55422.1	71715.9	27006.6	53549.2	0.00480162	0.0507041	2.12609	4_4
Q92485	ASM3B_HUMAN	SMPDL3B	Human	4547.25		8903.49	8651.88	12011.8	9282.44	17085.6	16400.7	5525.65	13695.1	0.0100586	0.0555114	2.12599	4_3
Q86TC9	MYPN_HUMAN	MYPN	Human	964.656		3313.36	5771.03	4987.01	5546.73	5141.7	6903.51	2512.26	5644.74	0.118233	0.159088	2.12507	4_3
P49755	TMEDA_HUMAN	TMED10	Human	5516.67	11362.9	9115.9	24031.6	16190.6	25276.3	19793.5	34568.9	12506.8	23957.3	0.00717155	0.0530898	2.125	4_4
Q6PJF5	RHDF2_HUMAN	RHBDF2	Human		3620.02	4372.42	6499.56	7690.92	8624.01	7701.44	14857	3623	9718.34	0.00768528	0.0534017	2.1247	4_3
Q9BPX3	CND3_HUMAN	NCAPG	Human		3311.6	4173	9009.67	8680.36	10320.5	8194.43	14080.7	4123.57	10319	0.0328315	0.0724886	2.12267	4_3
Q9NZV1	CRIM1_HUMAN	CRIM1	Human	4491.89	5911.5	11467.6	16592.6	15477.3	21004.8	23036.3	13684.1	9615.9	18300.6	0.0572973	0.0964759	2.12218	4_4
P40227	TCPZ_HUMAN	CCT6A	Human	22236.9	39877.4	38673	115210	65271.9	100879	77002.1	157689	53999.3	100210	0.010142	0.0555114	2.12096	4_4
Q9UBT2	SAE2_HUMAN	UBA2	Human	5531.51	3432.93	4469.13	10772.3	8234	12150.2	9924.28	18552.4	6051.47	12215.2	0.0144506	0.057102	2.11867	4_4
Q7KYR7	BT2A1_HUMAN	BTN2A1	Human	2099.23	6390.49	7244.47	12026.3	9615.08	11596	12583.7	16597.9	6940.12	12598.2	0.0332438	0.0730176	2.11275	4_4
O00303	EIF3F_HUMAN	EIF3F	Human	4399.08	8198.64	9224.02	12268.5	14575.7	17607.4	19575.7	16077.6	8522.56	16959.1	0.014582	0.057102	2.10917	4_4
Q7Z4W1	DCXR_HUMAN	DCXR	Human	4749.87	6224.08	8799.34	13848.1	13122.2	17683.6	9703.08	31615	8405.35	18031	0.0217314	0.0631905	2.10836	4_4
O43809	CPSF5_HUMAN	NUDT21	Human	1978.29		3266.21	5319.02	5315.09	7440.85	6281.82	9627.77	2640.88	7166.38	0.0130463	0.0567696	2.10694	4_3
Q08945	SSRP1_HUMAN	SSRP1	Human		7841.27	5217.25	3331.35	9333.48	13236.3	12823.5	7501.74	4097.47	10723.8	0.011221	0.055991	2.10618	4_3
P31942	HNRH3_HUMAN	HNRNPH3	Human	4793.44	7208.04	6746.53	5131.62	10086.6	15134.4	9126.72	16885.9	5969.91	12808.4	0.0130874	0.0567696	2.1059	4_4
P62318	SMD3_HUMAN	SNRPD3	Human	32131.2		8949.78	31716.5	41525.7	32763.8	30222	67841.2	18199.4	43088.2	0.0576328	0.096842	2.10557	4_3
Q15477	SKIV2_HUMAN	SKIV2L	Human		6797.07	2193.46	9621.34	6224.04	10125.3	8864.01	14881.6	4652.97	10023.7	0.0752346	0.115056	2.10378	4_3
Q96EP5	DAZP1_HUMAN	DAZAP1	Human		7927.69	4963.7	17798.8	9564.5	19704.8	10492.1	31432.5	7672.55	17798.5	0.00860798	0.0542342	2.10131	4_3
P60709;P63261	ACTB_HUMAN;ACTG_HUMAN	ACTB;ACTG1	Human	430845	790293	712531	1790000	1400000	1450000	1790000	2330000	930917	1742500	0.0165202	0.0595065	2.10128	4_4
P24752	THIL_HUMAN	ACAT1	Human	2358.58	3736.19	5193.54	3295.09	8491.98	6033.46	5649.06	10140.1	3645.85	7578.65	0.0383752	0.0773562	2.10037	4_4
P60228	EIF3E_HUMAN	EIF3E	Human	6656.22	19547.6	18944.9	29360	27791.4	35512.1	36335.5	39128.3	18627.2	34691.8	0.0276985	0.0681382	2.09838	4_4
P02545	LMNA_HUMAN	LMNA	Human	9863.27	21607.8	16917.3	43723.1	27474.7	41519.3	31656.8	84286.1	23027.9	46234.2	0.00220095	0.0504977	2.0962	4_4
P25787	PSA2_HUMAN	PSMA2	Human	10822.9	15922.7	10197.9	31005.1	29239.4	38324.1	32078.1	29143.9	16987.2	32196.4	0.036533	0.0762912	2.09398	4_4
Q13283	G3BP1_HUMAN	G3BP1	Human	4418.58	9235.24	8323.01	16436.3	11035.1	17861.9	16999.6	32004.8	9603.28	19475.3	0.000577815	0.0504977	2.09356	4_4
O14828	SCAM3_HUMAN	SCAMP3	Human	8149.67	22775.2	29698.5	43572.6	33257	51052.4	41872.6	64850.1	26049	47758	0.0286135	0.069012	2.09314	4_4
P07814	SYEP_HUMAN	EPRS1	Human	11954.9	24185.2	24826.3	33604.4	31969.5	46320	44898.4	69463.6	23642.7	48162.9	0.00168129	0.0504977	2.09181	4_4
Q8N1F7	NUP93_HUMAN	NUP93	Human		5025.79	1982.12	8899.92	7533.85	8941.72	8060.87	11242.6	3976.96	8944.76	0.0837329	0.123196	2.09082	4_3
O00442	RTCA_HUMAN	RTCA	Human	2383.08	4058.36	3108.11	6578.72	5852.24	9097.09	7091.05	10007.1	4032.07	8011.87	0.00319879	0.0504977	2.09064	4_4
Q9H900	ZWILC_HUMAN	ZWILCH	Human		4991.68	2040.92	5507.17	4431.16	8539.02	6097.79	9829.81	3134.94	7224.44	0.0271845	0.0674811	2.0895	4_3
Q9UHX1	PUF60_HUMAN	PUF60	Human		3912.19	2656.97	6066.59	5250.58	6629.2	6573.91	13192.4	3158.94	7911.52	0.0109972	0.0559075	2.08907	4_3
Q4KMP7	TB10B_HUMAN	TBC1D10B	Human	1863.14	4375.4	4612.21	13635.6	6286.57	8836.68	9562.19	18371.4	6121.59	10764.2	0.0147515	0.057102	2.08876	4_4
P05388	RLA0_HUMAN	RPLP0	Human	14564.3	38313.3	40049.5	54745	52846.9	78898.9	71527.4	77929.7	36918	70300.7	0.0172237	0.0595065	2.08772	4_4
Q15393	SF3B3_HUMAN	SF3B3	Human	6979.38	10596.6	8691	10887	16237.9	21957.2	21192.7	17586.2	9288.49	19243.5	0.00204274	0.0504977	2.0875	4_4
Q9UL26	RB22A_HUMAN	RAB22A	Human	4990.92	4777.06	7460.37	8452.23	10916.7	12616.5	18574.1	11149.4	6420.14	13314.2	0.00932855	0.0545945	2.08703	4_4
P34897	GLYM_HUMAN	SHMT2	Human	7949.85	12154.4	10004.3	15617.8	18704	20103.6	20291.3	37440.3	11431.6	24134.8	0.00167433	0.0504977	2.08564	4_4
O60869	EDF1_HUMAN	EDF1	Human	1784.24	5584.55	13732.3	14268.6	10059.3	15650.3	10464	22399.3	8842.42	14643.2	0.0912514	0.131274	2.08504	4_4
Q00341	VIGLN_HUMAN	HDLBP	Human	5020.49	9154.89	6467.1	14877.5	11929.6	18000.6	12724.1	30543.1	8879.99	18299.3	0.000247709	0.0504977	2.08427	4_4
Q9P2J5	SYLC_HUMAN	LARS1	Human	7858.62	22394.4	16717.2	21812.7	23907.3	32057.2	32662.2	48312.5	17195.7	34234.8	0.0090812	0.0544248	2.08353	4_4
P17252	KPCA_HUMAN	PRKCA	Human	1829.94	4698.78	2610.31	7917.3	6205.69	6424.79	7211.56	11635	4264.08	7869.26	0.0239559	0.0644061	2.083	4_4
P60033	CD81_HUMAN	CD81	Human	25611.2	30512.3	97293.4	17378	71451	108377	171546	18653.2	42698.7	92506.8	0.0346681	0.0746445	2.081	4_4
Q99615	DNJC7_HUMAN	DNAJC7	Human	8340.56	14678	17146.6	24888.6	22483	31921.3	27942.2	48753.4	16263.4	32775	0.00302635	0.0504977	2.07989	4_4
Q03167	TGBR3_HUMAN	TGFBR3	Human	2171.53	11377.9	12680.4	22639.8	14962.6	19048.6	18682.2	24909.1	12217.4	19400.6	0.0856481	0.125357	2.07948	4_4
Q9BXJ9	NAA15_HUMAN	NAA15	Human	3849.9	18733.4	9012.77	25413	19370.6	26251	20112.2	30185.8	14252.3	23979.9	0.054297	0.0930805	2.07918	4_4
P51991	ROA3_HUMAN	HNRNPA3	Human	3625.78	9113.5	5789.36	9886.25	11213.7	14444.4	8381.63	25999.4	7103.72	15009.8	0.0147415	0.057102	2.07849	4_4
Q9Y3B3	TMED7_HUMAN	TMED7	Human	1350.95	3942.57	3444.66	9473.06	4876.6	7916.33	6783.61	12361.9	4552.81	7984.61	0.0198264	0.0615962	2.07746	4_4
P48444	COPD_HUMAN	ARCN1	Human	6111.8	12134.8	10800.5	28522.3	18253.5	25585.1	20258.8	44899.5	14392.3	27249.2	0.00621025	0.052033	2.07654	4_4
P07741	APT_HUMAN	APRT	Human	19312.7	24250.4	37390.4	37676	37483.6	57434.8	62537.6	90960.8	29657.4	62104.2	0.00178887	0.0504977	2.07566	4_4
Q9BXB4	OSB11_HUMAN	OSBPL11	Human		5551.66	4618.54	8746.1	7739.66	12116.4	11313.3	14613.9	4729.08	11445.8	0.0116256	0.0561005	2.07489	4_3
O95573	ACSL3_HUMAN	ACSL3	Human	1799.87	5240.34	4206.92	11963.6	5595.6	11847.9	7745.26	17129.3	5802.68	10579.5	0.0105584	0.0558189	2.07472	4_4
Q12907	LMAN2_HUMAN	LMAN2	Human	3893.65	9136.63	5883.36	15126.6	13927.6	16140.5	13482.7	19294.3	8510.06	15711.3	0.0220658	0.0633394	2.07311	4_4
Q16790	CAH9_HUMAN	CA9	Human	2153.78	3813.53	14115.7	6247.35	10377.5		25290.1	6445.41	6582.59	10528.3	0.123656	0.164518	2.07284	3_4
P12532	KCRU_HUMAN	CKMT1A	Human	3394.25	4581.52	5461.27	5526.71	9914.74	8833.97	10670.7	9236.3	4740.94	9663.93	0.00449372	0.0507041	2.07087	4_4
Q9UBB6	NCDN_HUMAN	NCDN	Human		1517.7	1933.71	3165.67	2166.02	4466.4	2889.04	6391.36	1654.27	3978.2	0.0327697	0.0724886	2.07056	4_3
P37837	TALDO_HUMAN	TALDO1	Human	8931.97	14330.5	19445.2	43992.3	28872.3	31288.3	36057.1	61758.5	21675	39494.1	0.0125044	0.0566515	2.07032	4_4
P04183	KITH_HUMAN	TK1	Human		3159.94	3334.87	5570.38	5198.93	7315.34	5484.59	12971.3	3016.3	7742.54	0.0120392	0.0564122	2.0697	4_3
Q9Y6N7	ROBO1_HUMAN	ROBO1	Human	3199.44	4438.9	6367.08	7379.9	8236.66	10095.2	12046.2	12221	5346.33	10649.8	0.00250084	0.0504977	2.06953	4_4
Q8WXI9	P66B_HUMAN	GATAD2B	Human		3646.79	1585.98	4123.86	3472.72	6299.58	5052.95	6639.41	2339.16	5366.16	0.0392531	0.0785701	2.06931	4_3
Q9Y6I3	EPN1_HUMAN	EPN1	Human		3701.51	2142.11	7129.7	5540.54	7764.04	6996.53	9215.7	3243.33	7379.2	0.0565216	0.0958833	2.06888	4_3
P60880	SNP25_HUMAN	SNAP25	Human	1020.57		3286.1	4095.7	4067.93	4288.07	5294.91	5638.89	2100.59	4822.45	0.0797825	0.119244	2.06788	4_3
Q9Y265	RUVB1_HUMAN	RUVBL1	Human	8652.17	15834.3	16345	29372	21990.4	33321.5	32951.5	49703	17550.9	34491.6	0.00160195	0.0504977	2.06678	4_4
P10768	ESTD_HUMAN	ESD	Human	6165.42	12674.7	18822.5	39959.1	24693.6	31165.7	29864.7	46493.8	19405.4	33054.4	0.0370101	0.0766791	2.06493	4_4
Q9Y4C2	TCAF1_HUMAN	TCAF1	Human		4070.05	10703.6	9448	9334.57	16832.9	13575.4	15829.7	6055.41	13893.1	0.0896964	0.129358	2.06366	4_3
O60271	JIP4_HUMAN	SPAG9	Human	3169.18	5926	8015.31	19928.5	10131.2	15095.6	13166.2	26937	9259.75	16332.5	0.0175172	0.0595065	2.06207	4_4
Q92688	AN32B_HUMAN	ANP32B	Human	4208.98	14425.3	13111.6	26390.2	19469.1	22110.2	24519.4	35945.2	14534	25511	0.0398607	0.079108	2.06145	4_4
P27695	APEX1_HUMAN	APEX1	Human	4074.35	4353.48	5500.97	9409.77	7475.8	10329	9283.29	23117.8	5834.64	12551.5	0.00222277	0.0504977	2.06117	4_4
P41250	GARS_HUMAN	GARS1	Human	15346.1	21225.8	38765.3	60745.2	45185	50830.5	62705	95842.4	34020.6	63640.7	0.00894763	0.0544248	2.05964	4_4
P21283	VATC1_HUMAN	ATP6V1C1	Human		3381.57	3375.53	10973.2	3855.22	8152.69	8769.58	15302.8	4432.58	9020.07	0.0332179	0.0730176	2.05946	4_3
O15230	LAMA5_HUMAN	LAMA5	Human	4158.54	25135.4	12778	23897.5	18195.4	28107	28140.1	39878.5	16492.4	28580.2	0.0432648	0.0817445	2.05921	4_4
P55327	TPD52_HUMAN	TPD52	Human	3910.83	3921.66	14371.8	26821.5	11145	13747.6	20798.2	33347.5	12256.4	19759.6	0.0324039	0.0721603	2.05904	4_4
Q7Z2Z2	EFL1_HUMAN	EFL1	Human		3994.97	4197.17	8174.5		10771.6	8855.59	12529.5	4091.66	8039.17	0.0238363	0.0642952	2.05826	3_3
P62701	RS4X_HUMAN	RPS4X	Human	46112.9	83548.7	78358	133355	109247	171503	191007	201845	85343.6	168400	0.00351789	0.0504977	2.05813	4_4
O00401	WASL_HUMAN	WASL	Human		1464.5	3004.17	5585.14		3988.09	6027.62	8905.06	2513.45	4730.19	0.021599	0.0631905	2.05763	3_3
Q14019	COTL1_HUMAN	COTL1	Human	11449.7	18596	12776.7	82276.9	30499.5	48949.3	30099.8	89199.6	31274.8	49687.1	0.0220233	0.0633394	2.05714	4_4
P30154	2AAB_HUMAN	PPP2R1B	Human	781.511	1351.25	1841.43	4261.84	2799.65	3004.33	3013.87	5851.76	2059.01	3667.4	0.0207168	0.0625316	2.05688	4_4
Q9H3P7	GCP60_HUMAN	ACBD3	Human		4737.51	4305.84	13823	8645.28	12948.9	9333.1	20300	5716.59	12806.8	0.0288736	0.0691936	2.05675	4_3
P46087	NOP2_HUMAN	NOP2	Human		3749.94	3360.33	8619.85	5845.16	10599.7	7284.69	12228.7	3932.53	8989.56	0.034782	0.074663	2.05617	4_3
O15403	MOT7_HUMAN	SLC16A6	Human	4798.68	6556.09	11481.5	11837.6	11332.4	17040.8	20669.4	19062.9	8668.47	17026.4	0.00385392	0.0504977	2.05388	4_4
P30622	CLIP1_HUMAN	CLIP1	Human		3908.87	4046.57	3244.21	5115.92	8719.74	5337.53	9549.75	2799.91	7180.73	0.0462039	0.0843187	2.05366	4_3
Q9P258	RCC2_HUMAN	RCC2	Human	6428.71	9370.03	5497.92	15051.3	12902.7	19402	14701.8	24060.4	9086.99	17766.7	0.00320899	0.0504977	2.05301	4_4
P29972	AQP1_HUMAN	AQP1	Human	3193.4	5222	3720.19	19797.7	7811.79	9371.11	9437.12	31578.2	7983.32	14549.6	0.00407162	0.0505868	2.05293	4_4
Q99426	TBCB_HUMAN	TBCB	Human	2920.17	6634.28	6199.58	15790.8	9249.58	13871.8	8762.89	29895.2	7886.21	15444.9	0.0115251	0.0561005	2.05179	4_4
Q9Y316	MEMO1_HUMAN	MEMO1	Human	3592.27	12045.1	8816.86	25876.2	14376.8	23349.4	16352	31732.9	12582.6	21452.8	0.0307451	0.0703563	2.04954	4_4
Q92597	NDRG1_HUMAN	NDRG1	Human	10784.5	20357.1	31613.4	42851	39095.8	37406.9	59040.9	60755.9	26401.5	49074.9	0.0186197	0.0602174	2.04936	4_4
Q15436	SC23A_HUMAN	SEC23A	Human	4496.43	6176.17	6180.82	20653	9856.76	17775.2	13188.4	27053.8	9376.6	16968.5	0.0110063	0.0559075	2.04922	4_4
P78536	ADA17_HUMAN	ADAM17	Human	4885.21	4183.9	7478.77	15708	11829.8	15235.4	12868.9	18216.7	8063.97	14537.7	0.0302276	0.0698583	2.04813	4_4
P43686	PRS6B_HUMAN	PSMC4	Human	4589.54	11359.5	8270.25	21759.9	15303	21722.9	17140.2	28903	11494.8	20767.3	0.0161715	0.0588488	2.04686	4_4
Q9H8Y8	GORS2_HUMAN	GORASP2	Human	1748.05	6837.19	4693.15	12318.1	7572.68	13191.7	9061.93	13387.1	6399.12	10803.4	0.0431254	0.0816066	2.04647	4_4
Q96BI3	APH1A_HUMAN	APH1A	Human	6263.11	11919.3	14715.2		22343.7	15084.1	27912.3		8224.4	16335	0.0704519	0.110249	2.04592	3_3
O00469	PLOD2_HUMAN	PLOD2	Human	2211.37	8179.3	7643.86	17237.7	11105.4	13995.6	14993	17915.6	8818.06	14502.4	0.0589066	0.0983109	2.04583	4_4
Q9HB71	CYBP_HUMAN	CACYBP	Human	10585.9	16354.5	24640.8	48231	38859.7	38498.6	38813.4	62049.8	24953	44555.4	0.0269184	0.0671581	2.04564	4_4
Q9H4A3	WNK1_HUMAN	WNK1	Human	4075.3	6666.4	6525.97	18792.8	10197	18567.2	11798.3	26040.2	9015.12	16650.7	0.0102413	0.0557381	2.04408	4_4
Q92499	DDX1_HUMAN	DDX1	Human	5065.46	8396.46	6850.96	21283.6	14479.2	19670.4	12875.7	29487	10399.1	19128.1	0.00964429	0.0547035	2.04344	4_4
P00390	GSHR_HUMAN	GSR	Human	4724.73	9436.78	11932	27771.4	20041.5	22483.2	17959.5	31761.3	13466.2	23061.4	0.0442638	0.082789	2.04229	4_4
Q15631	TSN_HUMAN	TSN	Human	2700.12	5125.35	7303.95	12954.2	9782.02	12521.3	12051.3	15430.8	7020.91	12446.4	0.0296949	0.0696298	2.04224	4_4
P99999	CYC_HUMAN	CYCS	Human	5274.72		12229.4	33660.6	21531.3	26347.7	29115.3	29479.2	12791.2	26618.4	0.127134	0.168508	2.04171	4_3
Q8WUM4	PDC6I_HUMAN	PDCD6IP	Human	56541.1	73693.3	154275	111563	159019	195855	238605	167247	99018.1	190182	0.0122547	0.0566515	2.04034	4_4
Q9HA64	KT3K_HUMAN	FN3KRP	Human		2641.62	2525.19	7375.13	5562.45	7140.03	5983.96	9774.1	3135.48	7115.14	0.0413938	0.0806634	2.03991	4_3
P23246	SFPQ_HUMAN	SFPQ	Human	7858.63	26749.7	18083.4	38587.1	27021.9	47136.2	28769.5	69064.3	22819.7	42998	0.0136548	0.057102	2.03806	4_4
Q13277	STX3_HUMAN	STX3	Human	1611.73		6391.67	7522.85	6885.15	7220.74	6798.24	14008.3	3881.56	8728.11	0.110031	0.149794	2.03768	4_3
Q00537	CDK17_HUMAN	CDK17	Human		2975.85	5378.05	4387.28	6211.02	10217.6	6991.01	8310.92	3185.3	7932.64	0.0641025	0.103745	2.03721	4_3
Q99732	LITAF_HUMAN	LITAF	Human	1930.39	4346.17		3556.06	6638.57	7019.38	5680.21	5409.41	2458.16	6186.89	0.0567256	0.0959287	2.03673	4_3
P42702	LIFR_HUMAN	LIFR	Human	4181.4	5866.88	9123.64	8498.01	12884.8	12707.7	16258.6	12293.2	6917.48	13536.1	0.0107201	0.0559075	2.03667	4_4
O75396	SC22B_HUMAN	SEC22B	Human	5943.57	3780.49	7499.03	10260.3	10648.4	14074.9	10026	19746.3	6870.85	13623.9	0.023077	0.0638156	2.03538	4_4
P07237	PDIA1_HUMAN	P4HB	Human	8659.33	16518.2	24941.2	38792.1	33253.1	36912.2	40323.2	47982.3	22227.7	39617.7	0.0308532	0.0705379	2.03532	4_4
Q7KZF4	SND1_HUMAN	SND1	Human	12530.7	27920.5	25588.5	54067.9	35279	57859.1	46230	87992.6	30026.9	56840.2	0.00469498	0.0507041	2.03514	4_4
O95562	SFT2B_HUMAN	SFT2D2	Human	5601.87	10873.2	18582.8	23995.7	18923.7	27422.5	27028.6	33120.1	14763.4	26623.7	0.0234379	0.0639017	2.03364	4_4
P36383	CXG1_HUMAN	GJC1	Human		4283.12	2647.07	3945.12	4575.11	8446.21	9582.25	4646.13	2718.83	6812.43	0.0801417	0.119556	2.03335	4_3
P26640	SYVC_HUMAN	VARS1	Human	12473.3	28880.7	24335.3	49957.1	41250.8	52984.3	49623.4	68803.2	28911.6	53165.4	0.015083	0.0576151	2.03172	4_4
Q06830	PRDX1_HUMAN	PRDX1	Human	98481	136666	142141	356309	294758	282887	374932	370938	183399	330879	0.0286483	0.0690253	2.03092	4_4
P23284	PPIB_HUMAN	PPIB	Human	15597.9	26881.5	38612.9	59846.9	52373.1	71696.8	71199	61649.7	35234.8	64229.6	0.0354085	0.0754156	2.03086	4_4
P05787	K2C8_HUMAN	KRT8	Human	7301.55	13138	18207.2	35267.9	22555.1	29319.1	28119.7	56316.1	18478.7	34077.5	0.0111915	0.0559899	2.03057	4_4
Q9UBE0	SAE1_HUMAN	SAE1	Human	1473.03	3891.46	2606.77	8773.95	5691.33	5519.4	4997.3	14152.6	4186.3	7590.16	0.0253	0.0658449	2.02891	4_4
O43399	TPD54_HUMAN	TPD52L2	Human	2926.12	4066.96	10143.1	16761.5	9722.35	11143.9	14270.3	22170.8	8474.42	14326.8	0.0279735	0.0682688	2.02882	4_4
P62633	CNBP_HUMAN	CNBP	Human		4279.26	1868.37	11403.4	5512.23	7176.7	5266.52	20085.1	4387.76	9510.14	0.0253744	0.0658449	2.02684	4_3
P11532	DMD_HUMAN	DMD	Human	11031.4	27885.6	30688	62699.3	42716.5	50856.1	52881.2	86885	33076.1	58334.7	0.0255226	0.0660205	2.02645	4_4
P35080	PROF2_HUMAN	PFN2	Human	2443.02	10174.3	7661.83	9553.83	12046.6	13522.5	16739.5	11231.1	7458.25	13384.9	0.0592905	0.098617	2.02552	4_4
Q32MZ4	LRRF1_HUMAN	LRRFIP1	Human		2809.93	4003.92	7021.19	4852.36	11269.8	5235.11	11119.8	3458.76	8119.27	0.0891715	0.129112	2.02511	4_3
O95197	RTN3_HUMAN	RTN3	Human	5411.01	13534.4	9140.46	22652.9	22472.9	23220.7	22520.5	21682.3	12684.7	22474.1	0.053214	0.0919934	2.02466	4_4
Q9Y3U8	RL36_HUMAN	RPL36	Human	14642.7	20899.8	30114.9	15960	28565.7	29693.2	50027.4	58198.9	20404.3	41621.3	0.0210232	0.0627238	2.02424	4_4
Q9H0R8	GBRL1_HUMAN	GABARAPL1	Human	6257.26	12816.5	21273.8	22610.8	22332.4	32981.1	25470.1	34423.4	15739.6	28801.8	0.0327103	0.0724886	2.02275	4_4
P29317	EPHA2_HUMAN	EPHA2	Human	6950.81	12055.5	21286.2	22493.8	23110.6	29399	32560.8	30338.7	15696.6	28852.3	0.0217141	0.0631905	2.02238	4_4
Q14240	IF4A2_HUMAN	EIF4A2	Human	2197.58	6132.67	2893.63	8790.17	7925.57	9454.7	7708	9927.49	5003.51	8753.94	0.0372623	0.0767824	2.02235	4_4
Q9Y6M7	S4A7_HUMAN	SLC4A7	Human	7323.87	12760.7	13775.5	25637.4	25118.2	23312.3	24324.7	38614.2	14874.4	27842.3	0.0151757	0.0577899	2.02043	4_4
Q14CX7	NAA25_HUMAN	NAA25	Human	1435.07		4777.32	8236.24	6865.61	8823.85	7661.97	8842.88	3612.16	8048.58	0.128036	0.169521	2.01965	4_3
P41091	IF2G_HUMAN	EIF2S3	Human	12274.6	25019	28378.9	36628.8	34589.5	56593.3	45101.9	60114.7	25575.3	49099.9	0.00713274	0.0530898	2.01928	4_4
P35520	CBS_HUMAN	CBS	Human	7074.66	8653.65	16122.5	26821.8	21269.7	23412.4	23780.4	37135.8	14668.2	26399.6	0.0198237	0.0615962	2.01882	4_4
P13693	TCTP_HUMAN	TPT1	Human	15962.5	14642.3	16010.2	54481.4	36176.4	36978.7	38422.1	65475.8	25274.1	44263.2	0.013703	0.057102	2.01568	4_4
P61604	CH10_HUMAN	HSPE1	Human	13390.1	12030.2	36392.3	46155.8	31413.3	37225.5	42595.5	89235.8	26992.1	50117.5	0.021005	0.0627238	2.01322	4_4
P62140	PP1B_HUMAN	PPP1CB	Human	13440.2	27131.3	29652.3	62578.4	45807.4	58012.7	62423.7	66919	33200.6	58290.7	0.0304629	0.07011	2.01256	4_4
Q9BX10	GTPB2_HUMAN	GTPBP2	Human	1862.18		2663.53	2686.21	5779.12	3575.83	4218.74	4454.15	1802.98	4506.96	0.0421319	0.0808893	2.01247	4_3
Q96KG9	SCYL1_HUMAN	SCYL1	Human	2802.44		5571.02	19966.3	8411.28	12967.5	9880.99	30448.7	7084.94	15427.1	0.038311	0.0773562	2.00981	4_3
O75882	ATRN_HUMAN	ATRN	Human	3461.68	7864.32	9479.29	13401.2	15429.7	13733.6	17173.5	15452.9	8551.62	15447.4	0.0459356	0.0840557	2.0081	4_4
Q92598	HS105_HUMAN	HSPH1	Human	11302	15106.2	19192.5	36082.9	29016	38006	29712.7	58619.4	20420.9	38838.5	0.00727427	0.0530898	2.00762	4_4
P62899	RL31_HUMAN	RPL31	Human	4354.92	20828.9	16266.2	21199.9	17567.4	29415.1	24694.9	39773.5	15662.5	27862.7	0.0312957	0.0710216	2.00703	4_4
O00571	DDX3X_HUMAN	DDX3X	Human	11701	20203.4	25251.6	44477.5	31301.7	48012.7	40021.9	71583	25408.4	47729.8	0.00692341	0.0528931	2.00673	4_4
Q8WX93	PALLD_HUMAN	PALLD	Human	3634.2	6519.4	5542.38	12577.9	9362.62	11581.6	9698.37	25451	7068.47	14023.4	0.00220829	0.0504977	2.00638	4_4
Q02750	MP2K1_HUMAN	MAP2K1	Human	8898.18	20762.9	15618.6	46827.7	27880.4	45772.4	30920.4	55352.8	23026.8	39981.5	0.0204525	0.0621919	2.00511	4_4
P61289	PSME3_HUMAN	PSME3	Human	4457.59	4182.86	3530.04	18685.3	7102.59	14132.4	8533.9	23197.4	7713.95	13241.6	0.025885	0.0661333	2.00489	4_4
O60568	PLOD3_HUMAN	PLOD3	Human	1322.83		2733.18	4892.32	2987.14		5788.24	8244.21	2237.08	4254.9	0.00795898	0.0539323	2.00488	3_3
P39019	RS19_HUMAN	RPS19	Human	20254.8	23150.1	45438.9	79384.3	50981.4	66552.8	72815.5	110257	42057	75151.7	0.0142337	0.057102	2.00328	4_4
P60953	CDC42_HUMAN	CDC42	Human	43889.3	66263.9	102657	193499	125348	170242	155439	280224	101577	182813	0.014487	0.057102	2.0028	4_4
P54619	AAKG1_HUMAN	PRKAG1	Human	3452.83	7715.2	5796.27	8767.08	9784.54	12166.5	11744.5	15568.6	6432.84	12316	0.00595493	0.0516425	2.00247	4_4
P35240	MERL_HUMAN	NF2	Human	2943.67	5816.82	3381.09	11071	7000.99	10586.8	10665	12987.3	5803.15	10310	0.0229356	0.0638156	2.00054	4_4
Q9Y6M0	TEST_HUMAN	PRSS21	Human	3461.68	4117.74	6907.1	6584.97	10208.2	8806.96	14682	7850.32	5267.87	10386.9	0.0174448	0.0595065	1.99946	4_4
O95456	PSMG1_HUMAN	PSMG1	Human		5428.54	4267.52	13814.9	8205.94	9244.26	13621.2	20301.1	5877.74	12843.1	0.050226	0.0885707	1.99894	4_3
Q04206	TF65_HUMAN	RELA	Human	2578.62	8101.3	7598.74	15227.4	10682.8	13468.5	15139.6	17704.8	8376.51	14248.9	0.0405883	0.0797501	1.9986	4_4
Q9NRV9	HEBP1_HUMAN	HEBP1	Human	3530.07	5678.63	11879	11661.8	11838.8	13684.9	12033.5	22716.7	8187.38	15068.5	0.0356266	0.075553	1.99838	4_4
Q16719	KYNU_HUMAN	KYNU	Human	2470.06	7048.26	6179.83	17964.3	10783.6	12141.2	10281	22889.6	8415.61	14023.9	0.0411552	0.0804144	1.99816	4_4
O43493	TGON2_HUMAN	TGOLN2	Human	1347.54	3933.27	3129.03	4399.85	4120.14		5252.47	6836.44	3202.42	4052.26	0.0418587	0.0808684	1.99789	3_4
Q92990	GLMN_HUMAN	GLMN	Human		6881.16	7509.24	7694.89	10830.9	15317.5	15355.5	13479.5	5521.32	13745.9	0.00505791	0.0507041	1.99781	4_3
Q8N9N7	LRC57_HUMAN	LRRC57	Human	3027.32	5526.55	8896.16	12716.6	10682.2	11382.5	15425.3	16075.6	7541.66	13391.4	0.024278	0.0647765	1.99781	4_4
P33316	DUT_HUMAN	DUT	Human	3285.2	6518.68	10762	21654.4	14521.2	16311.1	11860.5	28266.3	10555.1	17739.8	0.0590725	0.0984541	1.99721	4_4
P09382	LEG1_HUMAN	LGALS1	Human	13461	24358.6	46764.9	77491.3	47983.6	50741.5	78588.1	98424.5	40518.9	68934.4	0.0253605	0.0658449	1.99528	4_4
Q13263	TIF1B_HUMAN	TRIM28	Human		11314.1	5217.1	15368.3	10974.1	20623.3	13616.2	25567.2	7974.88	17695.2	0.0187506	0.0602174	1.99285	4_3
Q5VW38	GP107_HUMAN	GPR107	Human		2214.93	2810.51	3360.68	4434.56	4420.31	5326.72	7030.69	2096.53	5303.07	0.000853432	0.0504977	1.99272	4_3
O95672	ECEL1_HUMAN	ECEL1	Human	6397.92	6452.78	13997.1	11234.8	15973.4	13680.8	23930.3	19574.1	9520.65	18289.7	0.00227502	0.0504977	1.99268	4_4
P05783	K1C18_HUMAN	KRT18	Human	11114.3	20669	24733.6	47379.6	32291.1	41690.8	45932.5	68392.5	25974.1	47076.7	0.00880857	0.0544248	1.99087	4_4
Q13332	PTPRS_HUMAN	PTPRS	Human	3645.32	11021.9	9386.7	15927.6	12201.5	20317.8	19597.9	19355.1	9995.38	17868.1	0.0229044	0.0638156	1.98911	4_4
P07602	SAP_HUMAN	PSAP	Human	3045.23	5970.17	5234.61	16225.4	7749.17	17484.2	11686.5	15231.2	7618.85	13037.8	0.0374555	0.0767824	1.98796	4_4
Q9Y3F4	STRAP_HUMAN	STRAP	Human	5146.78	10403.3	11491.3	22507.9	14622.3	20900.1	18858.3	37527.2	12387.3	22977	0.00627046	0.052033	1.98793	4_4
Q86YQ8	CPNE8_HUMAN	CPNE8	Human	22073.6	33269.2	51284.7	52835.7	67366.8	95420.6	78573.7	61512	39865.8	75718.3	0.0311826	0.0708743	1.9878	4_4
O60825	F262_HUMAN	PFKFB2	Human	2790.56	4711.37	3967.56	9576.17	6429.41	10026.6	7280.34	16609.3	5261.41	10086.4	0.000924372	0.0504977	1.98755	4_4
P15104	GLNA_HUMAN	GLUL	Human	4763.23	20291.8	8120.55	14632.6	16338.3	27854.3	13493.7		11952	14421.6	0.0665967	0.10652	1.98521	3_4
O15269	SPTC1_HUMAN	SPTLC1	Human	3324.07	7180.88	8940.89	13662.4	10598.8	13006.5	15095.2	21717.3	8277.06	15104.5	0.0117654	0.0561005	1.98416	4_4
P61073	CXCR4_HUMAN	CXCR4	Human	18776.2	36874.3	31029.1	50427.2	61550.8	61013.6	86782.1	51517.9	34276.7	65216.1	0.0407371	0.0799787	1.98413	4_4
O75385	ULK1_HUMAN	ULK1	Human	1505.64	9318.24	9318.55	7188.01	10507.2	10423.4	14201.7	9353.92	6832.61	11121.6	0.102337	0.142157	1.9836	4_4
Q96FN4	CPNE2_HUMAN	CPNE2	Human	2177.49		3502.47	8376.16	6728.2	7455.98	6113.57	12118.5	3514.03	8104.06	0.0476948	0.0858297	1.98346	4_3
P20700	LMNB1_HUMAN	LMNB1	Human	3904.37	9580.21	14435.4	18781.2	14404.1	20944.3	17848.9	29112.4	11675.3	20577.4	0.0318064	0.071704	1.98285	4_4
Q969P0	IGSF8_HUMAN	IGSF8	Human	16863.8	24787.3	61703.5	68350.5	60387.9	51972.4	91557.8	94323.5	42926.3	74560.4	0.0258238	0.0661333	1.98016	4_4
Q13685	AAMP_HUMAN	AAMP	Human	1081.72	5051.21	3036.31	4891.42	4822.75	6025.88	4924.66	8715.11	3515.16	6122.1	0.0476357	0.0858297	1.98001	4_4
P31751	AKT2_HUMAN	AKT2	Human		2818.99	1973.31	5560.18	4507.77	6546.23	4901.67	7473.35	2588.12	5857.26	0.036217	0.0759538	1.97921	4_3
Q9Y230	RUVB2_HUMAN	RUVBL2	Human	12996.5	26147.4	25064.7	37032.8	36159.2	48312.2	44319.3	62291.7	25310.4	47770.6	0.00484497	0.0507041	1.97742	4_4
Q96QK1	VPS35_HUMAN	VPS35	Human	14630	34911.5	35848.7	65070.8	52712.6	68526.4	63584.2	79285.9	37615.2	66027.3	0.0280943	0.0683599	1.97725	4_4
P14314	GLU2B_HUMAN	PRKCSH	Human		6219.16	5780.33	24746.5	12862.8	15020.9	14583	31383	9186.5	18462.4	0.0459914	0.0840557	1.97703	4_3
Q92841	DDX17_HUMAN	DDX17	Human	12118.5	16427	24614.7	26111.7	25964.7	41348.6	35620.4	51076.8	19818	38502.6	0.00495484	0.0507041	1.97666	4_4
P35998	PRS7_HUMAN	PSMC2	Human	7545.14	18037.9	17842.6	41247.4	19877.1	39295.3	35101.1	55664.1	21168.3	37484.4	0.0084187	0.0539323	1.9757	4_4
Q9Y262	EIF3L_HUMAN	EIF3L	Human	6584.12	14660.3	13662.8	21062.8	20944.5	32084.1	26901.6	23374.2	13992.5	25826.1	0.0261878	0.0664471	1.9749	4_4
Q13126	MTAP_HUMAN	MTAP	Human	4893.27	7592.52	6198.62	18608.2	11570.5	13296.2	15586.3	27179.9	9323.15	16908.2	0.00648204	0.0522489	1.97479	4_4
Q8IX12	CCAR1_HUMAN	CCAR1	Human		3663.39	3350.17	5502.33	9020.33	7698.84	6265.06	10780.3	3128.97	8441.13	0.00123786	0.0504977	1.97467	4_3
P08069	IGF1R_HUMAN	IGF1R	Human	7299.2	8246.46	16851.8	17980.3	20320.2	19449.5	30864.6	22723.6	12594.4	23339.5	0.0143871	0.057102	1.97445	4_4
P23588	IF4B_HUMAN	EIF4B	Human	3515.06	5444.71	10432.8	20963.8	10871.6	12685.7	14511.6	31784	10089.1	17463.2	0.0179893	0.059641	1.97441	4_4
O00622	CCN1_HUMAN	CCN1	Human	7727.46	20369.9	8831.8	20013.7	16542.1	38738.4	16144.2	40803	14235.7	28056.9	0.000152228	0.0502648	1.9736	4_4
Q9H3N1	TMX1_HUMAN	TMX1	Human	3124.94		6105.29	10883.7	7402.23	7872.12	10144	21239.3	5028.48	11664.4	0.0110059	0.0559075	1.97301	4_3
P61966	AP1S1_HUMAN	AP1S1	Human	2830.74	6216.5	4882.19	10891.9	7459.73	12214.5	12358.3	12577.7	6205.33	11152.6	0.0186866	0.0602174	1.97242	4_4
Q68EM7	RHG17_HUMAN	ARHGAP17	Human	4030.47		8720.57	9209.94	9988.02	11744.2	10412.8	23850.8	5490.24	13999	0.0569423	0.0961414	1.9715	4_3
Q6UY14	ATL4_HUMAN	ADAMTSL4	Human	7767.2	8319.15	9845.43	12529.4	20815.6	13983	21444	19255.3	9615.3	18874.5	0.00633034	0.0520493	1.97054	4_4
P09429	HMGB1_HUMAN	HMGB1	Human	7358.11	18874.6	15428.3	38708.7	26077.9	36371.1	29596.5	44521	20092.4	34141.6	0.0300971	0.0697164	1.97023	4_4
P05026	AT1B1_HUMAN	ATP1B1	Human	38025.2	41681.6	68663.6	107278	69084.3	104023	120090	203661	63912.1	124215	0.00176528	0.0504977	1.96978	4_4
O95817	BAG3_HUMAN	BAG3	Human	1647.65	6751.9	7956.44	11715.4	7594.7	10108.5	10575.9	19148.9	7017.85	11857	0.0497215	0.0881231	1.96776	4_4
P35611	ADDA_HUMAN	ADD1	Human		1644.21	1056.99	4355.17	2571.9	3711.9	2672.39	5800.46	1764.09	3689.16	0.0378795	0.0771422	1.96626	4_3
Q9GZM7	TINAL_HUMAN	TINAGL1	Human	2556.2	7506.63	6586.09	14784.2	8253.77	11534.4	11269.1	25982.8	7858.28	14260	0.0138101	0.057102	1.96535	4_4
P14868	SYDC_HUMAN	DARS1	Human	8140.85	19024.7	12647.2	29635.5	21884.7	32068.9	29175.9	42285.9	17362.1	31353.8	0.0092061	0.0544248	1.96523	4_4
Q13617	CUL2_HUMAN	CUL2	Human	3564.13	9448.01	6451.21	21221.7	13670.2	17787.7	11849	23844	10171.3	16787.7	0.0377533	0.0770731	1.96476	4_4
Q9UQ80	PA2G4_HUMAN	PA2G4	Human	9970.58	28814.4	22255.2	39418.1	33322.9	42025.3	40315.5	66500.7	25114.6	45541.1	0.0171992	0.0595065	1.9646	4_4
O60506	HNRPQ_HUMAN	SYNCRIP	Human	9728.36	15296.9	21882.2	27629.8	26145.5	33715	32094.1	47322.2	18634.3	34819.2	0.0075502	0.0534017	1.96404	4_4
Q5GLZ8	HERC4_HUMAN	HERC4	Human	2499.62	6101.63	3711.21	8503.31	6865.88	10742.6	8477.36	11435.3	5203.94	9380.28	0.0113299	0.0561005	1.96324	4_4
P61006	RAB8A_HUMAN	RAB8A	Human	32913.8	60198.3	81292.5	175028	107451	131668	153806	192200	87358.1	146281	0.029009	0.0692166	1.96257	4_4
Q8NBF2	NHLC2_HUMAN	NHLRC2	Human	2748.22	5733.19	7561.7	7894.69	6545.72	10385.7	10420.7	19670.9	5984.45	11755.8	0.00807929	0.0539323	1.96191	4_4
P78417	GSTO1_HUMAN	GSTO1	Human	32444.8	48148.7	79685	135175	106193	123794	110203	171748	73863.4	127984	0.0311929	0.0708743	1.96096	4_4
Q8N5I2	ARRD1_HUMAN	ARRDC1	Human	14470.9	23374.5	47618.7	40408.2	51973.7	64646.2	75868	37725.9	31468.1	57553.4	0.0551791	0.0942143	1.96058	4_4
Q86SQ4	AGRG6_HUMAN	ADGRG6	Human		2250.7	1854.3	4455.62	3765.49	5882.22	4604.15	5173.84	2140.15	4856.42	0.0620784	0.101809	1.9605	4_3
P13639	EF2_HUMAN	EEF2	Human	128127	226258	225109	312226	346628	432271	416756	481667	222930	419330	0.00525582	0.0508975	1.96013	4_4
O00170	AIP_HUMAN	AIP	Human	3585.81		5689.4	13150.1	9414.26	14853.9	9915.26	21630.1	5606.33	13953.4	0.0223356	0.0634475	1.9597	4_3
O43747	AP1G1_HUMAN	AP1G1	Human	11697.3	20268.2	19341.1	34903.7	30296.2	43126.3	40792	44164.3	21552.6	39594.7	0.0109513	0.0559075	1.95831	4_4
Q9ULF5	S39AA_HUMAN	SLC39A10	Human	17757.3	28401.7	54231.5	50288.8	49359.2	54457.8	89236	84316.8	37669.8	69342.4	0.00584001	0.0515269	1.95821	4_4
Q15366	PCBP2_HUMAN	PCBP2	Human	16088.8	17063.9	31085	19932.4	37006.9	37768.5	77128.9	23177	21042.5	43770.3	0.0156499	0.0582431	1.95769	4_4
P15121	ALDR_HUMAN	AKR1B1	Human	27275.1	47092.9	41059.8	99411.4	87286.2	88869.8	76093.5	130398	53709.8	95661.9	0.0177419	0.0595065	1.95743	4_4
O43681	GET3_HUMAN	GET3	Human	5255.2	10161.9	15290.1	15080.8	18518.4	20531.8	26346.4	17999.3	11447	20849	0.0292576	0.0693388	1.95615	4_4
P62861	RS30_HUMAN	FAU	Human	4539.8		8347.33	9732.48	9830.24	17109.8	14056.2	19976	5654.9	15243.1	0.00637263	0.052082	1.95604	4_3
P61956	SUMO2_HUMAN	SUMO2	Human	4988.98	7715.77	12200.1	13660.2	18680.4	16788.9	14673.4	20396.8	9641.26	17634.9	0.0369907	0.0766791	1.95579	4_4
P13798	ACPH_HUMAN	APEH	Human	4369.6	9005.8	8136.1	15272.4	14643.5	14840.8	15025.4	21813.8	9195.98	16580.9	0.0187281	0.0602174	1.95363	4_4
P68402	PA1B2_HUMAN	PAFAH1B2	Human	6365.52	22633.4	21437.9	42001.8	29659.7	38685.4	38831.1	42335.9	23109.7	37378	0.0631968	0.102752	1.95273	4_4
Q07666	KHDR1_HUMAN	KHDRBS1	Human	7642.74	7451.42	7381.34	13900.7	10390.1	21698.1	12279.7	30666.3	9094.05	18758.5	0.0137679	0.057102	1.95235	4_4
P30040	ERP29_HUMAN	ERP29	Human	3125.22	4204.61	7185.15	12578.1	11075.5	11939	13388.6	9718.94	6773.27	11530.5	0.0705213	0.110288	1.951	4_4
Q14914	PTGR1_HUMAN	PTGR1	Human	4503.68	9050.67	10316.6	19567.8	13417.1	18566.1	18760.3	25488.4	10859.7	19058	0.0148329	0.057102	1.95056	4_4
Q9UP95	S12A4_HUMAN	SLC12A4	Human	3314.07	8680.69	4230.75		6549.76	11425.4	12069.6		4056.38	7511.19	0.0479946	0.0861172	1.95053	3_3
Q9NYL9	TMOD3_HUMAN	TMOD3	Human	1686.79	6920.43	5953.59	20126.3	7325.75	10308.3	10512.4	25395.4	8671.78	13385.5	0.0471613	0.0853692	1.94845	4_4
P16949	STMN1_HUMAN	STMN1	Human	18973.7	29810.1	43842.5	74560.7	57538.5	69327	57712.9	115697	41796.8	75068.9	0.0195655	0.0615158	1.9482	4_4
P61026	RAB10_HUMAN	RAB10	Human	22749.5	33742.2	38516.6	54910	62696.2	68418.5	81101.3	67109.8	37479.6	69831.4	0.0146782	0.057102	1.94736	4_4
Q13509	TBB3_HUMAN	TUBB3	Human	5340.38	13867.3	9043.77	20631	14498.7	24630.2	18934.6	29365.7	12220.6	21857.3	0.00815881	0.0539323	1.947	4_4
P25398	RS12_HUMAN	RPS12	Human	12063.6	47908.4	46122.1	78885.9	55030.5	75786.7	62463.2	115945	46245	77306.4	0.0509565	0.0894557	1.94679	4_4
Q15437	SC23B_HUMAN	SEC23B	Human	5024.3	8929.68	5142.52	16104.4	10549.6	16939.4	12530.7	23825.8	8800.23	15961.4	0.00395399	0.0504977	1.94662	4_4
Q9Y266	NUDC_HUMAN	NUDC	Human	9411.86	15261.8	26892.8	48865.6	28300.4	35012.5	36892.8	74135.6	25108	43585.3	0.017805	0.0595524	1.94655	4_4
Q86VP1	TAXB1_HUMAN	TAX1BP1	Human	27980	58537.2	91643.6	143497	107907	116818	150792	162521	80414.4	134510	0.0403437	0.079531	1.94606	4_4
O14974	MYPT1_HUMAN	PPP1R12A	Human	1759.13	7736.66	6176.94	18843.5	7459.46	13644.3	9704.2	22988.7	8629.06	13449.2	0.0455234	0.0835961	1.94575	4_4
P49368	TCPG_HUMAN	CCT3	Human	29423.5	51576.4	68527.9	123001	88974.8	115399	114709	155527	68132.2	118652	0.0190869	0.0607424	1.94531	4_4
P84085	ARF5_HUMAN	ARF5	Human	6325.04	12845.9	14124.6	25917.3	16408.3	23204.3	24067.1	46426.3	14803.2	27526.5	0.00316701	0.0504977	1.94472	4_4
O14980	XPO1_HUMAN	XPO1	Human	8544.41	20017.6	16384.5	26095.9	27272.6	36828.5	27738.3	37519.4	17760.6	32339.7	0.0155296	0.0581475	1.9444	4_4
Q96P70	IPO9_HUMAN	IPO9	Human	2954.67	4125.96	4714.23	11116.7	6703.35	9895.5	9749.5	14071.3	5727.89	10104.9	0.00995934	0.0555114	1.9427	4_4
P52594	AGFG1_HUMAN	AGFG1	Human	4720.11	6657.56	13227	13500.4	13202.2	16623.4	20063.1	18135.1	9526.27	17005.9	0.0175323	0.0595065	1.94224	4_4
Q9NUU7	DD19A_HUMAN	DDX19A	Human	6969.29	9848.52	7338.61	16175.9	13632.3	18527.8	15066.6	30465.3	10083.1	19423	3.28498e-05	0.0340491	1.9422	4_4
Q9NR12	PDLI7_HUMAN	PDLIM7	Human	6731.14	6171	4704.64	27853.5	10542.3	17982.4	10777.8	37864.1	11365.1	19291.7	0.0159776	0.0585766	1.94166	4_4
Q13425	SNTB2_HUMAN	SNTB2	Human	8686.64	25231	24979	64106.9	34536.7	41082.3	42830.1	81942.3	30750.9	50097.9	0.0375391	0.0767824	1.9408	4_4
Q9H8M5	CNNM2_HUMAN	CNNM2	Human	4537.36	9281.94	9257.53	13344.3	14330.3	14989	16651.4	20627.3	9105.28	16649.5	0.0139394	0.057102	1.94054	4_4
Q5VYK3	ECM29_HUMAN	ECPAS	Human	3696.13	8443	7281.57	12221.6	10832.1	14772.4	12733.8	19319.1	7910.58	14414.4	0.00884602	0.0544248	1.94034	4_4
P62195	PRS8_HUMAN	PSMC5	Human	8092.59	19900.8	14591.1	30847.2	21958	39316.8	24383	48803.4	18357.9	33615.3	0.00603115	0.0517429	1.94027	4_4
P40926	MDHM_HUMAN	MDH2	Human	13504.4	16091.7	26014.7	27520	38875	33994.8	44535	37451.7	20782.7	38714.1	0.0126199	0.0566515	1.94012	4_4
Q8NCG7	DGLB_HUMAN	DAGLB	Human	2439.15	4931.34	4099.38	7921.8	6156.04	8634.44	9845.21	10559	4847.92	8798.67	0.0105738	0.0558189	1.93936	4_4
P48556	PSMD8_HUMAN	PSMD8	Human	5197.6	11875.5	15114.8	15484.4	12130.9	24974.1	21848.1	30790.8	11918.1	22436	0.00384665	0.0504977	1.93806	4_4
Q96PY5	FMNL2_HUMAN	FMNL2	Human	3242.76	6923.06	7424.84	9695.68	11820.6	12570.9	11478	13345.8	6821.59	12303.8	0.0281542	0.0684382	1.93725	4_4
Q16222	UAP1_HUMAN	UAP1	Human	7018.36	6599.93	9445.11	16719.5	11575.8	18603.4	15033	31800.2	9945.73	19253.1	0.00748084	0.0534017	1.93688	4_4
Q99442	SEC62_HUMAN	SEC62	Human		1050.66	2169.82	2732.37		2451.17	2961.64	6234.2	1488.21	2911.75	0.031771	0.0717034	1.93681	3_3
O15126	SCAM1_HUMAN	SCAMP1	Human	1701.15	4853.73	5456.17	8451.73	7521.16	9071.68	7817.5	10041.9	5115.69	8613.06	0.0536721	0.0924604	1.93665	4_4
Q9BZG8	DPH1_HUMAN	DPH1	Human		3701.21	1537.74	5194.36	2955.15	5695.23	5127.74	7352.54	2608.33	5282.66	0.0681737	0.108059	1.93659	4_3
Q9GZT8	NIF3L_HUMAN	NIF3L1	Human		11847.5	7536.3	18649.6	14587.7	21960.2	22512.5	24413.4	9508.35	20868.5	0.0549831	0.0939947	1.93528	4_3
Q13907	IDI1_HUMAN	IDI1	Human	4718.01	5843.65	7285.06	13998.6	11105.1	12332.5	14912.8	19297.6	7961.33	14412	0.00550005	0.0508975	1.93495	4_4
Q9C0H2	TTYH3_HUMAN	TTYH3	Human	5604.69	10522.4	16455.7	16606.8	17430.8	18997.7	31768	21428.9	12297.4	22406.3	0.0178815	0.0595524	1.9339	4_4
P62269	RS18_HUMAN	RPS18	Human	34239.1	107587	89574.6	142463	108442	166607	144522	251623	93465.9	167798	0.0144391	0.057102	1.93353	4_4
Q8NBS9	TXND5_HUMAN	TXNDC5	Human		3954.73	3323.04	15214.6	7690.08	9582.62	8936.16	16864.6	5623.09	10768.4	0.0712766	0.110838	1.933	4_3
P60981	DEST_HUMAN	DSTN	Human	11027.9	19212.6	21478.3	43588.1	31723	38296	32014.9	71149.2	23826.7	43295.8	0.0101309	0.0555114	1.93264	4_4
Q13614	MTMR2_HUMAN	MTMR2	Human	2477.3		3278.54	7891.38	7213.06	8774.2	7650.27	8378.33	3411.81	8003.97	0.0821786	0.121539	1.93218	4_3
Q15021	CND1_HUMAN	NCAPD2	Human	1888	3874.67	2795.58	4784.04	4100.95	6368.72	5803.21	8969.22	3335.57	6310.52	0.000887807	0.0504977	1.9307	4_4
Q9GZS3	WDR61_HUMAN	WDR61	Human		5764.8	3055.46	7964.46	7663.72	10917.8	9631.86	9599.15	4196.18	9453.13	0.0706955	0.110359	1.93058	4_3
P13667	PDIA4_HUMAN	PDIA4	Human	2601.48	4239.92	5253.81	12391.3	8248.05	9068.7	8625.32	15455.9	6121.63	10349.5	0.0226868	0.0636308	1.93041	4_4
Q13492	PICAL_HUMAN	PICALM	Human	2726.26	4957.79	6657.18	8735.88	10054.1	8137.88	6838.48	19507.6	5769.28	11134.5	0.0458224	0.0839337	1.93037	4_4
P19784	CSK22_HUMAN	CSNK2A2	Human		8315.97	5246.95	6375.04	10330	13893.7	10332.9	13908.6	4984.49	12116.3	0.0068539	0.0528931	1.92904	4_3
Q9UNS2	CSN3_HUMAN	COPS3	Human	3845.38	5325.01	7001.02	8940.67	10993.2	13345.4	11668.8	10338.5	6278.02	11586.5	0.0247686	0.0653062	1.92769	4_4
P50238	CRIP1_HUMAN	CRIP1	Human	3423.15	5684.37	8314.29	21180.2	9882.71	12867.8	15355.6	24224.2	9650.5	15582.6	0.0221963	0.0633537	1.92756	4_4
O60547	GMDS_HUMAN	GMDS	Human	4703.7	10987.4	12728.6	16827	15014.5	16538.9	18998.7	32352.8	11311.7	20726.2	0.0173614	0.0595065	1.92701	4_4
Q9Y3I0	RTCB_HUMAN	RTCB	Human	8968.99	19550.5	18867	34389.7	26916.7	37732.4	26658.5	57874.5	20444	37295.5	0.0133493	0.056914	1.92645	4_4
Q9HD42	CHM1A_HUMAN	CHMP1A	Human	3832.85	6451.87	16160.8	22740.7	14865.9	17439.3	15165.5	31786.7	12296.6	19814.3	0.0663014	0.106117	1.92569	4_4
O75695	XRP2_HUMAN	RP2	Human	13889.3	15832.8	32404.8	46396.3	36825.1	43228.4	52901.7	53939.7	27130.8	46723.7	0.0248595	0.0653862	1.92526	4_4
Q01970	PLCB3_HUMAN	PLCB3	Human	3510.96		4687.81	9887.71	9010.46	7034.24	10046	12812.1	4521.62	9725.7	0.0426423	0.0811919	1.92437	4_3
O15498	YKT6_HUMAN	YKT6	Human	6765.4	7172.47	16157.4	15786.1	18500.9	21301.1	24052.1	17840.2	11470.3	20423.6	0.0343476	0.0742487	1.92258	4_4
Q9UG63	ABCF2_HUMAN	ABCF2	Human	4284.21	7824.77	6376.88	11482.7	9879.11	14718.5	12451.8	18483	7492.14	13883.1	0.00151993	0.0504977	1.92153	4_4
Q8N1F8	S11IP_HUMAN	STK11IP	Human	3538.23		3570.57	1785.11	5081.77		5376.73	5850.38	2223.48	4077.22	0.0673747	0.107138	1.92092	3_3
P23193	TCEA1_HUMAN	TCEA1	Human		3469.53	1755.49	5517.81	4553.53	6612.38	3878.14	9275.29	2685.71	6079.84	0.00716956	0.0530898	1.91995	4_3
P20618	PSB1_HUMAN	PSMB1	Human	8597.4	11913	13087.6	23472.7	21744.1	24636.5	26813.2	29756.8	14267.7	25737.7	0.0105673	0.0558189	1.91982	4_4
P63000	RAC1_HUMAN	RAC1	Human	84888.4	85422.9	209839	96482.6	212333	219678	377751	113046	119158	230702	0.0189707	0.0605289	1.91923	4_4
Q9Y5K5	UCHL5_HUMAN	UCHL5	Human	2499.75	15629.7	6364.81	11088.1	12237.5	15966.6	10988.3	17404.1	8895.59	14149.1	0.0724124	0.112034	1.91867	4_4
P55060	XPO2_HUMAN	CSE1L	Human	8558	22249.1	17641.2	37448.8	32498.5	38636	30137.1	45008.6	21474.3	36570.1	0.0374856	0.0767824	1.91823	4_4
P25788	PSA3_HUMAN	PSMA3	Human	11083.5	16799.2	25873.6	33743	29357.7	35721.3	37573.5	55811.2	21874.8	39615.9	0.00825083	0.0539323	1.91784	4_4
Q96DG6	CMBL_HUMAN	CMBL	Human	8987.99	14825.9	25441.1	58896.6	31691.4	31401.3	40833.6	66464.3	27037.9	42597.6	0.0366309	0.0763262	1.91777	4_4
Q5T1M5	FKB15_HUMAN	FKBP15	Human		2305.17	972.709	6062.87	2873.47	3839.92	3420.74	7297.45	2335.19	4357.89	0.0883604	0.12827	1.91756	4_3
Q92973	TNPO1_HUMAN	TNPO1	Human	10309.7	18587.4	21902.3	28412.8	29574.7	35666.1	36240.8	41815.8	19803	35824.4	0.0104919	0.0558189	1.91342	4_4
Q15942	ZYX_HUMAN	ZYX	Human	10298.8	20635.2	19536.3	71621.7	30188	41655.6	41246.3	76772.5	30523	47465.6	0.0269452	0.0671581	1.91295	4_4
P35221	CTNA1_HUMAN	CTNNA1	Human	4256.34	7627.88	10458.2	14232	14391.8	15983.3	17293.8	16213.6	9143.6	15970.6	0.0327122	0.0724886	1.91138	4_4
P11413	G6PD_HUMAN	G6PD	Human	26847.2	48582.8	53517.4	95812.6	81816.4	97753.9	95160	117175	56190	97976.3	0.0205951	0.0624578	1.91091	4_4
O60503	ADCY9_HUMAN	ADCY9	Human	1316.73	4883.28	6152.9	8166.84	6239.81	7268.26	8604.19	11034.4	5129.94	8286.67	0.0612956	0.101016	1.91064	4_4
P33176	KINH_HUMAN	KIF5B	Human	5233.01	15414.4	14484	23587.9	16447.6	26114.9	20110.9	42442.3	14679.8	26278.9	0.0171857	0.0595065	1.90982	4_4
P61586	RHOA_HUMAN	RHOA	Human	86090.9	87273.3	94216.7	170687	209734	196972	192531	202034	109567	200318	0.0143966	0.057102	1.90967	4_4
Q9NQC3	RTN4_HUMAN	RTN4	Human	14324	24272.9	37341.6	75239.7	52169.7	61710.5	50500.8	79709.8	37794.6	61022.7	0.0535083	0.0923075	1.90849	4_4
Q00765	REEP5_HUMAN	REEP5	Human		2716.85	4601.23	6261.12	3743.17	8899.33	6372	9582.83	3394.8	7149.33	0.0703453	0.110245	1.90771	4_3
Q8TEX9	IPO4_HUMAN	IPO4	Human	1654.31		6864.9	9774.86	7721.91	10182.1	7535.52	13235.3	4573.52	9668.71	0.144525	0.185577	1.90723	4_3
P61978	HNRPK_HUMAN	HNRNPK	Human	36018.2	76036.4	71866.4	110332	97445	142472	117498	176068	73563.2	133371	0.0065564	0.0522489	1.90703	4_4
Q9BTW9	TBCD_HUMAN	TBCD	Human	3264.05	5661.49	5148.62	13707.6	7889.36	10656.1	9932.63	20652.9	6945.44	12282.7	0.00341866	0.0504977	1.90694	4_4
P61981	1433G_HUMAN	YWHAG	Human	24191.5	44797.2	63213.4	123048	79787.6	85078.3	103793	157929	63812.5	106647	0.024152	0.0646803	1.9061	4_4
O43143	DHX15_HUMAN	DHX15	Human	5462.25	8545.16	7145.53	10684.8	10220.5	16372.8	11914.9	23559.5	7959.43	15516.9	0.00075478	0.0504977	1.90542	4_4
Q9ULC3	RAB23_HUMAN	RAB23	Human	3728.93		8166.43	17033.9	13626	13934.5	14041.7	18751	7232.32	15088.3	0.10348	0.143172	1.90529	4_3
P56537	IF6_HUMAN	EIF6	Human	7301.16	8650.04	9271.47	13914	11442.3	15654.8	20752.4	28818.6	9784.17	19167	0.00188612	0.0504977	1.90425	4_4
P52294	IMA5_HUMAN	KPNA1	Human	2598.51	4601.22	6120.07	6021.64	7762.25	7055.8	9367.28	11291.4	4835.36	8869.18	0.0132107	0.0567696	1.90417	4_4
Q9UHB6	LIMA1_HUMAN	LIMA1	Human	4134.91	8538.61	6107.66	18820.2	11939.4	17126.8	10185	25602.5	9400.35	16213.4	0.013756	0.057102	1.90387	4_4
Q9UIG8	SO3A1_HUMAN	SLCO3A1	Human	11025.3	21706.2	18939.4	27171.3	30709.3	33942.6	35286.8	43886.5	19710.5	35956.3	0.00835926	0.0539323	1.90273	4_4
Q15370	ELOB_HUMAN	ELOB	Human		3244.63	2995.1	5290.45	4713.68	7988.12	5833.48	7595.65	2882.55	6532.73	0.0270953	0.0673277	1.90235	4_3
Q3LXA3	TKFC_HUMAN	TKFC	Human	1387.82	6269.34	4476.67	7080.2	6147.07	7480.74	7195.18	10908.3	4803.51	7932.82	0.0564223	0.0957895	1.90202	4_4
P26641	EF1G_HUMAN	EEF1G	Human	34235.7	65781.4	77480.3	153109	101890	139210	118266	208404	82651.6	141942	0.0177413	0.0595065	1.90195	4_4
Q01082	SPTB2_HUMAN	SPTBN1	Human	4915.88	10037.4	10917.3	20810.4	15998.4	18986.8	16414.9	29392.6	11670.2	20198.2	0.021456	0.0630605	1.9015	4_4
O15144	ARPC2_HUMAN	ARPC2	Human	9067.13	15789.7	11458.8	30591.8	21536.2	28693.4	24665.5	43040.6	16726.9	29483.9	0.00560705	0.0508975	1.90144	4_4
Q8WTV0	SCRB1_HUMAN	SCARB1	Human	66688.2	62776.1	95426.5	103551	132940	142497	216895	131278	82110.4	155902	0.0094358	0.0547035	1.90024	4_4
P19338	NUCL_HUMAN	NCL	Human	13729.5	20979.9	26953.3	42389.7	29347.5	47764.8	39477.7	77515.2	26013.1	48526.3	0.00364121	0.0504977	1.90008	4_4
Q92621	NU205_HUMAN	NUP205	Human		4184.18	1200.44	3047.55	4695.77	7161.37	3686.51	3974.67	2108.04	4879.58	0.0631615	0.102752	1.89964	4_3
O95630	STABP_HUMAN	STAMBP	Human	3013.03	3791.89	5772.1	7680.92	6307.86	8945.76	7956.34	14687.3	5064.49	9474.31	0.00571415	0.0511157	1.89949	4_4
O60684	IMA7_HUMAN	KPNA6	Human	1938.95	3507.31	3689.92	4835.78		5859.83	8953.14	8174.42	3492.99	5746.85	0.0172828	0.0595065	1.89942	3_4
Q9GZY8	MFF_HUMAN	MFF	Human	2136.11	2111.3	4744.2	8465.42	5243.45	8204	7154.66	7659.74	4364.26	7065.46	0.0667165	0.106573	1.89939	4_4
O00231	PSD11_HUMAN	PSMD11	Human	8934.75	16303.8	17466.2	24183.3	21677.4	36810	29740.9	33691.3	16722	30479.9	0.00772319	0.0534017	1.89863	4_4
O15431	COPT1_HUMAN	SLC31A1	Human	27224.4	55362.4	56461	53943.9	91523.6	84340	126561	60798.4	48247.9	90805.8	0.0368993	0.0766658	1.89659	4_4
O75533	SF3B1_HUMAN	SF3B1	Human	3604.24	14013.6	9410.28	18272.6	15638.6	20398.1	15987.7	21998.5	11325.2	18505.7	0.0551881	0.0942143	1.89583	4_4
Q9UKV8	AGO2_HUMAN	AGO2	Human	1942.28	6817.32	3517.68	10794.4	7036.65	9987.89	6258.73	14699.2	5767.92	9495.62	0.0323644	0.0721603	1.89369	4_4
O00468	AGRIN_HUMAN	AGRN	Human	6485.58	24486.3	18095.5	22479.3	23753.8	29895.2	32236.5	36268.9	17886.7	30538.6	0.0360327	0.0758071	1.89342	4_4
Q5TDH0	DDI2_HUMAN	DDI2	Human	1666.47	6334.71	6620.88	21418.4	8445.22	11690.6	10617	18352.9	9010.12	12276.4	0.0906578	0.130573	1.89335	4_4
P35606	COPB2_HUMAN	COPB2	Human	6534.42	16345.2	11488.6	23269.3	17503.9	27410.3	21309.8	35867.4	14409.4	25522.8	0.0067562	0.0527627	1.89308	4_4
Q9UJ70	NAGK_HUMAN	NAGK	Human	3796.26	3623.35	4938.1		5629.23	8176.66	10008.7	9531.87	3089.43	8336.61	0.0184107	0.0602174	1.89289	4_3
Q96J02	ITCH_HUMAN	ITCH	Human	3524.3	8808.91	8304.4	13017.6	12115.4	13664	17007.9	15233.7	8413.8	14505.2	0.0346953	0.0746445	1.89075	4_4
Q01844	EWS_HUMAN	EWSR1	Human	2120.78	3655.32	7083.56	8187.72	6531.14	8925.72	6827.34	14437.4	5261.85	9180.4	0.0428144	0.0813501	1.89075	4_4
Q15046	SYK_HUMAN	KARS1	Human	4215.19	9197.22	9580.03	20779.7	11158.9	18215.1	12977.1	37376	10943	19931.8	0.00960565	0.0547035	1.89054	4_4
Q8N8S7	ENAH_HUMAN	ENAH	Human	5587.86	12085.5	11106.1	35799.3	16682	26777.6	15460.9	49634.4	16144.7	27138.7	0.0214138	0.0630605	1.89027	4_4
O75954	TSN9_HUMAN	TSPAN9	Human	4174.08		5422.85	7183.93	6607.88	11065.6	9804.78	16936.8	4195.22	11103.8	0.0161069	0.0587878	1.8897	4_3
Q96F07	CYFP2_HUMAN	CYFIP2	Human	650.108	3129.45	1011.62	7421.2	2645.22	4754.57	2558.6	6052.52	3053.09	4002.73	0.081065	0.120495	1.88969	4_4
P62070	RRAS2_HUMAN	RRAS2	Human	15620.9	16982.6	45125.1	42592.4	41059.7	43069	70090.4	52440	30080.2	51664.8	0.0210475	0.0627238	1.88956	4_4
P52565	GDIR1_HUMAN	ARHGDIA	Human	39972.4	50098.1	54892.1	164564	92864.9	106212	102576	227827	77381.6	132370	0.00552029	0.0508975	1.88935	4_4
Q9UBT7	CTNL1_HUMAN	CTNNAL1	Human	4155.39	3758.11	4323.27	6995.78	7392.94	8588.76	10118.5	9343.82	4808.14	8861.01	0.00835715	0.0539323	1.88816	4_4
O00410	IPO5_HUMAN	IPO5	Human	17552.9	38797.7	50307.3	88237.3	65215.5	72317.2	81421.5	99758.2	48723.8	79678.1	0.0420565	0.0808893	1.88673	4_4
Q08174	PCDH1_HUMAN	PCDH1	Human	4192.37	6616.96	12729.2	22880.7	15665.5	18036.2	22123.3	16335.5	11604.8	18040.1	0.0880866	0.128069	1.88547	4_4
Q96BJ3	AIDA_HUMAN	AIDA	Human		6128.91	8605.83	4267.71	9643.19	12583.6	11080.2	10802.1	4750.61	11027.3	0.0433481	0.0818391	1.88436	4_3
Q8IWA5	CTL2_HUMAN	SLC44A2	Human	19482.3	49821	47890.5	79500.8	66795.6	78004.2	96708.2	92446.9	49173.7	83488.7	0.0349562	0.074841	1.88424	4_4
Q9GZZ1	NAA50_HUMAN	NAA50	Human	4555.57	12710.8	8939.65	13704.4	13116.1	20634.8	17631.1	18693.4	9977.6	17518.8	0.0144917	0.057102	1.88308	4_4
Q7L2H7	EIF3M_HUMAN	EIF3M	Human	6268.81	7022.92	5728.19	16483	9915.93	15025.1	12345.3	28377.4	8875.73	16415.9	0.0019569	0.0504977	1.88242	4_4
Q9UBV8	PEF1_HUMAN	PEF1	Human	10730.7	9616.7	7282.78	14358.3	13505.3	20846.8	23544.7	20437	10497.1	19583.5	0.0300741	0.0697164	1.88235	4_4
P78344	IF4G2_HUMAN	EIF4G2	Human	3362.32	9049.79	9348.67	19203.8	11445.7	16069.4	16445	22666.8	10241.1	16656.7	0.0316466	0.0715538	1.88219	4_4
P07737	PROF1_HUMAN	PFN1	Human	81285.8	102023	105335	343393	179059	202808	266934	387286	158009	259022	0.0189482	0.0605289	1.88088	4_4
Q96HC4	PDLI5_HUMAN	PDLIM5	Human	2812.86	4805.53	5216.19	8808.15	7488.94	9019.5	8788.9	13090.8	5410.68	9597.03	0.00751914	0.0534017	1.88081	4_4
P55769	NH2L1_HUMAN	SNU13	Human		6769.04	5041.35	9668.66	5759.37	10696.7	10123.7	20268.9	5369.76	11712.2	0.00941452	0.0547035	1.88073	4_3
P23229	ITA6_HUMAN	ITGA6	Human	13157.7	21623.4	22946.4	42934	31300.1	42343.6	42607.8	62101.4	25165.4	44588.2	0.00429302	0.0507041	1.88073	4_4
P62312	LSM6_HUMAN	LSM6	Human		2756.44	2800.3	4562.83	7641.92	7630.64	5885.33	5213.58	2529.89	6592.87	0.068528	0.108481	1.8803	4_3
Q99873	ANM1_HUMAN	PRMT1	Human	2995.65	6765.33	6738.92	14460.9	9368.24	15544.8	12697.5	13345	7740.2	12738.9	0.0463903	0.0845333	1.88009	4_4
P42345	MTOR_HUMAN	MTOR	Human	2711.14	7474.57	5864.26	9056.26	10039.4	10706.5	10368	12065	6276.56	10794.7	0.0368821	0.0766658	1.88005	4_4
P22303	ACES_HUMAN	ACHE	Human		6757.89	2669.72	5670.91		8968.85	6791.67	11158.5	3774.63	6729.76	0.0396583	0.0788678	1.87988	3_3
P16435	NCPR_HUMAN	POR	Human	6357.24	6210.87	12090.9	16447.2	13531	17996.6	16788.3	23982.2	10276.6	18074.5	0.0177552	0.0595065	1.8798	4_4
O95359	TACC2_HUMAN	TACC2	Human		3198.4	2004.49	7490.25	5469.12	5181.27	4639.02	13251.4	3173.28	7135.2	0.0138685	0.057102	1.87887	4_3
O15143	ARC1B_HUMAN	ARPC1B	Human	6930.05	19422.5	13153.3	34111.3	23353.5	25773.4	30264.8	41308.2	18404.3	30175	0.0395644	0.0788084	1.8788	4_4
Q9Y678	COPG1_HUMAN	COPG1	Human	6829.35	12774.4	10819.4	19816.1	17726.9	23701.6	18485.5	29886.9	12559.8	22450.2	0.0061595	0.052033	1.87692	4_4
P31153	METK2_HUMAN	MAT2A	Human	8424.32	15526.4	20808	33090.8	25272.8	29949.2	31704.3	46514.2	19462.4	33360.1	0.017179	0.0595065	1.87629	4_4
P31943	HNRH1_HUMAN	HNRNPH1	Human	11805.4	20192.3	16150.9	18873.1	21054.1	29241.3	23877	61182.4	16755.4	33838.7	0.0221904	0.0633537	1.87568	4_4
P00387	NB5R3_HUMAN	CYB5R3	Human	4676.26	4945.69	6053.3	13972.9	9662.32	11273.9	9583.46	23185.5	7412.04	13426.3	0.0027439	0.0504977	1.87552	4_4
P55036	PSMD4_HUMAN	PSMD4	Human	3846.95	7919.41	9211.9	16260	10681.8	15909.7	11341.6	29141.4	9309.57	16768.6	0.0166731	0.0595065	1.87307	4_4
Q9HD45	TM9S3_HUMAN	TM9SF3	Human	2215.03	5223.09	8562.22	5867.83	8303.8	8032.71	15404.4	6959.39	5467.04	9675.07	0.0422438	0.0808893	1.87282	4_4
P04075	ALDOA_HUMAN	ALDOA	Human	41133.3	61349.6	91201	169874	133968	132685	146124	185126	90889.5	149476	0.0366664	0.0763262	1.87271	4_4
P35613	BASI_HUMAN	BSG	Human	152645	220185	425042	681808	461018	468103	579067	958539	369920	616682	0.0224917	0.0634934	1.87266	4_4
P15559	NQO1_HUMAN	NQO1	Human	13789.7	19188.1	26883.3	26159.2	33583.7	38793.7	43865.9	40013.4	21505.1	39064.2	0.00482159	0.0507041	1.87233	4_4
Q9H9T3	ELP3_HUMAN	ELP3	Human	6444.5	16868.3	14621.9	26767.4	20661	29824.2	27479.6	30818.3	16175.5	27195.8	0.0291873	0.0693351	1.8714	4_4
P06744	G6PI_HUMAN	GPI	Human	33531.8	51902.8	84547.6	125432	95140	106217	131128	170710	73853.6	125799	0.0154787	0.0581336	1.87106	4_4
O95379	TFIP8_HUMAN	TNFAIP8	Human		3336.59	3204.68	3260.9	6692.29	6118.25	4824.8	7735.27	2450.54	6342.65	0.0207133	0.0625316	1.87091	4_3
Q66K74	MAP1S_HUMAN	MAP1S	Human		3149.74	1972.11	3542.9		4176.47	4040.81	8518.99	2166.19	4184.07	0.036083	0.0758071	1.86939	3_3
Q04323	UBXN1_HUMAN	UBXN1	Human		3292.35	7719.87	11470.8	9058.43	9719.16	9689.27	20198.3	5620.75	12166.3	0.0642187	0.103865	1.86857	4_3
Q01974	ROR2_HUMAN	ROR2	Human	8945.69	13537.5	18566.5	24264.8	27946.7	25712.7	32314.7	28623.9	16328.6	28649.5	0.0262007	0.0664471	1.86826	4_4
P28799	GRN_HUMAN	GRN	Human	3926.93	7862.56	7008.33	12670.5	8752.26	15072.6	13220.6	19130.2	7867.08	14043.9	0.00220484	0.0504977	1.86773	4_4
Q7Z304	MAMC2_HUMAN	MAMDC2	Human	6239.42	16121.5	8593.92	9528.45	14195.3	20967.6	19638.6	17125.6	10120.8	17981.8	0.00912648	0.0544248	1.86712	4_4
P15170	ERF3A_HUMAN	GSPT1	Human	7883.83	17970.5	12868.7	23669.5	19947.4	26253.9	26050.9	38426.9	15598.1	27669.8	0.00722219	0.0530898	1.86694	4_4
O60341	KDM1A_HUMAN	KDM1A	Human		2749.35	2486.86	3459.38	3454.45	5164.99	5122.23	5810.15	2173.9	4887.95	0.00441249	0.0507041	1.86615	4_3
Q9BWD1	THIC_HUMAN	ACAT2	Human	4492.95	11097.5	8837.89	17835.5	14357.2	15166.3	19912.4	21964.9	10566	17850.2	0.0338767	0.0736841	1.86575	4_4
P78371	TCPB_HUMAN	CCT2	Human	27105	42582.8	61775.5	106785	70664.9	104147	96122.2	130165	59562.1	100275	0.0209838	0.0627238	1.86483	4_4
P13284	GILT_HUMAN	IFI30	Human	1640.05	3258.09		10094.4	4704.13	4871.15	3073.1	15213.5	3748.14	6965.47	0.0511371	0.0895991	1.86272	4_3
P27797	CALR_HUMAN	CALR	Human	5393.14	17285	13909.5	34900.4	24136.6	28865.5	21853	35746.8	17872	27650.5	0.0700777	0.110172	1.86225	4_4
Q6UXN9	WDR82_HUMAN	WDR82	Human	3325.82	10683.5	4799.16	8865.82	9988.71	12893.5	12010.1	11745.1	6918.57	11659.4	0.0358257	0.075649	1.86186	4_4
Q8TC12	RDH11_HUMAN	RDH11	Human		1912.35	2806.72	4689.88	3473.8	5386.38	5714.69	5277.47	2352.24	4963.09	0.073374	0.113308	1.86178	4_3
Q96EK5	KBP_HUMAN	KIFBP	Human	2721.36	4615.9	8064.11	9712.46	8335.24	8100.73	11747.9	14880.4	6278.46	10766.1	0.0178712	0.0595524	1.86111	4_4
P08962	CD63_HUMAN	CD63	Human	87749.2	106322	165826	149444	217351	217455	295558	198486	127335	232212	0.00892048	0.0544248	1.86092	4_4
P53621	COPA_HUMAN	COPA	Human	10500	23136.8	14979.2	37009.3	25109.5	40494.1	28906.6	54688	21406.3	37299.6	0.0042868	0.0507041	1.85869	4_4
O95297	MPZL1_HUMAN	MPZL1	Human	52931.4	50655.3	159246	113388	119008	126343	216992	177076	94055.2	159855	0.0115744	0.0561005	1.85861	4_4
P17342	ANPRC_HUMAN	NPR3	Human		1863.91	3497.85	2278.09	4646.36	4341.61	4335.7	5062.84	1909.96	4596.63	0.046289	0.0844114	1.85824	4_3
Q15654	TRIP6_HUMAN	TRIP6	Human	3591.49	11149.5	8693.26	18462.5	12257.4	14968.1	16891.8	24654.4	10474.2	17192.9	0.0339377	0.0736982	1.85688	4_4
P18669	PGAM1_HUMAN	PGAM1	Human	44677.9	86246.9	112965	214565	161615	176865	179606	216153	114614	183560	0.0514806	0.0899039	1.85659	4_4
Q9Y3A5	SBDS_HUMAN	SBDS	Human	4088.81	17895.5	10925.2	24211.8	17078.7	22102.9	15826.1	38325.6	14280.3	23333.3	0.0553678	0.0943246	1.85457	4_4
Q9Y653	AGRG1_HUMAN	ADGRG1	Human	4622.65		10080.3	11047	14403.8	22268.3	15110.1	15073.3	6437.49	16713.9	0.0708534	0.110456	1.85402	4_3
O00459	P85B_HUMAN	PIK3R2	Human		2407.49	1387.16	3262.57	2385.05	4099.41	3375.94	5012.06	1764.3	3718.11	0.023724	0.0642952	1.85336	4_3
P19623	SPEE_HUMAN	SRM	Human	6061.85	10691.3	8824.9	12180.1	14250.2	18901.8	16385.7	18596.3	9439.54	17033.5	0.0031416	0.0504977	1.8527	4_4
Q9NUM4	T106B_HUMAN	TMEM106B	Human	13073.6	27047.7	32781.4	15453.1	37861	38185.6	39284.3	36959.2	22089	38072.5	0.030448	0.07011	1.85019	4_4
P63167	DYL1_HUMAN	DYNLL1	Human	5132.2	7410.32	11409.2	17931.4	12978	15995.5	20749.5	21093.8	10470.8	17704.2	0.0168632	0.0595065	1.84859	4_4
Q68D91	MBLC2_HUMAN	MBLAC2	Human	1860.32	1980.83	2121.33	1007.12	3362.55	2979.23	3792.14	2416.23	1742.4	3137.54	0.00394714	0.0504977	1.84785	4_4
Q9Y2V2	CHSP1_HUMAN	CARHSP1	Human	2139.74	7952.89	10548.6	10774.8	10322.1	11304.9	11366.4	17001.6	7854.01	12498.8	0.0797866	0.119244	1.84784	4_4
Q9NUQ9	CYRIB_HUMAN	CYRIB	Human	6849.03	7195.17	11486.9	13010.6	13042.3	16108.7	18450.1	22149.3	9635.42	17437.6	0.00176936	0.0504977	1.84778	4_4
O00232	PSD12_HUMAN	PSMD12	Human	12241	21683	21599.7	31693.8	30435.9	40231.3	42115.1	41043.4	21804.4	38456.4	0.00988434	0.0555114	1.84743	4_4
O14672	ADA10_HUMAN	ADAM10	Human	9387.57	21383.8	23677.3	42326.5	29629.2	39548.6	39230.1	50796.6	24193.8	39801.1	0.0277279	0.0681425	1.84578	4_4
O75436	VP26A_HUMAN	VPS26A	Human	11160.6	30680.4	31843.9	49061.5	46435.5	48941.7	50931.6	53643.1	30686.6	49988	0.0604429	0.0999929	1.84577	4_4
P29692	EF1D_HUMAN	EEF1D	Human	10093.8	16602	33382.1	45882.3	37148.4	41746.1	40051.8	47912.8	26490	41714.8	0.0669973	0.106756	1.84529	4_4
Q13813	SPTN1_HUMAN	SPTAN1	Human	4336.58	6918.56	8296.34	21222.5	12761.8	15356	12130.5	25728.8	10193.5	16494.3	0.0276436	0.0680713	1.84464	4_4
P43490	NAMPT_HUMAN	NAMPT	Human	9726.12	13937.9	23132.9	33836.4	29303.3	36087.8	36996.6	31392	20158.3	33444.9	0.0523745	0.0910873	1.84449	4_4
P23921	RIR1_HUMAN	RRM1	Human	9201.6	21886.1	18185	36358.3	27201.8	39353.9	33946	42307.5	21407.8	35702.3	0.024471	0.0650324	1.84336	4_4
Q08379	GOGA2_HUMAN	GOLGA2	Human		1601.61	925.881	3480.28	1433.17	2851.48	2403.49	4715.68	1501.94	2850.95	0.0416511	0.0808684	1.84322	4_3
Q04721	NOTC2_HUMAN	NOTCH2	Human	10988.2	14407.4	26869.8	39171.8	30017.9	34321.4	39570	47169.4	22859.3	37769.7	0.0256366	0.0661333	1.84313	4_4
P53680	AP2S1_HUMAN	AP2S1	Human	8056.72	12577.9	18291.9	18374.2	20557.2	25343.8	31941.1	23574.6	14325.2	25354.2	0.0119261	0.0562285	1.84225	4_4
O75821	EIF3G_HUMAN	EIF3G	Human	6278.94	21177.1	16858.9	26903.3	21470.2	31229.8	22607.7	45675.3	17804.6	30245.8	0.0318296	0.071704	1.84072	4_4
A8MVW0	F1712_HUMAN	FAM171A2	Human	2485.85	2229.41	2858.63	5920.06	4010.35	3869.38	6358.82		3373.49	3559.64	0.0122461	0.0566515	1.83989	3_4
Q7LBR1	CHM1B_HUMAN	CHMP1B	Human	35620.3	49710	98932.6	121317	90629.3	130823	149682	137115	76395	127062	0.0297808	0.0696298	1.83951	4_4
Q5T9L3	WLS_HUMAN	WLS	Human	4043.08	6961.34	6161.75	5606.01	10086.4	11015.6	11242.7	8895.44	5693.05	10310	0.00537613	0.0508975	1.83867	4_4
P62826	RAN_HUMAN	RAN	Human	97270.9	171598	103314	273982	214749	298884	280187	299453	161541	273318	0.0263574	0.0666196	1.83742	4_4
Q9NZN4	EHD2_HUMAN	EHD2	Human	14244.7	21005.3	22883.6	38258.5	32231	40282.4	47837.4	48022	24098	42093.2	0.0094904	0.0547035	1.83692	4_4
P53004	BIEA_HUMAN	BLVRA	Human	8241.11	13163	17550.7	32214.8	21020.6	30262.3	28967.2	37684.2	17792.4	29483.6	0.0206161	0.0624578	1.83434	4_4
O95433	AHSA1_HUMAN	AHSA1	Human	7430.95	9955.17	15435.2	29375.4	18710.2	23280.5	19175.8	45274.2	15549.2	26610.2	0.0185075	0.0602174	1.83241	4_4
Q6IQ22	RAB12_HUMAN	RAB12	Human	3227.66	3293.7	4153.64	5737.94	6046.12	6174.47	8270.51	9248.44	4103.23	7434.89	0.000445363	0.0504977	1.83223	4_4
Q96S97	MYADM_HUMAN	MYADM	Human	9631.88	21603.2	19924.3	25984.6	36060.4	37345.7	56408.8	15951.4	19286	36441.6	0.112808	0.153062	1.83135	4_4
P62820	RAB1A_HUMAN	RAB1A	Human	40330.4	72415.4	90027.6	106728	128794	146106	151863	110229	77375.4	134248	0.040511	0.0797257	1.83041	4_4
P11233	RALA_HUMAN	RALA	Human	21297.8	40257.9	45105.1	88405.8	62212.6	77437.6	69308.5	114922	48766.6	80970.2	0.020486	0.0622168	1.83034	4_4
Q92747	ARC1A_HUMAN	ARPC1A	Human	3493.03	4251.83	6740.92	7201.45	6979.26	9708.78	7630.41	15649	5421.81	9991.86	0.0169132	0.0595065	1.8303	4_4
Q9BSJ8	ESYT1_HUMAN	ESYT1	Human	3883.62	8327.12	6936.94	22099.2	11149.5	17338.1	11726.1	24427.9	10311.7	16160.4	0.0284514	0.0688204	1.82812	4_4
P56199	ITA1_HUMAN	ITGA1	Human	3168.44		5995.86	13342.3	8541.96	10976.2	10139.9	17875.7	5626.65	11883.4	0.0495813	0.087938	1.828	4_3
Q08257	QOR_HUMAN	CRYZ	Human	5346.51	6269.06	8272.96	16819.8	13937.6	12824.6	13002.9	22373.8	9177.08	15534.7	0.0133293	0.056914	1.82732	4_4
Q96CW1	AP2M1_HUMAN	AP2M1	Human	10794.5	19941.6	26722.6	46955.3	33145.1	37652.2	49537.1	48679.3	26103.5	42253.4	0.0364701	0.0762894	1.827	4_4
P28070	PSB4_HUMAN	PSMB4	Human	14071.3	14868.5	28153.3	32346.6	34564.5	42885	44051.5	32508.8	22359.9	38502.4	0.0424635	0.0810876	1.82698	4_4
Q96C19	EFHD2_HUMAN	EFHD2	Human	4378.87	11750.7	13930	22199.1	17318.5	16982.8	20953.6	28753.8	13064.7	21002.2	0.0514078	0.0898814	1.8268	4_4
P11021	BIP_HUMAN	HSPA5	Human	14022.9	41414.9	45585.3	92253.7	56035.4	68497.2	75812.6	93282.3	48319.2	73406.9	0.062955	0.102742	1.82586	4_4
P30419	NMT1_HUMAN	NMT1	Human	2633.58	6464.02	3049.76	10994.8	7797.95	10392.1	6389.93	12244.7	5785.54	9206.17	0.0309896	0.07062	1.8256	4_4
Q14839	CHD4_HUMAN	CHD4	Human		5944.39	2530.44	6873.55	6716.01	9303.34	5684.52	11894.1	3837.1	8399.49	0.0152828	0.0579288	1.82555	4_3
P63151	2ABA_HUMAN	PPP2R2A	Human	6810.3	13896.8	8488.27	16622.3	15315.2	20635.1	17908.4	26194.6	11454.4	20013.3	0.00507361	0.0507041	1.82537	4_4
P62851	RS25_HUMAN	RPS25	Human	11239.4	10566.5	18454	29195.2	19373.1	30440.2	28398.7	42407.6	17363.8	30154.9	0.0154494	0.0581336	1.82527	4_4
Q96BN8	OTUL_HUMAN	OTULIN	Human		6656.08	3804.88	8392.99	8474.05	9240.06	8609.96	16247.1	4713.49	10642.8	0.0264167	0.0666196	1.82526	4_3
P29353	SHC1_HUMAN	SHC1	Human	1436.07	4157.52	4327.32	4352.07	4781.59	5852.24	6236.55	7142.53	3568.24	6003.23	0.0298146	0.0696298	1.8247	4_4
Q9BXP5	SRRT_HUMAN	SRRT	Human		7726.97	4264.24	8596.48	6578.99	11911.4	8186.99	17621.9	5146.92	11074.8	0.00997727	0.0555114	1.82385	4_3
Q14974	IMB1_HUMAN	KPNB1	Human	21848.5	33546.1	43576.9	63399.2	56695.8	68674.1	71126.7	80855.2	40592.7	69337.9	0.0144976	0.057102	1.82356	4_4
Q96AX1	VP33A_HUMAN	VPS33A	Human	3073.52	6604.18	4943.8	10261	8896.36	10593	9048.36	13350.2	6220.62	10472	0.0190661	0.0607424	1.82346	4_4
O14763	TR10B_HUMAN	TNFRSF10B	Human	4335.55	4676.69	8767.07	10936.1	8320.36	10482.3	13597.9	18109.3	7178.85	12627.5	0.0026285	0.0504977	1.82313	4_4
P61106	RAB14_HUMAN	RAB14	Human	23965.8	40997.5	56485.5	106210	69351.6	81013.5	107215	107987	56914.7	91391.8	0.0347152	0.0746445	1.82262	4_4
P17980	PRS6A_HUMAN	PSMC3	Human	11889.9	22419.4	26823.2	34765.8	32006.4	47106.8	37603.1	48354.3	23974.6	41267.7	0.0170411	0.0595065	1.82234	4_4
Q9Y5K6	CD2AP_HUMAN	CD2AP	Human	5997.31	10813.8	16602.1	16586.6	17075.7	20229.7	21912.5	25997.5	12500	21303.8	0.0179159	0.0595582	1.82194	4_4
P08238	HS90B_HUMAN	HSP90AB1	Human	137978	190697	312889	434116	360315	452909	445160	541559	268920	449986	0.0234566	0.0639017	1.82149	4_4
Q92538	GBF1_HUMAN	GBF1	Human		5211.49	5125.5	8854.54	6922.73	9430.25	9174.17	16518.7	4797.88	10511.5	0.000213357	0.0502648	1.82138	4_3
Q9Y295	DRG1_HUMAN	DRG1	Human		8953.97	5652.66	10118.4	10444.2	13208.3	12432	18801.6	6181.26	13721.5	0.0176993	0.0595065	1.81998	4_3
Q16513	PKN2_HUMAN	PKN2	Human	3843.78	8083.58	6520.73	10979.4	10115.4	10859.5	11354.1	19526.9	7356.87	12964	0.0114612	0.0561005	1.81901	4_4
P22314	UBA1_HUMAN	UBA1	Human	18871.6	38382	44560.8	70371.7	54692.6	72604.6	71636.1	87237	43046.5	71542.6	0.0219358	0.0633394	1.81807	4_4
Q04917	1433F_HUMAN	YWHAH	Human	6865.22	11619.4	18648.6	44054.6	23568	25037.4	26599.5	45581.2	20297	30196.5	0.0524613	0.0910873	1.81771	4_4
P50502	F10A1_HUMAN	ST13	Human	18230.5	26299	26715.6	66109.5	48127.7	50957	55548.8	67809.4	34338.7	55610.7	0.0297732	0.0696298	1.81739	4_4
Q02487	DSC2_HUMAN	DSC2	Human		3371.05	3434.54	9372.88	7116.1	12580.3	8046.35	6429.41	4044.62	8543.04	0.179373	0.219204	1.81685	4_3
P62191	PRS4_HUMAN	PSMC1	Human	9402.16	26765.6	25888.3	47210.9	26794.4	52062.5	40732.7	58957.3	27316.7	44636.7	0.0211281	0.0627238	1.81667	4_4
O15427	MOT4_HUMAN	SLC16A3	Human	169916	209657	338979	298574	493631	393261	759518	265933	254282	478086	0.0501548	0.0885084	1.81596	4_4
P22392	NDKB_HUMAN	NME2	Human	46021.3	68360.3	145191	205334	141879	166037	176241	245579	116227	182434	0.0451349	0.0835453	1.81579	4_4
Q10567	AP1B1_HUMAN	AP1B1	Human	4300.81	6616.89	11456.5	16220.4	13531.6	19181	14566.9	15148.7	9648.65	15607	0.0712945	0.110838	1.8141	4_4
O75976	CBPD_HUMAN	CPD	Human	5322.97		10336.8	10630.1	11826.8	14138.9	16669.5	17711.1	6572.47	15086.6	0.0140031	0.057102	1.81406	4_3
P50991	TCPD_HUMAN	CCT4	Human	42494.9	63081.3	92835.7	120421	104749	158473	139611	139924	79708.2	135689	0.0259931	0.0661333	1.8137	4_4
P04439	HLAA_HUMAN	HLA-A	Human	120450	113314	223525	310534	287136	255682	333226	418952	191956	323749	0.0128139	0.0567696	1.8136	4_4
Q12792	TWF1_HUMAN	TWF1	Human	5897.54	5889.05	7723.41	12609.6	14256.4	11753.7	18432.7	11839.1	8029.9	14070.5	0.0381599	0.077262	1.81329	4_4
Q96EK6	GNA1_HUMAN	GNPNAT1	Human	5556.21	8038.2	11394.1	23961.7	11639.4	16547.6	18829.2	36241	12237.6	20814.3	0.00260145	0.0504977	1.81193	4_4
Q9UBI6	GBG12_HUMAN	GNG12	Human	12854.5	15855.3	32089	42875.5	28234.8	37942.6	47557.2	59163.7	25918.6	43224.6	0.0115862	0.0561005	1.8107	4_4
Q9H6X2	ANTR1_HUMAN	ANTXR1	Human	10009.3	12453.4	16332.4	31449.3	23839.3	25019.1	29527.2	38914.4	17561.1	29325	0.0117686	0.0561005	1.80878	4_4
Q96BD0	SO4A1_HUMAN	SLCO4A1	Human	9080.19	12165.2	21173.8	19349.1	20607.6	27159.1	27888.8	31003.1	15442.1	26664.7	0.0104529	0.0558189	1.80832	4_4
P49746	TSP3_HUMAN	THBS3	Human	2519.01	9911.16	4549.05	24853.5	9487.01	16583.7	7750.18	24750.9	10458.2	14642.9	0.0598664	0.0993063	1.80827	4_4
Q05397	FAK1_HUMAN	PTK2	Human	2822.95		4712.45	10270.8	8766.16	11038	8865.66	10373	4451.55	9760.7	0.105082	0.144495	1.80699	4_3
P06730	IF4E_HUMAN	EIF4E	Human	6490.85	19133.6	21639.3	28401.3	22439.3	28675.1	27217.8	46452.9	18916.3	31196.3	0.0384265	0.0773562	1.80686	4_4
P14324	FPPS_HUMAN	FDPS	Human	11689.3	18341	38979.9	39369.3	32843.1	38010.3	39128.5	71555.4	27094.9	45384.3	0.0357709	0.0755982	1.80538	4_4
P24844	MYL9_HUMAN	MYL9	Human	5556.67	11944.2	7110.6	8672.26	12688.8	18962	17182.2	10511.6	8320.93	14836.1	0.0178351	0.0595524	1.80514	4_4
Q9H2M9	RBGPR_HUMAN	RAB3GAP2	Human		3078.17	4723.07	6991.59	4995.75	6876.44	7751.71	11211.3	3698.21	7708.8	0.015611	0.0582431	1.80485	4_3
Q9H2G2	SLK_HUMAN	SLK	Human	6255.25	11440.7	15824	26343	16618.9	21545.6	20949.3	42032.9	14965.7	25286.7	0.0141379	0.057102	1.80306	4_4
P00568	KAD1_HUMAN	AK1	Human	5416.61	8625.45	9002.31	14768.4	14475.5	15592.2	14531.6	20015.5	9453.19	16153.7	0.0131622	0.0567696	1.80304	4_4
Q9NR45	SIAS_HUMAN	NANS	Human	7684.29	7169.08	9935.41	23101.7	14372.3	19860.4	16921.7	27654.2	11972.6	19702.1	0.0209548	0.0627238	1.80283	4_4
P00966	ASSY_HUMAN	ASS1	Human	67359.9	100933	124524	170796	171236	199713	230051	194106	115903	198776	0.0197465	0.0615962	1.80271	4_4
Q9UNQ0	ABCG2_HUMAN	ABCG2	Human	39067.8	56520.5	60954.1	73326	98038.2	99550.6	103706	102958	57467.1	101063	0.00827513	0.0539323	1.80262	4_4
Q8TC07	TBC15_HUMAN	TBC1D15	Human	4320.02	12688.2	12108.9	14886.2	15333.2	17796.6	21330.7	17906.9	11000.8	18091.8	0.0453017	0.0835961	1.80221	4_4
Q16881	TRXR1_HUMAN	TXNRD1	Human	7229.53	9326.74	10603.5	27311.6	18229.5	18727.2	17356	34747.5	13617.8	22265	0.0136467	0.057102	1.80196	4_4
Q96TA1	NIBA2_HUMAN	NIBAN2	Human	15004.8	21009.7	30211.5	39999.4	38574.5	42394.7	51917.7	47268.4	26556.3	45038.8	0.0182691	0.0601635	1.80159	4_4
Q99747	SNAG_HUMAN	NAPG	Human	2239.61	5776.61	5915.68	14361.3	8354.58	9100.86	8437	18026.5	7073.3	10979.7	0.0487797	0.0871806	1.80101	4_4
P49915	GUAA_HUMAN	GMPS	Human	6903.25	11200.4	11739.2	25562.4	15157.9	22784.1	16837.1	41934.3	13851.3	24178.3	0.0046019	0.0507041	1.80051	4_4
P26599	PTBP1_HUMAN	PTBP1	Human	9054.45	17040	20983.6	39167.8	24811.6	35652.6	28968.1	51885	21561.5	35329.3	0.021631	0.0631905	1.79946	4_4
P52888	THOP1_HUMAN	THOP1	Human	10674.5	17611.3	19634.6	44549.2	29221.8	35523.5	33125	50060.4	23117.4	36982.7	0.0254904	0.0660067	1.79874	4_4
Q9H7D7	WDR26_HUMAN	WDR26	Human		4135.5	3025.25	5441.12	5203.85	7066.27	4767	11733.9	3150.47	7192.76	0.0123879	0.0566515	1.79735	4_3
P18084	ITB5_HUMAN	ITGB5	Human	17823.5	22778.4	36359.7	45337.6	40101.9	53572.1	50124.1	64814.2	30574.8	52153.1	0.0131445	0.0567696	1.79703	4_4
Q8WWI5	CTL1_HUMAN	SLC44A1	Human	33273.9	66566.6	61844.6	154748	98424.2	103682	121530	177391	79108.3	125257	0.030552	0.07011	1.79487	4_4
Q14141	SEPT6_HUMAN	SEPTIN6	Human	1801.96	2594.39	2062.93	9177.16	3278.68	6950.82	4676.48	8618.68	3909.11	5881.16	0.0422157	0.0808893	1.79486	4_4
P46379	BAG6_HUMAN	BAG6	Human	2213.25	4526.32	4841.17	9297.04	6712.82	8399.43	8087.5	10260.3	5219.44	8365.01	0.0335054	0.0732001	1.79479	4_4
Q14008	CKAP5_HUMAN	CKAP5	Human	2646.59	7484.71	5736.06	9590.81	8436.98	9564.71	7384.51	18951.8	6364.54	11084.5	0.0370837	0.0766791	1.79422	4_4
P01893	HLAH_HUMAN	HLA-H	Human	9188.38	3493.75	37400.5	18162.6	14064.1	17626.7	33521.3	27162.1	17061.3	23093.6	0.104425	0.143914	1.79368	4_4
Q6P9B6	MEAK7_HUMAN	MEAK7	Human		4136.73	4078.34	4919.73	8232.03	6717.92	7646.91	9316.46	3283.7	7978.33	0.00357496	0.0504977	1.79321	4_3
Q6FI81	CPIN1_HUMAN	CIAPIN1	Human		3657.06	4703.6	9595.44	5385.74	9406.34	7051.51	14290.5	4489.02	9033.52	0.0422485	0.0808893	1.79077	4_3
O14964	HGS_HUMAN	HGS	Human	9463.97	13659.7	21533.1	26431.5	26106.3	28773	36204.6	27809	17772.1	29723.2	0.0324428	0.0721603	1.79054	4_4
Q92734	TFG_HUMAN	TFG	Human	14399	20180.7	29781.2	50793.3	34641.4	37917.7	55669.1	61652.8	28788.5	47470.2	0.0131807	0.0567696	1.78956	4_4
Q6T4R5	NHS_HUMAN	NHS	Human		851.103	2478.59	3941.13	2370.65	3304.98	3068.94	4686.23	1817.71	3357.7	0.136414	0.178025	1.7881	4_3
Q9Y4D7	PLXD1_HUMAN	PLXND1	Human	3704.17	6935.47	7951.59	12220.6	9581.01	12094.9	14975.3	14704.6	7702.96	12839	0.0171752	0.0595065	1.78806	4_4
A0AVT1	UBA6_HUMAN	UBA6	Human	3157.58	5077.5	4521.04	8527.97	6531.81	9336.82	9124.73	11343.3	5321.02	9084.17	0.00532981	0.0508975	1.78762	4_4
P16083	NQO2_HUMAN	NQO2	Human	3497.97	10706.4	9854.66	21156.1	13572.8	15442.5	12126.8	31336.2	11303.8	18119.6	0.0565663	0.0958833	1.78715	4_4
Q7Z5G4	GOGA7_HUMAN	GOLGA7	Human	8895.27	10843.2	27441.3	23459.4	22223.1	25678.8	37055.2	29934.7	17659.8	28722.9	0.0237986	0.0642952	1.78686	4_4
Q9NSD9	SYFB_HUMAN	FARSB	Human	4424.15	15995.1	11168.4	16838.6	15912.2	20665	16421	25125.4	12106.6	19530.9	0.0452052	0.0835679	1.78686	4_4
P20340	RAB6A_HUMAN	RAB6A	Human	12465	25992.2	24131.7	73479.7	41915.4	49561	44835.4	62847.6	34017.1	49789.8	0.065473	0.105339	1.78662	4_4
P25106	ACKR3_HUMAN	ACKR3	Human	1414.1	4003.6	4789.26	6881.87	6598.06	6254.46	7674.59	5992.12	4272.21	6629.81	0.0979589	0.137696	1.7858	4_4
P43487	RANG_HUMAN	RANBP1	Human	5847.29	11344.8	23605.6	19991.9	16600.2	21797.3	25077.7	35068.3	15197.4	24635.9	0.0320775	0.0719331	1.78556	4_4
P34932	HSP74_HUMAN	HSPA4	Human	16273.7	26365	38332.5	65408.8	47160.5	54621.6	54452.1	77947	36595	58545.3	0.0307082	0.0703371	1.7855	4_4
P51148	RAB5C_HUMAN	RAB5C	Human	60219.3	76242.1	133835	163571	158276	169896	174103	217314	108467	179897	0.0241894	0.0646803	1.7837	4_4
O00429	DNM1L_HUMAN	DNM1L	Human	13070	28099.5	29977.7	57353.1	41831.1	52066.2	51743.4	56678.9	32125.1	50579.9	0.0476221	0.0858297	1.78341	4_4
P41440	S19A1_HUMAN	SLC19A1	Human	5527.55	11941.8	14187.7	12863.8	15359.3	18217.8	26497.3	16433.3	11130.2	19126.9	0.0202481	0.0619092	1.78331	4_4
Q9UNN5	FAF1_HUMAN	FAF1	Human	2329.06	4386.94	5512.1	13283.3	6584.39	9850.72	9137.9	12759.7	6377.85	9583.18	0.044701	0.0830548	1.7831	4_4
P98194	AT2C1_HUMAN	ATP2C1	Human	5606.53	10921.1	8551.75	19740	16680.9	18377.5	16852.5	20149.1	11204.8	18015	0.0397929	0.0790716	1.78142	4_4
Q99832	TCPH_HUMAN	CCT7	Human	39391.6	66119.3	73081.6	133910	105608	139568	131577	132270	78125.6	127256	0.0365309	0.0762912	1.78112	4_4
P28074	PSB5_HUMAN	PSMB5	Human	17376.8	33489	29742.2	46775.9	49251.6	41157.1	50116.9	80201	31846	55181.7	0.0221637	0.0633537	1.78111	4_4
O43795	MYO1B_HUMAN	MYO1B	Human	7842.27	16206.7	20243.9	25527.3	23339.1	24986.1	33018.7	34300	17455	28911	0.0232261	0.0638393	1.78074	4_4
P09525	ANXA4_HUMAN	ANXA4	Human	10043	15495.1	24552.2	34437.7	25666.5	37043.9	31540.8	44057	21132	34577.1	0.0280474	0.0683599	1.78011	4_4
P11234	RALB_HUMAN	RALB	Human	7963.44	13838.8	12421.8	24609.9	20216.4	24235.3	21210.2	32507.3	14708.5	24542.3	0.0116736	0.0561005	1.77949	4_4
Q8TDQ7	GNPI2_HUMAN	GNPDA2	Human		3185.96	3270.91	2904.28	5446.17	5493.05	5630.73	5505.45	2340.29	5518.85	0.00152473	0.0504977	1.77858	4_3
P55263	ADK_HUMAN	ADK	Human	4622.39	12973.1	8114.29	31726.3	15432.7	20047.3	14824.3	33679.7	14359	20996	0.0473901	0.0856628	1.77855	4_4
P78310	CXAR_HUMAN	CXADR	Human	13212.4	17503.4	38944.5	32997.2	33349.6	45550.2	52942.8	36800.9	25664.4	42160.9	0.0379728	0.0771422	1.77646	4_4
O15145	ARPC3_HUMAN	ARPC3	Human	7036.2	18858.9	20062.9	35735.4	24197	28356.5	26167.5	52712.2	20423.3	32858.3	0.0408484	0.0801332	1.77597	4_4
Q93008	USP9X_HUMAN	USP9X	Human	4759.47	14825	10845.6	20678.8	16733.1	22702.1	17653	23466.6	12777.2	20138.7	0.0486524	0.0871704	1.7758	4_4
P63244	RACK1_HUMAN	RACK1	Human	25169.5	42694.5	65710.1	62525.4	57781.7	62008.9	112376	109035	49024.9	85300.4	0.00452926	0.0507041	1.77577	4_4
Q96AX2	RAB37_HUMAN	RAB37	Human		4503.54	2889.88	12535.5	5384.71	8634.54	6801.9	15554.5	4982.23	9093.91	0.0465924	0.0846538	1.77576	4_3
P36897	TGFR1_HUMAN	TGFBR1	Human	14688.4	20528.3	38825.9	29185.1	36527.1	43009.1	65619.8	32952.3	25806.9	44527.1	0.0216964	0.0631905	1.77571	4_4
Q969U7	PSMG2_HUMAN	PSMG2	Human	4160.36	3492.8	6755.4	4544.04	8003.62	8570.94	11034.6	5844.35	4738.15	8363.38	0.0121886	0.0566515	1.77461	4_4
Q9NRW7	VPS45_HUMAN	VPS45	Human	3179.95	6768.43	3761.19	17278.7	7515.06	10617.4	8994.83	19291.7	7747.07	11604.7	0.0259309	0.0661333	1.77375	4_4
P13807	GYS1_HUMAN	GYS1	Human	4796.99	7176.37	7295.19	16390.1	9999.18	15652.4	13648.9	19056.6	8914.66	14589.3	0.0142938	0.057102	1.77337	4_4
Q9UPR0	PLCL2_HUMAN	PLCL2	Human	4292.89		10916.6	21592.5	13494.3	19896.5	18759.8	22285.9	9200.5	18609.1	0.108561	0.148038	1.77319	4_3
Q9H2H9	S38A1_HUMAN	SLC38A1	Human	51160.3	57150.2	75894.5	112066	102285	112036	168148	127543	74067.8	127503	0.0158608	0.0583221	1.77305	4_4
Q13435	SF3B2_HUMAN	SF3B2	Human		5771.93	4189.08	11024.3	8107.66	11303.1	8741.03	15037.9	5246.33	10797.4	0.0247512	0.0653062	1.77304	4_3
P61962	DCAF7_HUMAN	DCAF7	Human		3841.06	3631.37	9186.65	6132.3	6907.11	7370.81	14026.5	4164.77	8609.18	0.0100648	0.0555114	1.77294	4_3
Q15149	PLEC_HUMAN	PLEC	Human	11533.1	22577.4	23733.8	56674.6	31183.9	41703	32528.3	81761.3	28629.7	46794.1	0.0172367	0.0595065	1.77269	4_4
Q01813	PFKAP_HUMAN	PFKP	Human	37552.4	70883.1	69233.5	111068	96088.1	126420	120844	137243	72184.2	120149	0.0155184	0.0581475	1.77125	4_4
P50395	GDIB_HUMAN	GDI2	Human	52572.8	58568.4	105694	121374	122966	140377	159627	140992	84552.3	140990	0.023831	0.0642952	1.77091	4_4
P50213	IDH3A_HUMAN	IDH3A	Human		9894.25	3506.52	10649.4	9261.44	11708.7	9301.31	18799.3	6012.54	12267.7	0.066989	0.106756	1.76958	4_3
Q14126	DSG2_HUMAN	DSG2	Human	6694.32	12271.1	17188.1	22856.1	21630.1	17111.7	25499.4	33462	14752.4	24425.8	0.0330191	0.0726539	1.7687	4_4
Q7L9L4;Q9H8S9	MOB1A_HUMAN;MOB1B_HUMAN	MOB1A;MOB1B	Human	9708.56	15998.9	30523	29956.7	28649.2	32786	44813.3	33000.7	21546.8	34812.3	0.0374871	0.0767824	1.76844	4_4
O60353	FZD6_HUMAN	FZD6	Human	2124.74	2850.98	4113.33	4813.31	5594.25	5473.51	5813.32	6588.19	3475.59	5867.32	0.0168472	0.0595065	1.76834	4_4
P10398	ARAF_HUMAN	ARAF	Human		5659.29	3421.06	4726.99	5571.16	7142.98	5664.91	12495.3	3451.84	7718.59	0.0592899	0.098617	1.76782	4_3
Q16851	UGPA_HUMAN	UGP2	Human	6727.84	12147.8	9203.04	23849	14787.1	20000.1	16678.9	35356.7	12981.9	21705.7	0.00326062	0.0504977	1.76581	4_4
P36915	GNL1_HUMAN	GNL1	Human		2278.9	3548.05	7768.31	3371.86	4601.56	5849.78	12847.3	3398.82	6667.62	0.00681282	0.0528931	1.76579	4_3
Q9NUN5	LMBD1_HUMAN	LMBRD1	Human	6627.48	11697.8	12368.6	16054.2	18237.4	16021.6	23295.4	21954.1	11687	19877.1	0.0208916	0.0627238	1.76512	4_4
P21291	CSRP1_HUMAN	CSRP1	Human	6752.42	10781.2	11740.7	31663.6	19294.6	22614.8	15140.3	39739.2	15234.5	24197.2	0.0325518	0.0723373	1.76482	4_4
Q08209	PP2BA_HUMAN	PPP3CA	Human	6707.88	8725.72	11867.5	17503.4	14631.4	16575.9	18581	26144.2	11201.1	18983.1	0.00374851	0.0504977	1.76435	4_4
P55010	IF5_HUMAN	EIF5	Human	5098.78	9130.08	6595	18158.8	7588.28	16241.2	11600.7	37715.7	9745.67	18286.5	0.00181268	0.0504977	1.76352	4_4
O75122	CLAP2_HUMAN	CLASP2	Human	413.491		1510.07	3503.29	2223.85		1078.38	4999.23	1356.71	2075.36	0.219717	0.259732	1.76311	3_3
P50990	TCPQ_HUMAN	CCT8	Human	37043.4	64188.1	77870.6	144499	95686.2	135669	114392	173916	80900.3	129916	0.0231673	0.0638156	1.76265	4_4
P60891	PRPS1_HUMAN	PRPS1	Human	6075.53	15821.4	16099.8	19027.1	17623.4	21502.3	22066.8	33979.4	14256	23793	0.0248922	0.0653862	1.76249	4_4
P61201	CSN2_HUMAN	COPS2	Human	6296.09	8149.68	8445.18	16055.6	11247.4	17523.8	16563.5	20538.2	9736.64	16468.2	0.00768765	0.0534017	1.76192	4_4
O43633	CHM2A_HUMAN	CHMP2A	Human	12769	13610.2	24071	29593.7	29563.4	31792.1	30434	41671.7	20011	33365.3	0.0197767	0.0615962	1.76153	4_4
O95831	AIFM1_HUMAN	AIFM1	Human		2701.27	3233.76	5030.11	5689.74	6802.69	6369.54	5538.97	2741.28	6100.24	0.0736975	0.113594	1.76112	4_3
O95373	IPO7_HUMAN	IPO7	Human	11503.9	18122.2	18634.2	22672.2	26500.1	31131.5	32797.7	31307.5	17733.1	30434.2	0.00623005	0.052033	1.76104	4_4
O14745	NHRF1_HUMAN	SLC9A3R1	Human	14002.6	21900.3	51289.2	51796.2	43892.4	45459.9	55629.4	70573.3	34747.1	53888.8	0.0474079	0.0856628	1.76094	4_4
Q9UJU6	DBNL_HUMAN	DBNL	Human		5612.15	5041.87	20824.2	8899.86	13430.4	10850.2	22066.9	7869.56	13811.8	0.0787226	0.11833	1.7606	4_3
P30740	ILEU_HUMAN	SERPINB1	Human	7599.25	7488	13302	22054.2	17454.1	19809.7	20162.1	23006.8	12610.9	20108.2	0.0373881	0.0767824	1.76058	4_4
P47756	CAPZB_HUMAN	CAPZB	Human	13335.3	17495.3	19599.1	29149.7	34692.4	31186.8	34533.2	34257.5	19894.8	33667.5	0.0199549	0.0617472	1.76036	4_4
O15372	EIF3H_HUMAN	EIF3H	Human	7689.82	10568.9	9094.76	17887.5	13516.7	21141.5	13178.9	33616.1	11310.2	20363.3	0.00197291	0.0504977	1.75908	4_4
Q9NVG8	TBC13_HUMAN	TBC1D13	Human	1420.05		2978.48	2128.14	3322.62	3028.74	5224.02	2821.72	1631.67	3599.28	0.0374786	0.0767824	1.75887	4_3
Q9BUF5	TBB6_HUMAN	TUBB6	Human	4448.85	9301.12	9384.97	17876.2	14317.5	19728.3	17332.3	13570.2	10252.8	16237.1	0.0800872	0.119548	1.75884	4_4
P55209	NP1L1_HUMAN	NAP1L1	Human	25381	40612.6	49627	82649.7	58532.2	78094.7	66122.2	133801	49567.6	84137.5	0.00855811	0.0542342	1.75863	4_4
P25786	PSA1_HUMAN	PSMA1	Human	16014.3	37096.5	33063.4	72961	48627.1	65870.4	54073.7	79055.3	39783.8	61906.6	0.0380293	0.0771552	1.75813	4_4
P32119	PRDX2_HUMAN	PRDX2	Human	34668.5	37947.2	68377.7	124223	83977.7	86968.9	110515	132161	66304.1	103406	0.0295006	0.0696298	1.75774	4_4
Q9NY35	CLDN1_HUMAN	CLDND1	Human	2448.04		4837.52	7081.94	7144.39	10051.1	6510.26	9790.07	3591.88	8373.95	0.0781226	0.117758	1.75759	4_3
Q96JJ3	ELMO2_HUMAN	ELMO2	Human		3016.17	4766.14	5757.35	9766.47	6075.66	6394.59	11551.1	3384.91	8446.95	0.0263694	0.0666196	1.75682	4_3
Q9H0N0	RAB6C_HUMAN	RAB6C	Human	3554.2	6872.41	10710.6	14342.9	10245.6	14111.9	12031.1	20513.1	8870.03	14225.4	0.0360854	0.0758071	1.75606	4_4
P62333	PRS10_HUMAN	PSMC6	Human	9169.43	15227.5	16744.7	23345.5	17769.4	31643.2	26615.2	34590.5	16121.8	27654.6	0.00295932	0.0504977	1.75488	4_4
Q9H2K8	TAOK3_HUMAN	TAOK3	Human	4934.77	11402.6	10999.7	23451	14518	19107.1	17197.7	28841.8	12697	19916.2	0.027793	0.0681662	1.75467	4_4
Q9UIW2	PLXA1_HUMAN	PLXNA1	Human	8272.53	11589.7	15427.5	23896.7	17329.8	24579.2	26041.3	30105.3	14796.6	24513.9	0.00964336	0.0547035	1.7532	4_4
P09467	F16P1_HUMAN	FBP1	Human	3066.81	6015.24	1590.43	14033.5	7293.86	10838.2	6825.52	7206.91	6176.49	8041.12	0.14925	0.190048	1.75305	4_4
Q9NS86	LANC2_HUMAN	LANCL2	Human	2373.1	3823.43	3693.4	5716.79	5485.35	6456.73	7026.46	7254.17	3901.68	6555.68	0.0104405	0.0558189	1.75206	4_4
Q14C86	GAPD1_HUMAN	GAPVD1	Human	5031.99	8715.46	9426.16	14972	11557.2	15918.8	14258.5	22232	9536.4	15991.6	0.00586339	0.0515269	1.75203	4_4
P61970	NTF2_HUMAN	NUTF2	Human		4353.72	1348.34	6617.38		5491.05	5270.17	7214.46	3079.86	4493.92	0.149618	0.190255	1.75164	3_3
P19827	ITIH1_HUMAN	ITIH1	Human	9570.16	41416.7	10647.5	111321	32764.6	55881.5	27959.6	86371.7	43238.8	50744.4	0.0963029	0.136309	1.75152	4_4
Q9Y3C8	UFC1_HUMAN	UFC1	Human		3671.94	4573.19	12320.9	5594.29	8617.07	9460.32	13617.4	5141.51	9322.27	0.0689895	0.109071	1.75066	4_3
P26639	SYTC_HUMAN	TARS1	Human	38099.5	52825.5	66446.3	74257.1	90019.3	90950.5	107503	105901	57907.1	98593.4	0.00686497	0.0528931	1.75034	4_4
P49841	GSK3B_HUMAN	GSK3B	Human		7543.06	5846.82	15552.1	9948.48	14144.1	13156.8	19757.3	7235.5	14251.7	0.0400066	0.079304	1.75011	4_3
P11169	GTR3_HUMAN	SLC2A3	Human	137304	189778	358240	260359	368089	335195	504027	366478	236420	393447	0.017343	0.0595065	1.74992	4_4
P42285	MTREX_HUMAN	MTREX	Human		6202.53	3827.98	8075.39	5547.5	10670.4	5989.13	16062.6	4526.48	9567.41	0.00761193	0.0534017	1.74939	4_3
O60763	USO1_HUMAN	USO1	Human	3298.46	8983.4	5779.31	20483	9970.48	14883.5	11658.4	18962.6	9636.04	13868.7	0.0539531	0.0926847	1.74878	4_4
Q9NPR9	GP108_HUMAN	GPR108	Human		1911.99	1988.13	4072	2363.68	2924.81	4532.88	6243.07	1993.03	4016.11	0.025993	0.0661333	1.74868	4_3
Q15382	RHEB_HUMAN	RHEB	Human	18858.5	13864	31365.2	29653	31099.3	37213	42221.2	46504.3	23435.2	39259.4	0.0166381	0.0595065	1.74839	4_4
Q9BT78	CSN4_HUMAN	COPS4	Human	3884.87	9313.87	8672.15	20675.8	12886.8	14699.1	13591.5	23532.1	10636.7	16177.4	0.045296	0.0835961	1.7481	4_4
P07900	HS90A_HUMAN	HSP90AA1	Human	51702.6	101950	108991	251368	152322	187363	177144	266246	128503	195769	0.038423	0.0773562	1.74729	4_4
O95801	TTC4_HUMAN	TTC4	Human		3205.77	1108.59	3245.21	6479.84	4062.89	2538.14	5963.97	1889.89	4761.21	0.0419135	0.0808684	1.74708	4_3
P68036	UB2L3_HUMAN	UBE2L3	Human	11983.7	21181.5	35056.2	46029.9	33985.8	38164	46649.1	62937.7	28562.8	45434.1	0.0251382	0.0656476	1.74618	4_4
Q13057	COASY_HUMAN	COASY	Human		4668.41	5415.29	10411.2	6447.08	11846.4	7857.43	15034.7	5123.73	10296.4	0.0483826	0.0867501	1.74538	4_3
P30046	DOPD_HUMAN	DDT	Human	35520.4	20868.7	47700.6	54183.8	58227.9	65609.5	77852.5	59555.4	39568.4	65311.3	0.0418128	0.0808684	1.74374	4_4
P08758	ANXA5_HUMAN	ANXA5	Human	43689.4	80289.3	110431	239720	127447	165372	165813	245630	118532	176066	0.044181	0.0827132	1.74368	4_4
P06756	ITAV_HUMAN	ITGAV	Human	15266.4	16470.9	35249.6	24231.7	33122.4	33794.9	45982.4	38416.8	22804.6	37829.1	0.0091247	0.0544248	1.7419	4_4
Q10471	GALT2_HUMAN	GALNT2	Human	6153.68	11555.1	9255.44	21499.8	14054.7	20331.7	22554.8	20201.8	12116	19285.8	0.0418963	0.0808684	1.74169	4_4
P49588	SYAC_HUMAN	AARS1	Human	12696.7	24148.8	30300.9	52953.1	35499.4	41686.2	45626.4	67034.4	30024.9	47461.6	0.0235268	0.0640221	1.7416	4_4
Q9NVS9	PNPO_HUMAN	PNPO	Human		1164.22	1519.26	4977.71	1722.79	3134.71	2997.23	4949.17	1915.3	3200.97	0.10004	0.139432	1.74148	4_3
P68371	TBB4B_HUMAN	TUBB4B	Human	30392.3	67306.5	87841.4	14392.4	99100.8	109463	104055	21059	49983.2	83419.4	0.0427371	0.0813095	1.7412	4_4
P13797	PLST_HUMAN	PLS3	Human	15505.8	18908.7	33595.9	49459.9	34607.1	38896.3	45811.2	72600.7	29367.6	47978.8	0.00995346	0.0555114	1.7411	4_4
Q9Y2A7	NCKP1_HUMAN	NCKAP1	Human	11050.3	17661.6	17422	30620.6	24875.7	30753.2	32971.5	37918.9	19188.6	31629.8	0.0107695	0.0559075	1.74095	4_4
O15111	IKKA_HUMAN	CHUK	Human		3466.78	2514.14	7107.2	5241.4	7282.67	4769.8	9407.05	3272.03	6675.23	0.0291759	0.0693351	1.74078	4_3
Q9BSB4	ATGA1_HUMAN	ATG101	Human		3249.75	3503.42	3651.68	4537.9	6322.33	7540.35	4597.21	2601.21	5749.45	0.0389941	0.0781153	1.74037	4_3
O14976	GAK_HUMAN	GAK	Human	3709.39		5009.32	12079.9	7571.59	11510.3	11916.4	13109	5199.65	11026.8	0.0737589	0.113617	1.74015	4_3
Q96LD4	TRI47_HUMAN	TRIM47	Human	3271.35	3698.35	3426.56	6276.77	5446.48	6692.41	6371.59	10240.3	4168.26	7187.69	0.000204618	0.0502648	1.73873	4_4
Q9Y639	NPTN_HUMAN	NPTN	Human	14707.8	25758.4	26155.3	55541.4	36677.1	40036.9	40242.6	85068.2	30540.7	50506.2	0.00967319	0.0547035	1.73847	4_4
Q13501	SQSTM_HUMAN	SQSTM1	Human	50011.5	83214.8	160670	279082	166711	209723	279712	174026	143245	207543	0.114418	0.154652	1.7378	4_4
P10809	CH60_HUMAN	HSPD1	Human	3652.93	7589.66	7071.71	13200.6	9105.77	13577	9033.9	21066.2	7878.73	13195.7	0.0143719	0.057102	1.7364	4_4
P07947	YES_HUMAN	YES1	Human	15252.8	15993.1	23033.3	21470.5	30445.3	28127.8	41195.8	31067.1	18937.4	32709	0.00186717	0.0504977	1.73613	4_4
Q6XQN6	PNCB_HUMAN	NAPRT	Human	4334.76		5477.94	11756.9	9692.08	6344.75	8487.65	17726.4	5392.4	10562.7	0.0246288	0.0651472	1.73507	4_3
Q99798	ACON_HUMAN	ACO2	Human		5634.78	3851.18	8820.77	5781.66	11084.7	5529.34	16306.6	4576.68	9675.58	0.0146112	0.057102	1.73485	4_3
Q8TAA9	VANG1_HUMAN	VANGL1	Human	6891.29	8781.37	17568	15823.4	16578.1	15019.7	23835.4	25673.1	12266	20276.6	0.00964646	0.0547035	1.73481	4_4
Q14160	SCRIB_HUMAN	SCRIB	Human	6790.74	9067.69	15680	18554.2	16584.9	14966.6	23728.3	27361.3	12523.2	20660.3	0.00916105	0.0544248	1.73185	4_4
Q99497	PARK7_HUMAN	PARK7	Human	9556.33	14373	38256.9	47457.2	29459.2	39337.3	48975.5	39481.2	27410.9	39313.3	0.0885586	0.128434	1.73135	4_4
P61163	ACTZ_HUMAN	ACTR1A	Human	6051.22	13901	11707.8	37299.8	16439.4	24050.5	17113.4	48712.1	17240	26578.8	0.0211272	0.0627238	1.73073	4_4
Q16512	PKN1_HUMAN	PKN1	Human		4623.36	2256.57	3580.87	6228.5	7645.83	5501.72	4602.92	2615.2	5994.74	0.0492522	0.0875982	1.73056	4_3
P50995	ANX11_HUMAN	ANXA11	Human	34031	50058.1	99919.2	143220	90772.6	101345	154877	152865	81807.1	124965	0.0338168	0.0736841	1.72887	4_4
P53041	PPP5_HUMAN	PPP5C	Human	3994.91	5045.72	8598.76	13356.9	9343.14	11172.7	12645.7	15629.6	7749.07	12197.8	0.0229991	0.0638156	1.7278	4_4
P15531	NDKA_HUMAN	NME1	Human	11888	16443	43006.5	42394.3	28981	32185.6	47476.4	71578	28433	45055.2	0.023415	0.0639017	1.72693	4_4
Q4KMQ2	ANO6_HUMAN	ANO6	Human	7893.42	11533.6	15990.8	19838.9	19067.8	19249.8	25956.6	26858.8	13814.2	22783.2	0.0102932	0.0558189	1.72528	4_4
P54577	SYYC_HUMAN	YARS1	Human	11905.1	20715.1	26494.6	30655	29866.7	33323	36469.8	48767.7	22442.4	37106.8	0.0123793	0.0566515	1.72417	4_4
P0DMV8;P0DMV9	HS71A_HUMAN;HS71B_HUMAN	HSPA1A;HSPA1B	Human	190403	221580	392003	401626	429381	509834	555622	482350	301403	494297	0.0226618	0.0636308	1.72395	4_4
Q9UBQ0	VPS29_HUMAN	VPS29	Human	10939.4	19678.1	21444.5	38476.5	29336.3	31767.7	36787.4	45751.3	22634.6	35910.7	0.0237985	0.0642952	1.72386	4_4
Q96IJ6	GMPPA_HUMAN	GMPPA	Human	2603.74	7952.27	6599.13	15343.2	8055.14	12451.3	10007.6	18408.6	8124.59	12230.7	0.0379089	0.0771422	1.72301	4_4
P30613	KPYR_HUMAN	PKLR	Human	2416.98	8756	4505.07	13264.1	7956.25	11617.5	7783.38	15467.7	7235.54	10706.2	0.0499435	0.0882623	1.72232	4_4
Q9Y285	SYFA_HUMAN	FARSA	Human	4278.23	11169.3	7337.89	17345.3	11064	17611	13390.1	20500.7	10032.7	15641.5	0.0222253	0.0633537	1.72207	4_4
O00754	MA2B1_HUMAN	MAN2B1	Human	1644.01	6583.33	3884.46	13099.2	7179.69	8392.94	6391.04	12575.5	6302.75	8634.79	0.0986139	0.138155	1.72206	4_4
Q12874	SF3A3_HUMAN	SF3A3	Human		3332.87	4152.17	9425.76	5026.51	8722.77	6502.61	11732.5	4227.7	7996.1	0.0659805	0.105778	1.7215	4_3
Q7L5Y9	MAEA_HUMAN	MAEA	Human		3612.62	1120.01	2165.69	2845.62	4266.67	2435.28	4294.51	1724.58	3460.52	0.0519157	0.0904719	1.72043	4_3
P17858	PFKAL_HUMAN	PFKL	Human	9050.4	11966.2	14536.2	19850	18086	20632.6	23863.1	30720.4	13850.7	23325.5	0.00108779	0.0504977	1.7201	4_4
Q6P1M3	L2GL2_HUMAN	LLGL2	Human	2732.91	4613.76	5797.35	5708.52	7485.05	7074.71	10787.4	6378.26	4713.14	7931.35	0.0315276	0.0714162	1.71899	4_4
Q9NR31	SAR1A_HUMAN	SAR1A	Human	19862.4	14370	18566.4	35179.3	25385	37154.6	39366.3	43774.2	21994.5	36420	0.0299091	0.0696298	1.71833	4_4
Q13619	CUL4A_HUMAN	CUL4A	Human	8579.26	12907	13725.2	27791.6	17587	26866.1	21928.1	35517.8	15750.8	25474.8	0.00924643	0.0544248	1.71804	4_4
Q9H0X4	F234A_HUMAN	FAM234A	Human	4660.56	11441.7	10842.2	15300.5	11961.4	14883.1	16690.4	25915.4	10561.2	17362.6	0.0166468	0.0595065	1.71766	4_4
P62136	PP1A_HUMAN	PPP1CA	Human	7490.56	17327.3	19915.8	35426.7	19006.1	29670.7	29822.7	47244.8	20040.1	31436.1	0.0153763	0.058015	1.71628	4_4
P14625	ENPL_HUMAN	HSP90B1	Human	10132.7	25566.5	20032.7	57694.6	29864.3	38488.4	34019.7	66254.8	28356.6	42156.8	0.0361956	0.0759538	1.7151	4_4
Q15428	SF3A2_HUMAN	SF3A2	Human		2574.04	2030.72	6893.48	5286.95	4966.13	3620.52	10093.9	2874.56	5991.88	0.0111914	0.0559899	1.71415	4_3
Q9Y4L1	HYOU1_HUMAN	HYOU1	Human		5247.11	4601.61	8865.07	6546.73	8932.9	8696.45	13876.3	4678.45	9513.1	0.00503819	0.0507041	1.71408	4_3
P55011	S12A2_HUMAN	SLC12A2	Human	4945.44	8343.84	18343.8	15252.6	16206.8	15385.3	19270.1	20741.2	11721.4	17900.8	0.0574796	0.0967167	1.71407	4_4
P60866	RS20_HUMAN	RPS20	Human	10313.5	34707.7	30081.8	29335.8	27643.6	37329.2	37988.7	69493.8	26109.7	43113.8	0.0488482	0.0871809	1.71367	4_4
P49589	SYCC_HUMAN	CARS1	Human	5150.34	10186.7	14157.9	17937.8	15260	17019	18883.8	23425.3	11858.2	18647	0.0333121	0.0731025	1.71359	4_4
P63241	IF5A1_HUMAN	EIF5A	Human	24890.4	34843.3	54057.4	78160.5	54824	75561.9	74563.1	102221	47987.9	76792.5	0.015803	0.0583221	1.71331	4_4
Q9P0V9	SEP10_HUMAN	SEPTIN10	Human		3519.21	3591.26	7781.51	5704.5	8819.79	6992.87	8008.26	3722.99	7381.35	0.0896554	0.129358	1.71251	4_3
Q12965	MYO1E_HUMAN	MYO1E	Human	8658.35	13776.7	22107	17688	19630.1	28130.4	28383.6	25594.4	15557.5	25434.6	0.0143405	0.057102	1.7125	4_4
Q9NVC3	S38A7_HUMAN	SLC38A7	Human	6428.28	10678	15279.8	8314.21	17088.6	14440.1	25581.7	11878.6	10175.1	17247.2	0.0196556	0.0615879	1.71243	4_4
Q2M389	WASC4_HUMAN	WASHC4	Human		4911.01	4623.02	10589.5	8891.44	10182.4	9220.52	12853.5	5030.88	10287	0.0446037	0.0829467	1.71219	4_3
P35555	FBN1_HUMAN	FBN1	Human	2168.25	7090.8	3045.94	19661.3	6969.57	10433.2	5586.89	19466.5	7991.57	10614	0.0582317	0.097449	1.71193	4_4
Q9UHW9	S12A6_HUMAN	SLC12A6	Human		4474.68	4703.67	8669.4	6555.54	10279.5	7889.43	11273.2	4461.94	8999.42	0.0412169	0.0804711	1.71117	4_3
Q15758	AAAT_HUMAN	SLC1A5	Human	90233.7	180602	317690	198148	265024	330278	427685	234781	196668	314442	0.0381542	0.077262	1.71087	4_4
Q9HAB3	S52A2_HUMAN	SLC52A2	Human	8877.33	14942.4	16505.8	16823.2	24925.1	22246.5	32025.6	17770.7	14287.2	24242	0.0402932	0.079531	1.71085	4_4
Q8N370	LAT4_HUMAN	SLC43A2	Human		4939	3352.1	4604.6	6039.23	6832.84	7753.2	7203.15	3223.93	6957.1	0.0370781	0.0766791	1.71061	4_3
Q7Z403	TMC6_HUMAN	TMC6	Human	2559.82		8815.98	14422.7	9587.55	10974.1	13446.6	12627.2	6449.62	11658.9	0.166344	0.206069	1.71015	4_3
P62873	GBB1_HUMAN	GNB1	Human	20958.5	37346.8	40962.1	95865	55174.2	65615.9	102584	70712.3	48783.1	73521.6	0.0829739	0.122519	1.70968	4_4
P11172	UMPS_HUMAN	UMPS	Human	4956.37	7380.88	7475.04	10528.2	12192.8	12008.9	9753	17218.6	7585.12	12793.3	0.0135159	0.057102	1.70953	4_4
Q9H223	EHD4_HUMAN	EHD4	Human	6760.75	8397.15	15047.6	17604.5	15283.4	17250.4	22582.8	21553.4	11952.5	19167.5	0.0161328	0.0587951	1.70912	4_4
Q9NPH2	INO1_HUMAN	ISYNA1	Human	2513.91		5883.98	13034.6	7843.19	4891.79	9063.65	13538.5	5358.12	8834.28	0.118839	0.159403	1.70903	4_3
P20020	AT2B1_HUMAN	ATP2B1	Human	44610.5	74527.4	111127	126985	117832	136548	144780	171810	89312.5	142742	0.0234146	0.0639017	1.70901	4_4
Q9H788	SH24A_HUMAN	SH2D4A	Human		3045.14	3787	4031.56	3558.73	5608.04	4134.5	10006.4	2715.92	5826.92	0.077615	0.117281	1.70888	4_3
O60493	SNX3_HUMAN	SNX3	Human	6032.02	9337.63	14261.4	23023.2	13827.5	18518.4	18278.2	33678.5	13163.6	21075.7	0.0140172	0.057102	1.70864	4_4
P16333	NCK1_HUMAN	NCK1	Human	3618.34		10095.3	12273.7	13617.6	10160.6	10081.1	16284.6	6496.84	12536	0.157746	0.198242	1.70842	4_3
O00625	PIR_HUMAN	PIR	Human	3718.67		6939.15	13356.7	12419.7	10258.9	11799.8	11724.7	6003.63	11550.8	0.149741	0.190255	1.7083	4_3
O43390	HNRPR_HUMAN	HNRNPR	Human	5178.78	9856.73	8177.51	12129.5	10869.5	18133.7	15015.6	14549.3	8835.63	14642	0.010932	0.0559075	1.70771	4_4
O15127	SCAM2_HUMAN	SCAMP2	Human	5446.64	8376.1	6004.68	19482.6	9916.13	15999.2	12190.9	23458.2	9827.51	15391.1	0.0101679	0.0555114	1.70752	4_4
P58107	EPIPL_HUMAN	EPPK1	Human	8244.63	8558.18	13791.4	22743.1	18500.7	16780.1	19316.6	31325.7	13334.3	21480.8	0.0110451	0.0559075	1.70687	4_4
P49674	KC1E_HUMAN	CSNK1E	Human	3480.15	6801.45	4803.13	5938.85	6590.19	10550.1	8876.94	9269.1	5255.9	8821.58	0.00106516	0.0504977	1.70611	4_4
O75534	CSDE1_HUMAN	CSDE1	Human	3718.06	9603.42	8821.85	13394.9	10808.1	13826.2	11553.4	20703.9	8884.56	14222.9	0.029922	0.0696298	1.70606	4_4
P12277	KCRB_HUMAN	CKB	Human	13937.5	20605.9	46463.9	57547.6	40201.2	38779.9	52213.4	79628.4	34638.7	52705.7	0.0400779	0.0793175	1.70449	4_4
Q9BV20	MTNA_HUMAN	MRI1	Human	3689.64	4589.96	6654.25	11853.8	7501.15	12006.4	9259.71	13510.4	6696.91	10569.4	0.0323543	0.0721603	1.70417	4_4
O75369	FLNB_HUMAN	FLNB	Human	7655.66	14832.7	16115.8	31735.6	21996.4	25281.2	22002.8	40000.1	17584.9	27320.1	0.0319634	0.0718616	1.70381	4_4
P11586	C1TC_HUMAN	MTHFD1	Human	17031.6	38851.9	36863.3	46596.5	44835.3	56107.5	59256.9	64210.3	34835.8	56102.5	0.0185868	0.0602174	1.7035	4_4
P29373	RABP2_HUMAN	CRABP2	Human	13261.2	22566.5	60450.9	53658.2	48941	54112.9	66383.5	46391.4	37484.2	53957.2	0.106513	0.145811	1.70254	4_4
P11166	GTR1_HUMAN	SLC2A1	Human	86379.2	171235	139957	262727	226186	253192	261748	304627	165075	261438	0.0274028	0.0677809	1.70222	4_4
Q15796	SMAD2_HUMAN	SMAD2	Human		6060.01	12467.5	11344.6	11349.6	13823.6	15260.5	20030.9	7468.03	15116.1	0.0493094	0.0875982	1.70196	4_3
Q9UHD1	CHRD1_HUMAN	CHORDC1	Human	7019.5	10666.1	14741.5	17041	18706	19966.3	18164.4	23259.6	12367	20024.1	0.0275643	0.0679909	1.70192	4_4
Q8NCW5	NNRE_HUMAN	NAXE	Human		3407.93	4832.88	6931.12	5518.4	5990.29	7884.28	11911.7	3792.98	7826.17	0.000861144	0.0504977	1.70175	4_3
P55786	PSA_HUMAN	NPEPPS	Human	11676.7	20673.1	23453.6	52307	30705.9	36704.7	37781.5	58204.1	27027.6	40849.1	0.0287013	0.0690854	1.70087	4_4
O95807	TM50A_HUMAN	TMEM50A	Human		2828.44	1994.64	3902.39	3106.36	4700.71	4176	5517.33	2181.37	4375.1	0.0215311	0.0631304	1.70074	4_3
Q7L576	CYFP1_HUMAN	CYFIP1	Human	9235.47	17764.2	18145.5	36244.5	24256.6	30048.7	33011	37504.9	20347.4	31205.3	0.0347286	0.0746445	1.70058	4_4
O75874	IDHC_HUMAN	IDH1	Human	14522.4	21275.5	35225	39077	40690.5	39860.7	47661.2	46002.3	27525	43553.7	0.0352799	0.0753373	1.70049	4_4
P49419	AL7A1_HUMAN	ALDH7A1	Human	2989.1	8700.23	6517.22	12606	8920.76	11740.3	9474.59	17997.6	7703.14	12033.3	0.0333521	0.0731249	1.70034	4_4
O94776	MTA2_HUMAN	MTA2	Human	5789.76	6623.66	6865.97	8614.61	9323.67	13770.6	9719.46	15094	6973.5	11976.9	0.00358696	0.0504977	1.69755	4_4
Q16658	FSCN1_HUMAN	FSCN1	Human	28456.8	57266.2	69322.9	96887.6	75712.6	91073.7	102521	128114	62983.4	99355.3	0.0210377	0.0627238	1.69604	4_4
P30520	PURA2_HUMAN	ADSS2	Human	5375.61	5257.61	7558.08	20604	11125.9	15589.1	11944.3	17521	9698.83	14045.1	0.0695531	0.10968	1.69463	4_4
P00338	LDHA_HUMAN	LDHA	Human	101828	143873	220132	333373	300763	280830	331208	316621	199802	307356	0.0566335	0.0958833	1.69419	4_4
Q92930	RAB8B_HUMAN	RAB8B	Human	3081.28	10190.2	7794.31	16157.4	11680.9	10754.9	12093.1	21422.1	9305.8	13987.8	0.0781704	0.117758	1.69377	4_4
Q12996	CSTF3_HUMAN	CSTF3	Human	3740.58		1684.22	5354.51	4967.75	5350.2	5042.61	6541.32	2694.83	5475.47	0.103347	0.143069	1.69359	4_3
P06241	FYN_HUMAN	FYN	Human	28688.9	43638.8	51685.8	70920.6	68414.6	64079.3	96344.5	89337.7	48733.5	79544	0.016337	0.0592757	1.69336	4_4
P49720	PSB3_HUMAN	PSMB3	Human	9345.25	17099.1	11850.6	26342.2	23587	28373.5	25669.5	23859.8	16159.3	25372.5	0.0509825	0.0894557	1.69308	4_4
Q9P0L0	VAPA_HUMAN	VAPA	Human	4253.68	4092.81	5646.81	7793.07	9093.96	9802.22	7757.67	9102.23	5446.59	8939.02	0.0275833	0.0679909	1.69303	4_4
O95819	M4K4_HUMAN	MAP4K4	Human	8166.05	12470.5	14397.8	20227.9	20005.8	20297.6	25862	23152.9	13815.6	22329.6	0.0219381	0.0633394	1.69212	4_4
Q9NRR8	C42S1_HUMAN	CDC42SE1	Human	1248.91	4267.89	4609.22	8969.46	2971.72	6396.05	7942.88	11926.3	4773.87	7309.24	0.0124715	0.0566515	1.6907	4_4
P17812	PYRG1_HUMAN	CTPS1	Human	12037.2	18137.8	23945.6	40008.3	24652.1	38753.9	29976.2	59310.2	23532.2	38173.1	0.0134283	0.0570527	1.6881	4_4
Q8WUA8	TSK_HUMAN	TSKU	Human	3395.05	7809.3	7640.94	17543.6	10881.7	13436.3	13680.4	14407	9097.22	13101.4	0.0787138	0.11833	1.68745	4_4
P40616	ARL1_HUMAN	ARL1	Human	5982.58	8467.08	12797.9	9869.8	12085.7	20432	17988.9	11676.7	9279.34	15545.8	0.0245789	0.065085	1.68737	4_4
Q8IYI6	EXOC8_HUMAN	EXOC8	Human	4163.87	7846.3	3873.43	14907.9	8744.35	13547.9	6272.64	20568.3	7697.88	12283.3	0.00459589	0.0507041	1.68711	4_4
P51159	RB27A_HUMAN	RAB27A	Human	2916.41	4647.56	6121.19	7044.63	4614.12	10745.8	6691.69	14261.6	5182.45	9078.3	0.0251006	0.0656191	1.68681	4_4
Q9BQ61	TRIR_HUMAN	TRIR	Human		2220.06	2130.05	10346.3	3817.09	5719.13	3840.09	10685.3	3674.1	6015.4	0.0941731	0.134221	1.68645	4_3
Q9BTX1	NDC1_HUMAN	NDC1	Human		2535.37	2248.48	4017.09	4644.47	5226.96	5484.81	3831.16	2200.24	4796.85	0.106197	0.145459	1.68642	4_3
O00299	CLIC1_HUMAN	CLIC1	Human	33618.9	60057.6	81935.6	149569	104563	103018	140382	131996	81295.3	119990	0.0677801	0.10755	1.68529	4_4
P62330	ARF6_HUMAN	ARF6	Human	15657.7	31546.5	32532.3	45124.2	40839.2	46972.8	62911.6	48277.7	31215.2	49750.3	0.0354484	0.0754351	1.68364	4_4
P25445	TNR6_HUMAN	FAS	Human	1422.46	3651.97	5766.46	7405.73	5174.75	5554.95	5965.65	10385.7	4561.65	6770.26	0.0746542	0.114527	1.68327	4_4
P16066	ANPRA_HUMAN	NPR1	Human	6396.2	5207.17	9262.27	11220.1	9916.64	12530.3	14365.7	15560.8	8021.43	13093.4	0.011813	0.0561005	1.68311	4_4
P31948	STIP1_HUMAN	STIP1	Human	28440	57636.3	66296	110861	81726	101152	95017.7	122865	65808.3	100190	0.0409343	0.0801739	1.68236	4_4
Q93096	TP4A1_HUMAN	PTP4A1	Human	16892.4	18603.7	36376	24983	31113.3	39979.8	50095.5	36686.6	24213.8	39468.8	0.00744554	0.0534017	1.68204	4_4
P52907	CAZA1_HUMAN	CAPZA1	Human	17085	27142.2	42759.1	31484.5	48041.8	46265.2	54578.8	41172.8	29617.7	47514.6	0.0329786	0.0726297	1.68182	4_4
P17987	TCPA_HUMAN	TCP1	Human	41840.9	68477.4	72221.9	122642	91481.8	129193	120443	142126	76295.5	120811	0.0157252	0.0583221	1.68032	4_4
P33527	MRP1_HUMAN	ABCC1	Human	6420.45	11320.7	12532.1	19774.7	13048	18088.9	21613.3	27996.9	12512	20186.8	0.0031964	0.0504977	1.67805	4_4
P49757	NUMB_HUMAN	NUMB	Human	4743.98	5116.63	7744.63	10259.9	7913.56	11154.2	11232.2	15422.7	6966.28	11430.7	0.00557766	0.0508975	1.678	4_4
Q96CW5	GCP3_HUMAN	TUBGCP3	Human		3681.03	2560.01	6169.19	4131.15	7361.06	4976.98	7482	3102.56	5987.8	0.0429762	0.0814496	1.67685	4_3
Q8N1G4	LRC47_HUMAN	LRRC47	Human	2525.37		3920.2	7572.19	5381.77	6546.21	6460.02	10158.1	3504.44	7136.52	0.0305352	0.07011	1.67638	4_3
P20073	ANXA7_HUMAN	ANXA7	Human	24487.8	30884.9	46582.3	52224.6	49964.2	60576.7	82617.9	58074.2	38544.9	62808.2	0.0172419	0.0595065	1.67613	4_4
Q7Z6Z7	HUWE1_HUMAN	HUWE1	Human	4730.32	9505.44	6682.19	15078.6	10721.1	14185.7	12300.4	19110.6	8999.14	14079.5	0.0132203	0.0567696	1.67604	4_4
Q08380	LG3BP_HUMAN	LGALS3BP	Human	72291.4	163413	211941	228214	216682	241192	416887	206931	168965	270423	0.0660035	0.105778	1.676	4_4
P22234	PUR6_HUMAN	PAICS	Human	27277.6	31239.6	44901.7	86845.1	57991.9	68330.6	68980.9	95898.5	47566	72800.5	0.0243451	0.0648149	1.67591	4_4
P28838	AMPL_HUMAN	LAP3	Human	3693.38	16117.1	9850.91	21417.7	14190.6	17704	17663.8	22272.4	12769.8	17957.7	0.0934501	0.1335	1.67491	4_4
Q9BT67	NFIP1_HUMAN	NDFIP1	Human	26664.7	27269.6	38139.3	27962.1	50906.1	51758.3	76671.5	30187.1	30008.9	52380.8	0.019605	0.0615158	1.6746	4_4
O00139	KIF2A_HUMAN	KIF2A	Human		5554.05	4161.79	7295.75	7688.37	9383.4	8460.84	9973.77	4252.9	8876.6	0.0230313	0.0638156	1.67452	4_3
O43865	SAHH2_HUMAN	AHCYL1	Human	28921.6	39121	57850.9	53280.6	62732.9	63908.3	88998.2	76760.1	44793.5	73099.9	0.00530332	0.0508975	1.67403	4_4
P48739	PIPNB_HUMAN	PITPNB	Human	14663.3	13377.8	27287.3	24287.7	25944.3	28784.4	39715.8	34411.6	19904	32214	0.00656297	0.0522489	1.67389	4_4
Q14166	TTL12_HUMAN	TTLL12	Human	11277.9	24076.3	23773.1	28643.9	28111	31129.3	43286.1	38266.1	21942.8	35198.1	0.0220095	0.0633394	1.67328	4_4
P55884	EIF3B_HUMAN	EIF3B	Human	11253.1	14674.2	19412.4	25254.3	23430.5	29965.2	29050.6	31080.4	17648.5	28381.7	0.0136131	0.057102	1.67282	4_4
P40763	STAT3_HUMAN	STAT3	Human	4618.27	10904.8	8724.24	20640.1	11816.5	16749.2	14222.9	25217.2	11221.9	17001.5	0.0224483	0.0634934	1.67266	4_4
P61081	UBC12_HUMAN	UBE2M	Human	8853.96	18383.2	19860.8	30937.2	18514.8	32943.1	23427.7	54492	19508.8	32344.4	0.0123309	0.0566515	1.67043	4_4
P30101	PDIA3_HUMAN	PDIA3	Human	8413.53	14269.2	19509.3	34115.1	20141.2	23954.8	29025.1	44416.6	19076.8	29384.4	0.0147148	0.057102	1.67035	4_4
Q9NZ32	ARP10_HUMAN	ACTR10	Human	2167.41	8469.23	4910.65	8292.45	7968.37	8628.33	9494.55	8883.58	5959.93	8743.71	0.0935668	0.133589	1.66893	4_4
Q09161	NCBP1_HUMAN	NCBP1	Human		4572.1	6212.31	5464.55	5780.16	8462.95	7395	11495.3	4062.24	8283.35	0.0487334	0.0871806	1.66732	4_3
Q13451	FKBP5_HUMAN	FKBP5	Human		6033.49	2710.49	7318.87	5238.71	9171.75	5963.9	10140.5	4015.71	7628.72	0.0343094	0.0742487	1.66722	4_3
Q86X55	CARM1_HUMAN	CARM1	Human	7226.1	10644.2	7205.14	22505.8	13847.6	18164	17089	22409.2	11895.3	17877.5	0.0349246	0.0748384	1.66703	4_4
P63010	AP2B1_HUMAN	AP2B1	Human	16313.2	19791.1	34316.8	36906.6	32195.2	42634	51682.8	44512.1	26831.9	42756	0.0152688	0.0579288	1.66701	4_4
P31641	SC6A6_HUMAN	SLC6A6	Human	9475.75	8132.58	22616.7		21977.7	13396.8	27386.6		10056.3	15690.3	0.0563717	0.0957697	1.66629	3_3
O15067	PUR4_HUMAN	PFAS	Human	9357.51	15877.2	14878	35472.9	21251.5	26828.6	23148	45697	18896.4	29231.3	0.011404	0.0561005	1.66534	4_4
Q14542	S29A2_HUMAN	SLC29A2	Human	1403.02	3130.08	6306.4	6644.27	6337.26	8368.03	8776.34	3035.42	4370.94	6629.26	0.188961	0.229439	1.66457	4_4
P47755	CAZA2_HUMAN	CAPZA2	Human	7367.69	11383.8	14742.2	17891.1	15806.1	23041.6	25574.4	18217.4	12846.2	20659.9	0.0288329	0.0691936	1.66419	4_4
Q03154	ACY1_HUMAN	ACY1	Human	1525.68		4346.92	7285.95	4395.69	6357.82	5381.19	9384.15	3289.64	6379.71	0.103033	0.142875	1.66235	4_3
Q14677	EPN4_HUMAN	CLINT1	Human	3573.46	5299.66	6559.12	14333	7858.66	10807.8	7413.88	21589.4	7441.31	11917.4	0.0222708	0.0634099	1.66231	4_4
Q86VP6	CAND1_HUMAN	CAND1	Human	9433.33	15935.2	18380.9	37625.2	22277.8	29326.2	26912.2	45127.4	20343.7	30910.9	0.0200755	0.061887	1.66212	4_4
P42785	PCP_HUMAN	PRCP	Human	3578.34	5657.78	4154.26	5940.04	6071.45		8970.53	7430.83	4832.6	5618.2	0.0423667	0.0810437	1.66109	3_4
P21266	GSTM3_HUMAN	GSTM3	Human	7598.76	10314.6	22157.7	19325.1	18972.2	17614.6	26016.7	29359.7	14849	22990.8	0.0240304	0.0645359	1.66069	4_4
P02792	FRIL_HUMAN	FTL	Human	35703.6	32145.5	90324.2	93735.4	61418.2	74228.4	180738	89540.1	62977.2	101481	0.0396482	0.0788678	1.65996	4_4
P40189	IL6RB_HUMAN	IL6ST	Human	7304.2	10424.7	14235.4	31504.7	16514.4	21953.4	21813.1	32781.5	15867.2	23265.6	0.0322784	0.0721603	1.6599	4_4
P04083	ANXA1_HUMAN	ANXA1	Human	33049.9	38183.6	66281.1	88827.4	70703.7	80990.1	84612.1	116302	56585.5	88152	0.0195821	0.0615158	1.6595	4_4
P43243	MATR3_HUMAN	MATR3	Human		5091.83	4927.25	12812	7956.46	10895.7	9025.38	14921.2	5707.77	10699.7	0.0545558	0.0933938	1.65886	4_3
Q99829	CPNE1_HUMAN	CPNE1	Human	5363.51	12418.2	9225.59	29485.4	15171.5	22242.8	15319.3	26469.6	14123.2	19800.8	0.060763	0.100388	1.65777	4_4
Q9Y666	S12A7_HUMAN	SLC12A7	Human	1291.21		5158.59	6835.47	4006.63		5349.89	9675.84	3321.32	4758.09	0.130636	0.172407	1.6577	3_3
O14737	PDCD5_HUMAN	PDCD5	Human	3093.77	994.962	5664.97	9659.16	3413.27	3293.45	9956.08	11346.1	4853.22	7002.23	0.0697449	0.109912	1.65703	4_4
Q7Z460	CLAP1_HUMAN	CLASP1	Human	1449.25	5551.5	3428.8	12172.2	5659.43	7411.48	4504.19	13393	5650.44	7742.02	0.0895467	0.129351	1.65683	4_4
Q9P2N7	KLH13_HUMAN	KLHL13	Human	2104.13	5592.17	5613.89	5200.67	5915.71	7787.3	8874.04	6326.95	4627.72	7226	0.0357017	0.075582	1.65647	4_4
Q9UHD8	SEPT9_HUMAN	SEPTIN9	Human	7045.41	14635	20364.2	40411.7	18782.5	26037.1	23087.8	56580.8	20614.1	31122	0.0353125	0.0753415	1.65646	4_4
Q13214	SEM3B_HUMAN	SEMA3B	Human	6059.86	12738.3	5934.99	10728.1	12575.4	16983.2	11558.6	14976.8	8865.31	14023.5	0.0104802	0.0558189	1.6561	4_4
P30041	PRDX6_HUMAN	PRDX6	Human	50814.7	63794.7	111076	168679	114796	140136	161012	176094	98591.1	148010	0.0357487	0.0755982	1.65541	4_4
P39656	OST48_HUMAN	DDOST	Human	3657.05		2644.76	7957.93	6755.94	9527.81	6178.45	8364.1	3564.94	7706.58	0.0836595	0.123161	1.65535	4_3
P61160	ARP2_HUMAN	ACTR2	Human	15476.8	21143.9	24114.2	39487.8	31556	39860	37048.6	50176.7	25055.7	39660.3	0.00892482	0.0544248	1.65509	4_4
Q8NEM2	SHCBP_HUMAN	SHCBP1	Human	3008.1	4048.02	8309.51	4970.17	7763.11	6274.52	12075.6	6415.08	5083.95	8132.08	0.0229335	0.0638156	1.65505	4_4
Q07866	KLC1_HUMAN	KLC1	Human	4108.21	10627.7	10225.3	15221.4	13586.8	15007.6	12524.5	19950.1	10045.7	15267.2	0.0595161	0.0988586	1.65473	4_4
P48507	GSH0_HUMAN	GCLM	Human	3897.97	7230.73	4898.43	11490.6	8023.94	12200.2	8551.8	14179.2	6879.43	10738.8	0.00906374	0.0544248	1.65391	4_4
Q9UKK3	PARP4_HUMAN	PARP4	Human		7771.39	6936.05	10699.9	8704.77	14474.5	12523.6	14390.4	6351.84	12523.3	0.0200003	0.0618099	1.65376	4_3
Q9NV96	CC50A_HUMAN	TMEM30A	Human	9742.99	14201.1	16890.4	22343.1	22061.3	19842.7	33879.3	26277.4	15794.4	25515.2	0.0231028	0.0638156	1.65287	4_4
Q03169	TNAP2_HUMAN	TNFAIP2	Human	1866.79		3031.62	6178.47	4374.31	5533.09	5084.06	7096.99	2769.22	5522.11	0.0674302	0.107157	1.65265	4_3
Q15057	ACAP2_HUMAN	ACAP2	Human	3372	3901.6	3836.27	7972.45	5900.51	6866.68	6131.93	12080.3	4770.58	7744.86	0.00041062	0.0504977	1.65261	4_4
P45974	UBP5_HUMAN	USP5	Human	6855.31	12023.9	11932.5	31425.7	18035.3	20627.3	20197.1	30679.2	15559.4	22384.7	0.0449276	0.0832993	1.65254	4_4
O00308	WWP2_HUMAN	WWP2	Human	5105.2	9898.77	16315.7	20248.1	14398	19775.9	21133.8	20648.7	12891.9	18989.1	0.0566105	0.0958833	1.6517	4_4
Q9UBR2	CATZ_HUMAN	CTSZ	Human	12803.4	29693.4	34375.7	62338.6	33486.5	33578.4	70352.3	76549	34802.8	53491.6	0.0444311	0.082879	1.65116	4_4
O95163	ELP1_HUMAN	ELP1	Human	6130.16	5339.46	5175	9918.13	6914.03	11916.8	9328.97	16245.1	6640.69	11101.2	0.01949	0.0615158	1.65114	4_4
P10586	PTPRF_HUMAN	PTPRF	Human	20552.8	33066	46093.6	45400.2	46790.8	52973	75280.5	56418.3	36278.1	57865.6	0.0137254	0.057102	1.64946	4_4
Q9UGI8	TES_HUMAN	TES	Human	4891.94	10404.1	7630.02	29412	11529.1	17381.3	13300.6	31718.8	13084.5	18482.5	0.0264846	0.0666196	1.64942	4_4
P54760	EPHB4_HUMAN	EPHB4	Human	11976.7	20435.6	32215.2	44102.6	32992.4	33744	46141.9	50088.2	27182.5	40741.6	0.0379287	0.0771422	1.64929	4_4
P04818	TYSY_HUMAN	TYMS	Human	3128.48	5894.65	6421.59	6814.9	7811.04	7091.62	8625.36	12496.4	5564.9	9006.1	0.0279151	0.0682688	1.64923	4_4
Q13561	DCTN2_HUMAN	DCTN2	Human	3943.57	8049.2	10440.7	13221.9	11930.6	13384.9	11724.9	17308	8913.84	13587.1	0.0526524	0.0911505	1.64908	4_4
P17655	CAN2_HUMAN	CAPN2	Human	5072.32	10167.8	10002.1	13798.6	12442.3	15108.9	12016.2	23222	9760.2	15697.3	0.0223026	0.0634269	1.64763	4_4
P52569	CTR2_HUMAN	SLC7A2	Human		3773.21	2511.93	5478.09	5292.21	5913.29	5147.42	7612.68	2940.81	5991.4	0.0245684	0.065085	1.6464	4_3
Q8IZ83	A16A1_HUMAN	ALDH16A1	Human	8285.19	12457.4	11508.2	13549.1	14727.2	19630	18388.6	22215.6	11450	18740.3	0.000172396	0.0502648	1.64589	4_4
P42677	RS27_HUMAN	RPS27	Human	7668.4	13845.4	25353	14639.8	15276.5	15356.6	24135	51038.3	15376.7	26451.6	0.0958112	0.135815	1.64559	4_4
Q9H2D6	TARA_HUMAN	TRIOBP	Human	3037.65	3476.36	2346.93	10066	4776.7	5463.83	5301.65	13132.5	4731.74	7168.67	0.0114262	0.0561005	1.64282	4_4
P36507	MP2K2_HUMAN	MAP2K2	Human	3419.74	7721.17	7389.78	8720.48	7900.94	10261.5	10367	14744.1	6812.79	10818.4	0.01422	0.057102	1.64278	4_4
P08754	GNAI3_HUMAN	GNAI3	Human	35175.1	52628.7	92504.2	96970.8	91670.2	85152.2	159392	97100.8	69319.7	108329	0.0426191	0.0811919	1.64234	4_4
O94887	FARP2_HUMAN	FARP2	Human	2521.87	3311.42	4062.8	3377.59	4320.88	5266.69	7015.49	5211.92	3318.42	5453.74	0.000190734	0.0502648	1.64153	4_4
P07195	LDHB_HUMAN	LDHB	Human	90030.4	122979	224331	308115	264556	277457	256532	294511	186364	273264	0.0810351	0.120495	1.64072	4_4
P07954	FUMH_HUMAN	FH	Human	10202.7	15647.5	22442.4	37089.8	26961.4	27274.9	32830.3	39873	21345.6	31734.9	0.0389099	0.0780101	1.64057	4_4
Q16401	PSMD5_HUMAN	PSMD5	Human	8159.51	9268.72	11787.7	22349	13733.5	20893.1	16459.5	30489.3	12891.2	20393.8	0.0118555	0.0561936	1.63962	4_4
A8MWD9;P62308	RUXGL_HUMAN;RUXG_HUMAN	SNRPG;SNRPGP15	Human	11335.2	10690.6	12927.9	23838	19149.6	16584.8	33219.9	25436.9	14697.9	23597.8	0.0358564	0.075649	1.63729	4_4
P32320	CDD_HUMAN	CDA	Human		14575.6	2787.67	10896.1	8567.07	10878.5	7847.31	22751.8	7064.84	12511.2	0.172506	0.211865	1.63703	4_3
Q8IVF2	AHNK2_HUMAN	AHNAK2	Human	2526.49		5085.09	8848.38	5587.15	4479.26	7085.61	12562.3	4114.99	7428.58	0.041318	0.0806045	1.63551	4_3
P42226	STAT6_HUMAN	STAT6	Human		3275.36	1677.4	4521.64		4086.95	3974.8	6677.92	2368.6	3684.92	0.0623578	0.102092	1.63451	3_3
P14618	KPYM_HUMAN	PKM	Human	126401	248412	259038	515304	334042	399271	385082	579758	287289	424538	0.0351958	0.0752229	1.6326	4_4
Q8TAF3	WDR48_HUMAN	WDR48	Human	4163.41	6551.38	6198.15	10811.3	7849.05	11369	9791.97	14855	6931.06	10966.3	0.00273567	0.0504977	1.63245	4_4
Q9ULT8	HECD1_HUMAN	HECTD1	Human	3224.5	6810.73	4876.68	9036.25	7474.21	8767.2	7979.84	13135.3	5987.04	9339.14	0.0153155	0.0579632	1.6322	4_4
Q14694	UBP10_HUMAN	USP10	Human		5055.45	2779.45	8428.83	4633.42	6672.96	6090.64	12662.6	4065.93	7514.91	0.0421978	0.0808893	1.63182	4_3
Q9NX62	IMPA3_HUMAN	BPNT2	Human		5412.05	7661.43	9212.5	9791.79	11919.6	9428.61	14758.8	5571.49	11474.7	0.0503226	0.0886773	1.63144	4_3
Q9UHN6	CEIP2_HUMAN	CEMIP2	Human	6681.33	10916.1	8691.02	15233	13150.7	15070	16315.6	21148.3	10380.4	16421.2	0.0071408	0.0530898	1.63132	4_4
O94973	AP2A2_HUMAN	AP2A2	Human	8919.05	9326.61	12144	14553.4	16363.8	19177.8	19774.3	16777.4	11235.8	18023.3	0.0148558	0.057102	1.6313	4_4
Q9Y5S2	MRCKB_HUMAN	CDC42BPB	Human		5596.86	3186.15	9488.71	7541.31	9253.06	7086.28	11202.4	4567.93	8770.76	0.0579736	0.0972115	1.63129	4_3
Q96A65	EXOC4_HUMAN	EXOC4	Human	3877.8	6274.09	3592.29	7759.49	7076.39	9598.95	6856.18	10286.4	5375.92	8454.48	0.00502935	0.0507041	1.63027	4_4
O43169	CYB5B_HUMAN	CYB5B	Human		3502.07	4064.12	9324.73	7011.89	8491.65	6831.27	9880.57	4222.73	8053.85	0.0893373	0.129276	1.62848	4_3
P12955	PEPD_HUMAN	PEPD	Human	6633.84	13272.2	8620.14	28260.9	16287.5	18864.5	17342.5	28221.1	14196.8	20178.9	0.0455289	0.0835961	1.62721	4_4
P23458	JAK1_HUMAN	JAK1	Human	13071.1	20649.5	32182.3	36428.9	32807.9	35239.7	45367.3	42199.1	25582.9	38903.5	0.0300224	0.0697164	1.62627	4_4
P03952	KLKB1_HUMAN	KLKB1	Human	1440.54	13047.4	4047.33	25590.8	6722.19	14534.3	7309.94	19030.2	11031.5	11899.2	0.153472	0.194009	1.62551	4_4
Q02809	PLOD1_HUMAN	PLOD1	Human	4197.04	11080.3	9068.25	13129.5	12587.6	12328.6	16791.4	14833.9	9368.77	14135.4	0.0658237	0.105765	1.62549	4_4
P31939	PUR9_HUMAN	ATIC	Human	17430.3	40335	37972.2	78446.2	42652.2	56179.5	55702.6	109196	43545.9	65932.6	0.019236	0.0611378	1.62422	4_4
Q15493	RGN_HUMAN	RGN	Human	3076	8621.75	6266.99	19026.5	5653.44	13227.3	7490.45	38999.5	9247.81	16342.7	0.0131325	0.0567696	1.6212	4_4
P46926	GNPI1_HUMAN	GNPDA1	Human	6171.32	7343.33	10211.9	8764.85	13734.3	10729.6	13136.2	14469.8	8122.85	13017.5	0.0129633	0.0567696	1.62106	4_4
P36871	PGM1_HUMAN	PGM1	Human	18526.2	26619.3	45952.4	40696.5	43365.1	46716.5	53268.6	58983.9	32948.6	50583.5	0.0238861	0.064359	1.62085	4_4
Q15019	SEPT2_HUMAN	SEPTIN2	Human	8444.01	14809	21878.6	32111.5	20705.3	25896.1	25326.1	44605.8	19310.8	29133.3	0.0292351	0.0693388	1.62043	4_4
Q92619	HMHA1_HUMAN	ARHGAP45	Human	2279.66	8731.77	5044.85	19768	8017.37	13041.7	6453.62	20282.1	8956.07	11948.7	0.0856334	0.125357	1.62041	4_4
Q9UI26	IPO11_HUMAN	IPO11	Human		5127.84	3958.45	5252.78	4797.28	8073.71	5783.92	9650.98	3584.77	7076.47	0.00957044	0.0547035	1.61686	4_3
P43034	LIS1_HUMAN	PAFAH1B1	Human	9069.25	14470.5	18887.7	24198.8	20765.5	22146.5	27579	32317.7	16656.6	25702.2	0.0137794	0.057102	1.61681	4_4
Q9NV70	EXOC1_HUMAN	EXOC1	Human	3641.64	9040.74	5406.95	13031.6	9451.24	10412.2	8077.51	19911.6	7780.23	11963.1	0.0334495	0.0731597	1.61618	4_4
Q96SU4	OSBL9_HUMAN	OSBPL9	Human		12078.6	10125.7	21027.4	12588.5	23426.1	14906.9	31008.4	10807.9	20482.5	0.0173292	0.0595065	1.61478	4_3
Q15818	NPTX1_HUMAN	NPTX1	Human		11270.4	6023.4	8149.57	12050.6	13033.2	14101.8	12637.5	6360.84	12955.8	0.0721909	0.111939	1.61321	4_3
P01116	RASK_HUMAN	KRAS	Human	19763	29516.6	48121.9	55612.9	49352.2	57317.9	60196.3	62021.4	38253.6	57222	0.0424951	0.0810876	1.61275	4_4
Q96BY6	DOC10_HUMAN	DOCK10	Human		3388.03	3558.8	7043.98	5118.13	5750.63	7031.04	8804.31	3497.7	6676.03	0.0355407	0.0754358	1.61233	4_3
Q13547	HDAC1_HUMAN	HDAC1	Human		4611.38	1673.41	5252.34	2184.03	5927.18	3347.31	8550.25	2884.28	5002.19	0.0324008	0.0721603	1.61156	4_3
P07384	CAN1_HUMAN	CAPN1	Human	6381.62	11808.5	7980.75	11971.6	12161.7	12532	14082.8	22624.7	9535.62	15350.3	0.0212133	0.0628732	1.61154	4_4
P02771	FETA_HUMAN	AFP	Human	40348	132982	66111.2	243763	125320	140886	139330	236918	120801	160614	0.0929256	0.132983	1.61127	4_4
Q8N4C8	MINK1_HUMAN	MINK1	Human		3257.27	5984.63	11264.3	6289.68	7696.33	9222.24	12936.7	5126.55	9036.24	0.0752543	0.115056	1.61108	4_3
Q9UPT5	EXOC7_HUMAN	EXOC7	Human	2780.72	5180.53	4076.17	5037.84	6921.64	6627.64	7291.33	5957.67	4268.82	6699.57	0.034027	0.0738153	1.61104	4_4
O95816	BAG2_HUMAN	BAG2	Human	5041.45	10453.9	15264.8	17863.6	11941.2	18601.7	14875.8	29283.8	12155.9	18675.6	0.0410757	0.0803229	1.61084	4_4
P31947	1433S_HUMAN	SFN	Human	6224.02	20250.8	28897.9	63322.7	22601.1	19248.5	36104.2	98828.2	29673.9	44195.5	0.0990129	0.138629	1.61067	4_4
O43765	SGTA_HUMAN	SGTA	Human	2130.64	4928.54	5678.64	23975.4	6335.35	7280.67	7448.97	27929.3	9178.31	12248.6	0.0542678	0.0930805	1.60959	4_4
P10620	MGST1_HUMAN	MGST1	Human	2403.57		2396.99	6809.81	5279.34	4844.44	3495.39	8860.29	2902.59	5619.86	0.047939	0.0860803	1.60924	4_3
P62258	1433E_HUMAN	YWHAE	Human	25784.1	24725.6	84409.3	77251.6	47709.2	60425.4	109636	88002.9	53042.7	76443.4	0.0354868	0.0754358	1.60831	4_4
P08581	MET_HUMAN	MET	Human	6871.72	12460.5	14045.5	19076.6	15751.6	17520.4	21082.4	26237	13113.6	20147.8	0.0144955	0.057102	1.60608	4_4
Q6UWP8	SBSN_HUMAN	SBSN	Human	3248.97		2909.51	2692.63	2756.94	1570.99	4526.04	8441.54	2212.78	4323.88	0.168299	0.207423	1.60549	4_3
Q96KB5	TOPK_HUMAN	PBK	Human		7087.16	6453.4	14471.9	9533.1	12185.6	11038.4	20353.2	7003.11	13277.6	0.00948612	0.0547035	1.60521	4_3
Q14517	FAT1_HUMAN	FAT1	Human	5286.86	16527.8	9961.95	32389.6	16326.1	21818.8	15869.3	33100	16041.6	21778.5	0.069531	0.10968	1.60503	4_4
O95861	BPNT1_HUMAN	BPNT1	Human	4292.17	7657.55	8995.27	14009.3	11779.1	12088.5	11674.8	16530.9	8738.57	13018.3	0.0436319	0.0821308	1.60494	4_4
Q15819	UB2V2_HUMAN	UBE2V2	Human	9494.31		26270	30851.7	15492.5	27484.2	31951.2	64260.1	16654	34797	0.0466053	0.0846538	1.6049	4_3
P16591	FER_HUMAN	FER	Human		5214.46	3344.51	7152.12	7851.72	9511.12	7298.75	7427.33	3927.77	8022.23	0.0843894	0.123988	1.60489	4_3
Q92905	CSN5_HUMAN	COPS5	Human	2405.24	9326.11	6578.81	14196.4	11097.1	10771.1	9635.38	12032.5	8126.64	10884	0.145596	0.186287	1.60372	4_4
Q9Y383	LC7L2_HUMAN	LUC7L2	Human		3103.43	2267.87	2481.06	2495.46	4693.54	2743	5588.36	1963.09	3880.09	0.060948	0.100558	1.60314	4_3
O95747	OXSR1_HUMAN	OXSR1	Human	5847.84	10912.1	15290.5	17549.3	14376.1	18509.1	21687.6	19598.2	12399.9	18542.8	0.0328556	0.0724886	1.60312	4_4
P63096	GNAI1_HUMAN	GNAI1	Human	6408.96	11161.9	20206.8	16462.6	14829.9	19342.6	25072.7	21850	13560.1	20273.8	0.0224806	0.0634934	1.60305	4_4
P49773	HINT1_HUMAN	HINT1	Human	9183.75	6968.53	10977	30848.6	12919	18198.9	18698.2	32542.5	14494.5	20589.7	0.0446009	0.0829467	1.60292	4_4
P55072	TERA_HUMAN	VCP	Human	31381.1	47967.8	62431.2	112868	78085	89218.8	84770.6	118563	63662	92659.4	0.0432006	0.0816861	1.6029	4_4
Q15642	CIP4_HUMAN	TRIP10	Human		5207.35	8084.76	13856.3	11317.7	10833.5	12071.3	18353.3	6787.1	13144	0.0365712	0.0763064	1.60239	4_3
O75348	VATG1_HUMAN	ATP6V1G1	Human	2326.24	4983.02	6290.18	6499.36	6364.32	6009.62	8368.69	9752.32	5024.7	7623.74	0.0415121	0.0806634	1.60203	4_4
Q9Y289	SC5A6_HUMAN	SLC5A6	Human	8851.04	11347.2	26155.1	12809.8	21678.6	20485.5	39010.3	12780.2	14790.8	23488.6	0.0436203	0.0821308	1.6016	4_4
Q13564	ULA1_HUMAN	NAE1	Human		3286.91	3239.55	6820.74	4855.96	6189.26	4928.82	9774.9	3336.8	6437.24	0.0148023	0.057102	1.60127	4_3
P51149	RAB7A_HUMAN	RAB7A	Human	57137	67724.9	132255	125598	113047	127581	187131	156559	95678.7	146080	0.0121464	0.0566515	1.60122	4_4
P62879	GBB2_HUMAN	GNB2	Human	211560	255130	355602	636663	437472	445070	696167	592250	364739	542740	0.0418996	0.0808684	1.60097	4_4
P51570	GALK1_HUMAN	GALK1	Human	14409.7	38173.7	20880.9	121893	33019.5	60867	44006.6	103971	48839.3	60466	0.0630842	0.102742	1.60088	4_4
O75955	FLOT1_HUMAN	FLOT1	Human	13479	18734.9	18972.3	38289.5	27058.8	27317.2	31796.1	51214.1	22368.9	34346.6	0.00654139	0.0522489	1.60048	4_4
O14818	PSA7_HUMAN	PSMA7	Human	13959.2	18751.8	28093.6	41933.1	28570.6	31362.6	39245.2	57526.8	25684.4	39176.3	0.00755046	0.0534017	1.60041	4_4
Q9BQA1	MEP50_HUMAN	WDR77	Human	4670.15	11261.2	10044.5	11192.6	14646.9	19104	11726.4	11802.7	9292.11	14320	0.0763934	0.116117	1.59978	4_4
Q96A49	SYAP1_HUMAN	SYAP1	Human		2838.06	3585.6	8311.61	4699.1	6478.15	6094.35	8727.69	3683.82	6499.82	0.0872168	0.12718	1.59712	4_3
O00159	MYO1C_HUMAN	MYO1C	Human	32784.8	32403.4	51413.1	60403.9	52885.8	63181.9	84198.7	76292.3	44251.3	69139.7	0.00674809	0.0527627	1.59709	4_4
P05023	AT1A1_HUMAN	ATP1A1	Human	169622	240925	382022	321542	380854	427700	477794	419601	278528	426487	0.0212646	0.0628886	1.59706	4_4
Q7L1W4	LRC8D_HUMAN	LRRC8D	Human	3391.12	6241.84	7790.22	7229.99	8538.98	8753.45	9644.84	10756	6163.29	9423.32	0.0290588	0.0692166	1.59697	4_4
O60488	ACSL4_HUMAN	ACSL4	Human	25846.3	38739	58310.4	92367	62064.3	70703.1	85341.1	93186.6	53815.7	77823.8	0.0420356	0.0808893	1.59494	4_4
Q12846	STX4_HUMAN	STX4	Human	15055.6	25804.9	45246.7	61242.2	39072.9	42087.1	58196.2	72770.9	36837.3	53031.8	0.0382822	0.0773562	1.59481	4_4
Q01628	IFM3_HUMAN	IFITM3	Human	33310.2	53927.2	68849.5	78034.4	81468.8	68004.5	158902	70856.6	58530.3	94808	0.0736374	0.113572	1.59447	4_4
Q92520	FAM3C_HUMAN	FAM3C	Human		4893.95	3831.21	15031.6	7348.99	10154.4	9723.35	11564	5939.19	9697.68	0.166787	0.20649	1.59414	4_3
P41743	KPCI_HUMAN	PRKCI	Human	4140.33	4735.45	4717.98	8374.86	6226.96	8546.93	8515.86	11021.8	5492.15	8577.89	0.00451158	0.0507041	1.59353	4_4
O15031	PLXB2_HUMAN	PLXNB2	Human	18203.7	26052.3	49489.7	49148	40916.1	42552.6	68227.5	62568.2	35723.4	53566.1	0.0171572	0.0595065	1.59322	4_4
Q15691	MARE1_HUMAN	MAPRE1	Human	4177.81	11018.5	11445.5	22222.2	11205.1	15124.7	17864.6	24904.9	12216	17274.8	0.0440101	0.082519	1.59302	4_4
O15294	OGT1_HUMAN	OGT	Human	1495.89	7284.08	3097.14	7823.6	4186.1	7073.1	5435.36	10543.7	4925.18	6809.57	0.0644779	0.104215	1.59221	4_4
Q9UI08	EVL_HUMAN	EVL	Human	1999.59		3300.11	6429.94	4420	5248.73	4098.41	9430.02	2932.41	5799.29	0.0567383	0.0959287	1.59083	4_3
Q96KP1	EXOC2_HUMAN	EXOC2	Human		4103.02	2999.53	7949.96	5935.58	6701.23	5463.23	10756.6	3763.13	7214.16	0.0166226	0.0595065	1.59069	4_3
Q9NQ84	GPC5C_HUMAN	GPRC5C	Human	6445.52	7994.44	6376.92	18360	12523	13684.8	14344.8	15705.3	9794.22	14064.5	0.0593933	0.0987214	1.59052	4_4
P53985	MOT1_HUMAN	SLC16A1	Human	56281.3	86137.7	108814	104169	128317	118184	179579	129026	88850.5	138776	0.0202865	0.0619165	1.59019	4_4
Q9NP79	VTA1_HUMAN	VTA1	Human	9185	13702	16334.5	33440.9	17439.9	22858.9	24224.6	45460.9	18165.6	27496.1	0.00388483	0.0504977	1.58969	4_4
Q00796	DHSO_HUMAN	SORD	Human	8740.87	13786.9	13484.5	27208.4	17192	18915.7	21704.2	40004.9	15805.2	24454.2	0.00478612	0.0507041	1.58969	4_4
Q9HCP0	KC1G1_HUMAN	CSNK1G1	Human	8149.32	14837.3	22649.1	31824.6	22724.9	21925.8	35017.2	31887	19365.1	27888.7	0.0578647	0.097099	1.58952	4_4
P11908	PRPS2_HUMAN	PRPS2	Human	2667.91	5630.69	10429.8	7162.14	8162.1	8328.21	9977.93	10551.2	6472.63	9254.86	0.0752257	0.115056	1.58914	4_4
P51858	HDGF_HUMAN	HDGF	Human	4838.51	9028.7	11179.2	21764.5	12428.4	14839.8	15551	23615.1	11702.7	16608.6	0.0419072	0.0808684	1.58882	4_4
Q14376	GALE_HUMAN	GALE	Human	3880.09	7972.2	3975.05	13074	6959.18	13314.9	8492.95	13001.4	7225.34	10442.1	0.0335411	0.073213	1.58834	4_4
Q9NP72	RAB18_HUMAN	RAB18	Human	9083.55	9328.34	22226.3	34844.2	19623.2	21033.3	22012.7	45934.1	18870.6	27150.8	0.0513481	0.0898409	1.58802	4_4
O43813	LANC1_HUMAN	LANCL1	Human	7191.91		12445.4	13449.9	11798	11698.8	18575.2	21966.4	8271.8	16009.6	0.0022057	0.0504977	1.58724	4_3
O15440	MRP5_HUMAN	ABCC5	Human	4036.64	8885.75	9542.38	9380.35	9011.56	11351.7	10654.3	18663.3	7961.28	12420.2	0.035401	0.0754156	1.58652	4_4
P98160	PGBM_HUMAN	HSPG2	Human	10336	34097.5	27196.2	28683	26864.6	31965.8	45600.7	44425.5	25078.2	37214.1	0.0572067	0.0963893	1.58604	4_4
Q00653	NFKB2_HUMAN	NFKB2	Human		3274.19	3848.49	3089.61	5111.42	5779.04	5218.79	5149.13	2553.07	5314.6	0.0144093	0.057102	1.58594	4_3
P39748	FEN1_HUMAN	FEN1	Human	8804.09	7732.44	6206.95	21557	9440.32	15122.1	16093.5	25077.6	11075.1	16433.4	0.0584352	0.0976567	1.58587	4_4
P54709	AT1B3_HUMAN	ATP1B3	Human	84361	74905.1	205568	121753	134436	169620	230431	190273	121647	181190	0.0244797	0.0650324	1.58564	4_4
Q7Z392	TPC11_HUMAN	TRAPPC11	Human		3254.67	1924.25	4469.09	3374.86	5197.18	4280.26	4993.01	2412	4461.33	0.0735319	0.113481	1.58321	4_3
Q16181	SEPT7_HUMAN	SEPTIN7	Human	13249.2	26799.4	20746.2	59331.3	28190.7	40243.6	30768.7	78551.7	30031.5	44438.7	0.0104135	0.0558189	1.58264	4_4
O95757	HS74L_HUMAN	HSPA4L	Human	4724.75	8075.36	8629.8	17428.4	11882.6	12043.5	12258.9	20499.1	9714.58	14171	0.0333891	0.0731408	1.58221	4_4
Q9UHD2	TBK1_HUMAN	TBK1	Human	2234.67	12909.8	4373.49	9304.29	6933.04	9503.32	9229.23	12094.6	7205.56	9440.05	0.118317	0.159088	1.58208	4_4
Q9UHA4	LTOR3_HUMAN	LAMTOR3	Human	9743.96	11297.2	18923	12749.2	21246.7	20710.9	32954.6	11455.5	13178.3	21591.9	0.0498491	0.0882623	1.58147	4_4
P16615	AT2A2_HUMAN	ATP2A2	Human	4134.52	6149.92	9026.13	13492.8	9300.73	13418.5	9089.42	17073.7	8200.84	12220.6	0.0530382	0.0917539	1.58142	4_4
Q92882	OSTF1_HUMAN	OSTF1	Human	2953.81	6309.54	7314.63	12619	6629.52	10551.6	9921.98	15492.7	7299.24	10649	0.0206743	0.0625316	1.58118	4_4
Q15599	NHRF2_HUMAN	SLC9A3R2	Human	5408.2		10044.9	13646	10770.2	14313.9	12569.5	21643.1	7274.77	14824.2	0.0380444	0.0771552	1.58108	4_3
Q9P0J7	KCMF1_HUMAN	KCMF1	Human	938.491	3456.41	1375.38	2994.33	3126.88	3436.75	1381.07	5611.42	2191.15	3389.03	0.106083	0.145459	1.58013	4_4
P17174	AATC_HUMAN	GOT1	Human	11530.7	15558.2	35816.9	42147.3	34817.9	24798.3	51531.2	37933.9	26263.3	37270.3	0.0818585	0.121235	1.58002	4_4
P18206	VINC_HUMAN	VCL	Human	35384.4	71518.7	73817.4	146010	89283.3	110555	104427	164669	81682.6	117234	0.0370927	0.0766791	1.57943	4_4
O43776	SYNC_HUMAN	NARS1	Human	21389.1	35939	43085.8	79607.3	42664.4	66863.6	57951	99226.1	45005.3	66676.3	0.0147718	0.057102	1.57933	4_4
P54578	UBP14_HUMAN	USP14	Human	9685.43	17843.7	19036.9	26996	22898.3	28206.6	21885.1	39065.7	18390.5	28013.9	0.027968	0.0682688	1.57906	4_4
P10915	HPLN1_HUMAN	HAPLN1	Human		4027.92	4352.08	11309.6	4882.86	10011.6	8474.76	9199.59	4922.4	8142.2	0.155112	0.195406	1.57903	4_3
Q13530	SERC3_HUMAN	SERINC3	Human	8096.51	11285.5	15795.5	14503.7	15806	20006.5	28657.5	14360.2	12420.3	19707.5	0.0309779	0.07062	1.57903	4_4
Q13464	ROCK1_HUMAN	ROCK1	Human	1600.23	4204.57	3513.56	6025.57	4464.86	5928.05	4696.83	7099.04	3835.98	5547.19	0.0499963	0.0882921	1.57768	4_4
P53794	SC5A3_HUMAN	SLC5A3	Human	6088.62	11630.2	12225.2	16090.7	14013.1	13536.1	19301.8	23564.3	11508.7	17603.8	0.0243104	0.0647925	1.57756	4_4
O95166	GBRAP_HUMAN	GABARAP	Human	9478.48	13807.9	40957.7	38981.8	20200.3	37403.6	31683.6	54033.1	25806.5	35830.2	0.0980107	0.137696	1.57734	4_4
Q9Y5S9	RBM8A_HUMAN	RBM8A	Human	3106.71	6107.18	10145.5		7694.48	10947.3	8965.74	7635.76	4839.85	8810.82	0.136498	0.178041	1.5772	4_3
A6NMZ7	CO6A6_HUMAN	COL6A6	Human	1006.7	2496.31	2437.89	8298.38	2872.33	4781.1		5955.88	3559.82	3402.33	0.191144	0.231519	1.57703	3_4
P00558	PGK1_HUMAN	PGK1	Human	117008	159072	275111	335010	287457	274170	406720	330799	221550	324786	0.0474279	0.0856628	1.57677	4_4
P24941	CDK2_HUMAN	CDK2	Human		6237.76	6262.46	8813.28	7558.94	11140.1	11145	10868.9	5328.38	10178.2	0.0328491	0.0724886	1.5767	4_3
P49902	5NTC_HUMAN	NT5C2	Human	3428.49	5732.92	5846.76	11543.3	7397.89	9762.5	7601.04	14882.6	6637.87	9911.01	0.0172648	0.0595065	1.57534	4_4
P50454	SERPH_HUMAN	SERPINH1	Human	12942.2	22495.3	19370.8	49284.9	27517.9	35259	34263.2	51417.7	26023.3	37114.4	0.0286147	0.069012	1.57477	4_4
O75390	CISY_HUMAN	CS	Human	8256.82	10180.1	10432.2	14909.2	14955.4	11938.9	18590.9	24208.1	10944.6	17423.3	0.0103077	0.0558189	1.57455	4_4
Q5T750	XP32_HUMAN	XP32	Human	2695.2	5006.31	5139.39	5380.83		5296.11	7880.93	12947.4	4555.43	6531.11	0.0981173	0.137712	1.57451	3_4
Q06124	PTN11_HUMAN	PTPN11	Human	7869.9	12701.2	17899.2	33853.8	18845.8	22280.3	23925.9	37042.6	18081	25523.7	0.0378442	0.0771422	1.57439	4_4
Q5W0Z9	ZDH20_HUMAN	ZDHHC20	Human		6120.64	2091.08	11110.8	6185.77	7648.91	6760.1	10727.9	4830.63	7830.67	0.17114	0.210608	1.57417	4_3
P00492	HPRT_HUMAN	HPRT1	Human	7013.74	12210.3	17599.4	24168.3	17688.8	20599.7	22364.4	27434.5	15247.9	22021.8	0.0419708	0.0808893	1.57398	4_4
P16152	CBR1_HUMAN	CBR1	Human	14613.7	20134.1	23879.7	40081.3	33424	35577.8	43663.3	33279.8	24677.2	36486.2	0.0660704	0.105816	1.57387	4_4
Q08345	DDR1_HUMAN	DDR1	Human		6886.96	14301.9	20177	16482	14031.9	24881.7	22158.2	10341.5	19388.5	0.0672394	0.106991	1.57308	4_3
P46063	RECQ1_HUMAN	RECQL	Human		6007.35	3345.86	6053.62	6749.93	10075.7	6160.26	7625.19	3851.71	7652.77	0.0290654	0.0692166	1.57268	4_3
Q14997	PSME4_HUMAN	PSME4	Human	1970.51	5917.04	3597.17	7524.16	4097.02	6718.13	5162.18	13572.8	4752.22	7387.53	0.0210712	0.0627238	1.57228	4_4
P09960	LKHA4_HUMAN	LTA4H	Human	10464.8	13942.6	20901.2	26781.5	24976.5	25702.6	27771.4	27939.8	18022.5	26597.6	0.0443224	0.082789	1.57149	4_4
Q6NSJ5	LRC8E_HUMAN	LRRC8E	Human	4376.22	5361.4	4721.03	5839.22	7123.36	8045.45	8325.92	8246.94	5074.47	7935.42	0.00130178	0.0504977	1.57054	4_4
Q8NG11	TSN14_HUMAN	TSPAN14	Human	25425.1	40879	59668.6	77050.2	76223.9	69151.1	95216.5	57814.4	50755.7	74601.5	0.105397	0.144848	1.56978	4_4
P00491	PNPH_HUMAN	PNP	Human	23178.4	33746.5	44972.9	52057.6	53322.4	55386.2	65071.4	57684.6	38488.8	57866.2	0.0295759	0.0696298	1.56857	4_4
P48147	PPCE_HUMAN	PREP	Human	4607.65	10526.7	8901.45	19502.6	11358.6	16451.9	13427.1	20291.4	10884.6	15382.2	0.0420915	0.0808893	1.56811	4_4
O75794	CD123_HUMAN	CDC123	Human	2030.22	2372.62	3476.77	4797.39	2776.79	5622.12	4504.79	6900.7	3169.25	4951.1	0.0241694	0.0646803	1.56771	4_4
Q02790	FKBP4_HUMAN	FKBP4	Human	25141.9	45079.8	54171.4	73042	62321.2	75455.8	67157	85705.5	49358.8	72659.9	0.0395215	0.0788084	1.56739	4_4
Q13409	DC1I2_HUMAN	DYNC1I2	Human	4394.94	6882.9	6388.46	16637.3	8096.86	10853.1	8258.39	26730.4	8575.9	13484.7	0.00430876	0.0507041	1.56726	4_4
Q13042	CDC16_HUMAN	CDC16	Human		2491.69	2032.02	4303.7	3479.39	3821.5	3112.57	7049	2206.85	4365.61	0.00120856	0.0504977	1.56701	4_3
Q9UGQ3	GTR6_HUMAN	SLC2A6	Human	2534.71	6450.21	7794.79	11058	7673.28	8722.74	11628.9	10913.9	6959.43	9734.7	0.0769236	0.116594	1.5669	4_4
O43427	FIBP_HUMAN	FIBP	Human	3307.5		4696.26	4892.18	5638.59	6260.76	9415.3	5503.29	3223.99	6704.49	0.0604396	0.0999929	1.5666	4_3
Q9BXJ4	C1QT3_HUMAN	C1QTNF3	Human	4000.98	11725	6588.37	39870.7	9776.32	18720.8	12158.4	33318.6	15546.3	18493.5	0.0714332	0.110938	1.56617	4_4
P46736	BRCC3_HUMAN	BRCC3	Human		4145.6	1760.75	2611.02	3746.58	4895.23	4029.47	3708.61	2129.34	4094.97	0.0753902	0.115191	1.56571	4_3
O43760	SNG2_HUMAN	SYNGR2	Human	5052.24		15411	12220.8	4501.41	16484.4	25257.1	32087.6	8171.01	19582.6	0.14425	0.1854	1.56513	4_3
A0MZ66	SHOT1_HUMAN	SHTN1	Human	1740.49		5194.62	7466.94	5526.83		6251.12	7474.64	3600.51	4813.15	0.169035	0.208225	1.56394	3_3
P49736	MCM2_HUMAN	MCM2	Human		8333.69	5537.34	11251.8	8624.03	13054.7	10836.9	14035.2	6280.71	11637.7	0.0375797	0.0767824	1.56378	4_3
O60343	TBCD4_HUMAN	TBC1D4	Human		4886.01	3709.38	6685.4		6949.06	6265.1	10631.2	3820.2	5961.34	0.00623422	0.052033	1.56321	3_3
P32754	HPPD_HUMAN	HPD	Human	15069.6	23875.5	23629.9	39174.2	38032.9	34877.4	35650.5	42033.9	25437.3	37648.7	0.043087	0.0815966	1.56302	4_4
P52306	GDS1_HUMAN	RAP1GDS1	Human		2284.9	3674.46	7158.67	4313.35	6609.51	4373.85	7936.1	3279.51	5808.2	0.14239	0.183585	1.56284	4_3
Q92544	TM9S4_HUMAN	TM9SF4	Human		4179.58	2657.24	6160.13	4874.17	6077.28	5338.34	8045.7	3249.24	6083.87	0.0373778	0.0767824	1.56258	4_3
Q16539	MK14_HUMAN	MAPK14	Human	4166.73	12051.2	7663.19	18481.1	12664.8	15198.2	13195.4	16617.5	10590.6	14419	0.0919052	0.131946	1.56082	4_4
P41221	WNT5A_HUMAN	WNT5A	Human	9227.95	24189.7	17047.9	34294.3	26725	24099.7	36318.6	33101.5	21190	30061.2	0.102342	0.142157	1.5607	4_4
P36896	ACV1B_HUMAN	ACVR1B	Human	1613.71		4125.41	5687.58	3635.74	7246.34	7643.1	5178.8	2856.68	5925.99	0.123637	0.164518	1.5606	4_3
Q9HC35	EMAL4_HUMAN	EML4	Human	3009.55	6454.35	4702.11	8286.09	7158	7877.1	6999.64	11359.2	5613.03	8348.49	0.0279608	0.0682688	1.56008	4_4
P07686	HEXB_HUMAN	HEXB	Human	8179.25	9137.49	6503.2	11453.5	11230.8	12883.8	11309.1	20113.6	8818.36	13884.3	0.00335255	0.0504977	1.55934	4_4
P37235	HPCL1_HUMAN	HPCAL1	Human	3187.95	5824.66	7863.81	7630.65	7693.27	6377.47	13734.5	9770.25	6126.77	9393.87	0.0424141	0.0810713	1.5591	4_4
P05546	HEP2_HUMAN	SERPIND1	Human	45275.5	187188	68754.6	547577	142378	216708	162809	374127	212199	224006	0.145051	0.185943	1.55787	4_4
Q9P265	DIP2B_HUMAN	DIP2B	Human	15594.3	23073.3	34218.2	44613.8	36250.8	39038.1	51717.9	44066.7	29374.9	42768.4	0.0437942	0.082291	1.55664	4_4
O60462	NRP2_HUMAN	NRP2	Human	4250.51	3790.95	6232.1	7820.24	8903.77	9156.47	7775.68	7266.49	5523.45	8275.6	0.0707511	0.110366	1.55625	4_4
P28482	MK01_HUMAN	MAPK1	Human	9167.5	15521.2	17906.6	28477.7	22103.1	28134.3	25428.7	26913.1	17768.2	25644.8	0.05601	0.0952868	1.55622	4_4
Q9Y315	DEOC_HUMAN	DERA	Human	9463.23	14163.1	9772.71	28509.6	15738.7	26254.1	18076.9	29296.9	15477.2	22341.7	0.0257374	0.0661333	1.55588	4_4
Q13136	LIPA1_HUMAN	PPFIA1	Human	1953.46	4514.19	5252.85	6235.55	4826.88	6966.13	6450.75	7801.66	4489.01	6511.36	0.0363634	0.0761959	1.55579	4_4
O60841	IF2P_HUMAN	EIF5B	Human	5476.12	9670.52	8621.29	18513.7	9126.87	13502	12428.7	32325.5	10570.4	16845.8	0.00195431	0.0504977	1.5557	4_4
P07951	TPM2_HUMAN	TPM2	Human	3428.73	3937.86	9949.41	9282.76	8605.51	9066.99	6599.04	14177.9	6649.69	9612.36	0.121106	0.162001	1.55549	4_4
Q9HB40	RISC_HUMAN	SCPEP1	Human	1703.25	8727.03	3991.5		5318.83	5697.07	7357.79	5404.56	3605.45	5944.56	0.219229	0.25928	1.55469	4_3
O00186	STXB3_HUMAN	STXBP3	Human	24793.9	34859.8	69911.6	59730.2	53081.8	63636.5	84271.2	74013.4	47323.9	68750.7	0.0268402	0.0671141	1.55438	4_4
P49768	PSN1_HUMAN	PSEN1	Human	5993.06	5416.91	5845.6	5922.68	6905.13	9187.07	9299.42	11105.1	5794.56	9124.18	0.0124195	0.0566515	1.5538	4_4
P41240	CSK_HUMAN	CSK	Human	5504.67	7896.93	8679.13	15942.3	11553.5	10170.2	13142.1	22703.2	9505.76	14392.2	0.0125378	0.0566515	1.5538	4_4
Q8NHP1	ARK74_HUMAN	AKR7L	Human	5290.28	5114.28	5651.92	17019.2	8448.82	9938.4	11820.5	15280.1	8268.92	11372	0.0524266	0.0910873	1.55371	4_4
Q9ULI3	HEG1_HUMAN	HEG1	Human	4501.03	8742.45	6334.64	26239.4	8140.29	14182.6	11150.1	29576.2	11454.4	15762.3	0.0137596	0.057102	1.55328	4_4
P22059	OSBP1_HUMAN	OSBP	Human	4897.86		3964.82	8385.29	6854.76	8084.1	8327.23	10684.1	4311.99	8487.55	0.0514937	0.0899039	1.55296	4_3
Q13098	CSN1_HUMAN	GPS1	Human	7166.44	11598.4	12380.6	22076.8	14260.3	20050.8	18216.6	25366.2	13305.6	19473.5	0.0167289	0.0595065	1.55293	4_4
O75116	ROCK2_HUMAN	ROCK2	Human	6960.01	15617.5	13840.2	23326.8	17500.9	21874.2	18454	28803.8	14936.1	21658.2	0.0370103	0.0766791	1.55177	4_4
Q9H0M0	WWP1_HUMAN	WWP1	Human	2491.23	6206.77	4472.74	13346.9	6718.46	9704.97	8105.32	10123.7	6629.41	8663.11	0.0979023	0.137696	1.55162	4_4
O00203	AP3B1_HUMAN	AP3B1	Human	7377.68	18235.8	13637.2	18524.9	16282.4	22577.5	20533.3	26085.5	14443.9	21369.7	0.0192757	0.061185	1.55143	4_4
Q9H4M9	EHD1_HUMAN	EHD1	Human	17601	19520.4	34126.7	48299.2	32321	39015	50565	51383	29886.8	43321	0.0261894	0.0664471	1.55089	4_4
P10155	RO60_HUMAN	RO60	Human	5797.61	7899.37	4986.1	13105	10400.9	10771.7	10051.4	15334.4	7947.02	11639.6	0.0194505	0.0615158	1.54989	4_4
O75110	ATP9A_HUMAN	ATP9A	Human		4608.18	5559.59	8262.08	7747.24	8586.26	10392.8	8799.48	4607.46	8881.44	0.0722272	0.111939	1.54802	4_3
Q9H4A4	AMPB_HUMAN	RNPEP	Human	7362.25	13767	18268.9	26000.5	22166.8	18515	25513.5	26377.4	16349.7	23143.2	0.0787902	0.11833	1.54764	4_4
Q12933	TRAF2_HUMAN	TRAF2	Human	4969.3	9289.41	11635.6	17119.8	13040.9	14961.7	15800.6	17018.4	10753.5	15205.4	0.0605343	0.100077	1.54553	4_4
P29992	GNA11_HUMAN	GNA11	Human	14101.9	20710	36735.7	32963.5	34012.6	35388.6	45292.7	36978.3	26127.8	37918.1	0.0436361	0.0821308	1.54516	4_4
Q99808	S29A1_HUMAN	SLC29A1	Human	46551.3	76581.7	125069	104708	128258	117397	206010	85638.6	88227.5	134326	0.0895319	0.129351	1.54447	4_4
P22694	KAPCB_HUMAN	PRKACB	Human	11461	28944	23780.5	64249.4	32989.6	44189.9	40530.9	48777.7	32108.7	41622	0.105563	0.144914	1.54422	4_4
Q06203	PUR1_HUMAN	PPAT	Human	3275.79	3350.54	6431.23	7862.93	6664.87	6451.74	7122.96	10300.8	5230.12	7635.09	0.0302896	0.0698991	1.54409	4_4
P04920	B3A2_HUMAN	SLC4A2	Human	9614.65	20463.5	24219.9	30633.4	22215.6	31390.4	28779.7	41305.4	21232.9	30922.8	0.0285779	0.069012	1.54371	4_4
Q86WA9	S2611_HUMAN	SLC26A11	Human	3676.68	6529.87	5121.2	8403.05	6861.73	6838.11	9622.78		5932.7	5830.66	0.0773209	0.117052	1.54281	3_4
P01042	KNG1_HUMAN	KNG1	Human	12455.3	86877.2	16538.4	78812.9	48816.3	53752.4	30281.8	100021	48670.9	58217.9	0.17124	0.21061	1.54071	4_4
Q99570	PI3R4_HUMAN	PIK3R4	Human	2160.87	4833.55	3487.27	4840.52	6686.22	5140.22	6344.21	4554.66	3830.55	5681.33	0.105801	0.145159	1.54057	4_4
Q9H0H5	RGAP1_HUMAN	RACGAP1	Human	4459.93	7770.73	17139.6	23169.1	11697.3	11493.8	21043.7	27366	13134.8	17900.2	0.0503669	0.088692	1.54009	4_4
Q9ULC4	MCTS1_HUMAN	MCTS1	Human	9879.3	4344.29	9923.62	8249.8	9083.73	12395.4	12045.5	14542.4	8099.25	12016.8	0.0883809	0.12827	1.53924	4_4
P26447	S10A4_HUMAN	S100A4	Human	20332	17935	40143.5	40434.8	27955.6	24966.4	71264.2	66780.5	29711.3	47741.7	0.00324142	0.0504977	1.53912	4_4
Q13490	BIRC2_HUMAN	BIRC2	Human		978.427	2125.79	2277.75	2023.02	2576.49	2896.39	2310.57	1345.49	2451.62	0.133141	0.174935	1.53821	4_3
P55039	DRG2_HUMAN	DRG2	Human	6641.66	7542.72	9274.59	14945.6	10046.2	13528	13920.4	20519.3	9601.14	14503.5	0.00226893	0.0504977	1.53766	4_4
P17931	LEG3_HUMAN	LGALS3	Human	7383.94	10616.6	10363.6	18153.5	14386.2	15756.9	20731	17524	11629.4	17099.5	0.0422531	0.0808893	1.5372	4_4
P08183	MDR1_HUMAN	ABCB1	Human	6035.13		6337.68	10430.2	11532.3		8447.26	14855.9	5700.75	8708.86	0.0302233	0.0698583	1.53653	3_3
Q86W92	LIPB1_HUMAN	PPFIBP1	Human	3319.12	7029.66	6350.17	7771.02	6744.16	8459.79	9873.91	11384.1	6117.49	9115.49	0.014264	0.057102	1.53626	4_4
P53396	ACLY_HUMAN	ACLY	Human	34640.6	40163.6	56522.7	93308	59534.9	80516.4	87636.9	97218.1	56158.7	81226.6	0.0272504	0.0675665	1.53597	4_4
Q15645	PCH2_HUMAN	TRIP13	Human	9986.32	13461.9	21818.6	15540.2	21075.7	22176.8	29910.1	18133.5	15201.8	22824	0.0216916	0.0631905	1.53566	4_4
Q5VST6	AB17B_HUMAN	ABHD17B	Human	4344.38	12240.7	8792.6		11435.5	11369	13006.5		6344.42	8952.75	0.145447	0.186257	1.53495	3_3
Q14697	GANAB_HUMAN	GANAB	Human	7559.86	13792.8	10695.5	22055.1	14926.7	18825.2	17088	28402.5	13525.8	19810.6	0.0103677	0.0558189	1.53451	4_4
O43707	ACTN4_HUMAN	ACTN4	Human	35208.3	53487.5	69726.7	104376	76652	86120.6	85514	134532	65699.6	95704.6	0.0233441	0.0639017	1.53426	4_4
Q08431	MFGM_HUMAN	MFGE8	Human	50145.6	125590	149078	230996	151747	144200	202540	271123	138952	192402	0.0795032	0.11911	1.53423	4_4
Q7Z3C6	ATG9A_HUMAN	ATG9A	Human	4155.29	9919.88	12971.5	14053.7	11687.2	14420.2	17147.5	14403.6	10275.1	14414.6	0.0703626	0.110245	1.53414	4_4
Q15185	TEBP_HUMAN	PTGES3	Human	13307.3	14877.5	15918.9	34294.2	14174.8	35186.3	32035.8	37409.1	19599.5	29701.5	0.0649226	0.104659	1.53351	4_4
Q15036	SNX17_HUMAN	SNX17	Human	2256.81	5923.58	5765.66	6418.08	5889.57	6987.06	8665.95	7660.75	5091.03	7300.83	0.0525928	0.0911505	1.53297	4_4
Q9Y371	SHLB1_HUMAN	SH3GLB1	Human	9048.14	21436.7	19118.4	37628.2	20938	33739.6	25434.9	42857.3	21807.9	30742.5	0.0338548	0.0736841	1.53272	4_4
P08243	ASNS_HUMAN	ASNS	Human	22514.9	33419.4	46721.4	47334.2	40798.2	48682.1	62500.9	73933.8	37497.5	56478.8	0.00346868	0.0504977	1.53248	4_4
P49281	NRAM2_HUMAN	SLC11A2	Human	13079.1	5942.16	11223.1	11228.8	13258.1	11690.7	31388.8	11093.9	10368.3	16857.9	0.0972294	0.137383	1.53216	4_4
Q9H1C7	CYTM1_HUMAN	CYSTM1	Human	9426.42	13340.9	10442.1	25763.8	21012.1	8442.87	28402	37002.5	14743.3	23714.9	0.139424	0.180803	1.53215	4_4
P26368	U2AF2_HUMAN	U2AF2	Human	4065.16	7150.01	4394.7	5753.1	7766.78	8207.27	6388.17	9933.86	5340.74	8074.02	0.0157395	0.0583221	1.53172	4_4
Q13131	AAPK1_HUMAN	PRKAA1	Human	3913.06	4426.75	5399.55	10668	6767.99	8161.3	7734.32	12836.3	6101.84	8874.98	0.0108012	0.0559075	1.53112	4_4
P36404	ARL2_HUMAN	ARL2	Human	2673.6	7762.13	4407.46	7069	5868.23	6171.14	8250.03	11889.7	5478.05	8044.78	0.0774613	0.11712	1.53098	4_4
Q9NRG9	AAAS_HUMAN	AAAS	Human	3149.96		8518.1	5870.03	7468.45	9564.48	13825.5	5472.13	4384.52	9082.64	0.128399	0.169769	1.53083	4_3
Q9UN37	VPS4A_HUMAN	VPS4A	Human	9890.49	14513	22519.2	20312.3	17357.3	18636.5	28950.8	38405.5	16808.7	25837.5	0.0125336	0.0566515	1.52987	4_4
P63092	GNAS2_HUMAN	GNAS	Human	43210.4	50719	124354	88318.8	93629.7	80439	167156	104567	76650.6	111448	0.0237298	0.0642952	1.52926	4_4
Q15181	IPYR_HUMAN	PPA1	Human	17135.1	17830.2	36651.5	39273.5	33161.3	39705	36045.5	50571.3	27722.6	39870.8	0.0542275	0.0930805	1.52844	4_4
Q13443	ADAM9_HUMAN	ADAM9	Human	2958.23	6178.59	10782.3	7884.35	9584.91	9714.96	9643.87	9442.68	6950.87	9596.6	0.110722	0.150567	1.52843	4_4
O43491	E41L2_HUMAN	EPB41L2	Human	11794.9	23549.9	29758.2	48750.8	32174.7	31072.3	37554.6	58561.8	28463.5	39840.9	0.05835	0.0975806	1.52835	4_4
P23634	AT2B4_HUMAN	ATP2B4	Human	14947.7	24077.1	20954.2	33541.5	32899.7	34257.1	31483.2	38880.4	23380.1	34380.1	0.0252547	0.065812	1.5282	4_4
Q9UJ68	MSRA_HUMAN	MSRA	Human	5247.94	15226.2	8800.7	51571.9	12541	27158.1	12175.9	47494.8	20211.7	24842.5	0.0636991	0.103432	1.52657	4_4
P30085	KCY_HUMAN	CMPK1	Human	11153.9	14891	18507.2	27292.1	20207.5	23752.3	27429	34605	17961.1	26498.5	0.00540981	0.0508975	1.52655	4_4
Q15836	VAMP3_HUMAN	VAMP3	Human	7276.85	12394.5	18973.4	26335.3	17455.5	21692.7	35218.1	18338.5	16245	23176.2	0.107907	0.147473	1.52626	4_4
P42356	PI4KA_HUMAN	PI4KA	Human	4192.64	9291.02	9067.91	13413.6	10780.3	11127	12887.2	16611.9	8991.29	12851.6	0.0490034	0.0872906	1.52579	4_4
Q8WUN7	UBTD2_HUMAN	UBTD2	Human	2718.88		2771.36	7400.54	4903.82	5502.98	5322.05	7583.34	3222.69	5828.05	0.0844226	0.123988	1.52537	4_3
Q5TAQ9	DCAF8_HUMAN	DCAF8	Human		3917.98	2087.24	7216.11	4901.91	4323.54	4844.43	9995.06	3305.33	6016.24	0.0975008	0.137423	1.52514	4_3
Q15907	RB11B_HUMAN	RAB11B	Human	91193.5	108683	141378	200513	185704	179983	267500	169889	135442	200769	0.0630267	0.102742	1.52484	4_4
O96019	ACL6A_HUMAN	ACTL6A	Human		4131.16	6507.29	7981.53	5080.55	9289.83	7093.03	11544.2	4654.99	8251.9	0.0916084	0.13171	1.52481	4_3
Q9Y5Y0	FLVC1_HUMAN	FLVCR1	Human	13658.8	16812.5	35142.7	40688.5	30256.2	29955.6	48053.4	40707.5	26575.6	37243.2	0.0455407	0.0835961	1.52435	4_4
P07942	LAMB1_HUMAN	LAMB1	Human	6309.24	18438.8	13394.5	26273.4	14870.9	21173.2	21583.1	32526	16104	22538.3	0.0403475	0.079531	1.52433	4_4
Q15746	MYLK_HUMAN	MYLK	Human	1712.21	8042.5	2589.35	15052.5	5157.17	8650.75	5004.01	12949.3	6849.14	7940.31	0.117543	0.158355	1.52342	4_4
Q9NPI0	TM138_HUMAN	TMEM138	Human	2319.06	3943.09	6419.15	5631.13	7553.17	3947.08	9398.25	6353.15	4578.11	6812.91	0.105488	0.144891	1.52337	4_4
Q96F46	I17RA_HUMAN	IL17RA	Human		3363.1	7411.33	5196.47	4679.02	6404.97	9988.23	7153.51	3992.73	7056.43	0.0320088	0.0718616	1.52309	4_3
P23258	TBG1_HUMAN	TUBG1	Human	4062.53	8203.76	3991.93	8003.59	7358.54	10661.2	8675.75	8410.15	6065.45	8776.41	0.0409881	0.0802153	1.52268	4_4
P30153	2AAA_HUMAN	PPP2R1A	Human	15291.1	23245.5	32123.4	54424.4	32116.4	41249.3	37645.2	66839.7	31271.1	44462.7	0.0297911	0.0696298	1.52186	4_4
O60502	OGA_HUMAN	OGA	Human	5423.61	13265.2	7504.69	12647.9	12257.6	14692.6	14243.2	14270.7	9710.35	13866	0.0519294	0.0904719	1.5216	4_4
P11216	PYGB_HUMAN	PYGB	Human	12485	25582.2	20755.4	64049	26530.5	39430	30177.3	72028.7	30717.9	42041.6	0.024513	0.0650507	1.52124	4_4
P61020	RAB5B_HUMAN	RAB5B	Human	11703.4	25952.2	28948.9	50361.3	43177	31406.8	51589.6	33854.7	29241.5	40007	0.162496	0.202502	1.52076	4_4
P11717	MPRI_HUMAN	IGF2R	Human	8594.02	15005	18749.7	22102	16581.5	22710.6	23922.4	31702	16112.7	23729.1	0.00853746	0.0542342	1.52045	4_4
Q16527	CSRP2_HUMAN	CSRP2	Human		1924.39	1262.97	3306.68	2423.68	2627.73	2236.91	4797.14	1623.51	3021.36	0.0167552	0.0595065	1.51954	4_3
Q9C0B5	ZDHC5_HUMAN	ZDHHC5	Human	6661.77	9240.77	16094.9	14160.3	13920.2	13744.4	20984.4	18629.7	11539.4	16819.7	0.0160979	0.0587878	1.51951	4_4
Q9H9H4	VP37B_HUMAN	VPS37B	Human	2384.97		5354.17	4647.88	4507.16	4572.76	7623.22	6046.87	3096.76	5687.5	0.0327407	0.0724886	1.51838	4_3
P10253	LYAG_HUMAN	GAA	Human	3556.94	7592.14	4109.17	10151.6	8108.24	6574.28	10946.5	10260.7	6352.46	8972.43	0.118346	0.159088	1.51836	4_4
P46976	GLYG_HUMAN	GYG1	Human	10687.8	11305.8	8838.63	17979.9	15693.9	21862.5	15828	18770.4	12203	18038.7	0.0280843	0.0683599	1.5179	4_4
P32929	CGL_HUMAN	CTH	Human	4568.99	3350.78	12308.7	6545.41	6494.47	7562.26	10335.9	12851	6693.47	9310.91	0.0770609	0.11673	1.5165	4_4
Q13393	PLD1_HUMAN	PLD1	Human	3035.24	2387.69	4801.6	6526.22	4821.57	3338.74	9591.9	7777.64	4187.69	6382.46	0.0158125	0.0583221	1.51644	4_4
P25789	PSA4_HUMAN	PSMA4	Human	10738	12148.1	16458.1	26098.1	16613.8	21998.4	23093.4	35097.4	16360.6	24200.8	0.00403295	0.0504977	1.51635	4_4
Q96L92	SNX27_HUMAN	SNX27	Human	3609.19	7380.55	11315.9	17209.7	11481.6	10579.8	14407.1	15669.9	9878.83	13034.6	0.107137	0.146584	1.51632	4_4
Q14156	EFR3A_HUMAN	EFR3A	Human	4084.91	4084.17	3468.1	7995.3	5300.09	6896.18	7386.46	9046.39	4908.12	7157.28	0.0297783	0.0696298	1.51582	4_4
Q14847	LASP1_HUMAN	LASP1	Human	6493.79	12169	13533.5	30906.6	15541.3	19486.4	16223.6	35509.2	15775.7	21690.1	0.0454997	0.0835961	1.51573	4_4
P53634	CATC_HUMAN	CTSC	Human	6837.47	21094.1	15596.7	26202.5	19346.2	20388	29876.5	26386.6	17432.7	23999.3	0.104352	0.143914	1.51552	4_4
P04350	TBB4A_HUMAN	TUBB4A	Human	115227	162216	140714	271451	186521	244903	245512	335645	172402	253145	0.00556647	0.0508975	1.5153	4_4
Q9NZB2	F120A_HUMAN	FAM120A	Human		4126.43	3182.81	7188.1	5246.55	6833.68	5380.51	8926.53	3624.34	6596.82	0.0264648	0.0666196	1.51491	4_3
O60637	TSN3_HUMAN	TSPAN3	Human	17831.1	25919.4	37221.4	22528.6	34542.7	41590.5	52368.5	27062.8	25875.1	38891.1	0.013163	0.0567696	1.51396	4_4
Q9Y3E5	PTH2_HUMAN	PTRH2	Human		2313.63	2760.05	4770.83	3604.62	3768	3967.55	7058.71	2461.13	4599.72	0.0040998	0.0506161	1.51304	4_3
P50552	VASP_HUMAN	VASP	Human	13393	41244	27970.9	84267.3	38513.7	55701.8	32179.3	98648.2	41718.8	56260.8	0.0764915	0.116154	1.51229	4_4
O15371	EIF3D_HUMAN	EIF3D	Human	7031.04	9254.68	11071.5	23172.1	10714.5	19213.5	15006.2	28251.2	12632.3	18296.3	0.018462	0.0602174	1.51211	4_4
P31946	1433B_HUMAN	YWHAB	Human	11614.6	15693.4	40729.3	48737.5	32065.3	26662.3	43745.1	50577.6	29193.7	38262.6	0.0850128	0.124631	1.51211	4_4
Q9UBW8	CSN7A_HUMAN	COPS7A	Human	2634.94	3198.64	2437.23	6091.21	4841.86	5446.99	4216.33	5877.68	3590.51	5095.72	0.0355157	0.0754358	1.5118	4_4
P50443	S26A2_HUMAN	SLC26A2	Human	5448.94	8311.63	7623.49	6899.55	9687.71	13597.9	14981.5	6304.96	7070.9	11143	0.0477766	0.0859141	1.51178	4_4
Q96GD4	AURKB_HUMAN	AURKB	Human		5058.29	5963.86	7482.32	5626.6	6602.73	10245.2	11527.4	4626.12	8500.48	0.0176816	0.0595065	1.51171	4_3
Q9NUJ7	PLCX1_HUMAN	PLCXD1	Human	2374.2	4161.48	5258.61	6509.19	4714.92	5022.99	7303.16	10199.1	4575.87	6810.04	0.0148225	0.057102	1.51125	4_4
Q14596	NBR1_HUMAN	NBR1	Human	11311.2	14630.7	28448.3	28922.8	25522.7	27402.6	35986.2	28199.4	20828.2	29277.7	0.0587109	0.0980507	1.51097	4_4
Q9NTK5	OLA1_HUMAN	OLA1	Human	15710.4	24294	34059.4	49033.1	37292.2	41541.5	46279.8	46336.1	30774.2	42862.4	0.0615473	0.101275	1.51095	4_4
Q9H299	SH3L3_HUMAN	SH3BGRL3	Human	2041.95	8542.83	6394.28	22939.7	6777.53	6780.16	10763.2	26956.3	9979.69	12819.3	0.133835	0.175591	1.51085	4_4
P60174	TPIS_HUMAN	TPI1	Human	107004	120490	307104	331044	236978	209627	393976	348481	216410	297266	0.0434172	0.0819067	1.51033	4_4
Q8NEB9	PK3C3_HUMAN	PIK3C3	Human		6927.02	5454.36	8167.8	4721.88	8167.76	7768.55	16731.5	5137.3	9347.42	0.0631049	0.102742	1.5096	4_3
Q8TDX7	NEK7_HUMAN	NEK7	Human		2417.28	1171.55	2695.3	2875.63	3778.39	2668.86	2597.3	1571.03	2980.05	0.120315	0.161031	1.5083	4_3
O43752	STX6_HUMAN	STX6	Human	4979.31	7032.07	9053.89	14792.7	11242.4		12845.8	15844.1	8964.49	9983.07	0.099663	0.139223	1.50827	3_4
P08865	RSSA_HUMAN	RPSA	Human	18370	23809.4	42558	47344.3	31924.9	34704.8	59401.8	69271.5	33020.4	48825.8	0.00172208	0.0504977	1.50814	4_4
Q9NRA2	S17A5_HUMAN	SLC17A5	Human	3553.72	7200.73	9437.88	3491.5	7077.65	8711.37	14160.9	4993.04	5920.96	8735.74	0.0143307	0.057102	1.5079	4_4
P32004	L1CAM_HUMAN	L1CAM	Human	37227.8	46450.3	125573	81738.4	84741.3	90014.8	136449	88142	72747.4	99836.8	0.062376	0.102092	1.50781	4_4
Q96K76	UBP47_HUMAN	USP47	Human		5188.34	2431.21	5861.77	3786.96	5683.73	4642.26	9561.95	3370.33	5918.73	0.0658948	0.105778	1.50549	4_3
Q6PGP7	TTC37_HUMAN	TTC37	Human	1570.7		2476.82	3496.93	5680.76		3787.11	2156.99	1886.11	2906.22	0.253595	0.292609	1.50532	3_3
Q15717	ELAV1_HUMAN	ELAVL1	Human		7125.28	8287.16	12968.3	8171.88	13526.7	12198.2	15822.3	7095.18	12429.8	0.0428737	0.0813501	1.50507	4_3
Q01518	CAP1_HUMAN	CAP1	Human	25805.2	46157.5	52531.9	90739.1	66819.5	73246.9	66273.4	89815.2	53808.4	74038.8	0.070003	0.110172	1.50506	4_4
Q96G03	PGM2_HUMAN	PGM2	Human		6250.12	2365.4	7572.93	6274.81	6886.47	5128.15	10795.3	4047.11	7271.18	0.0871031	0.127165	1.50445	4_3
Q14203	DCTN1_HUMAN	DCTN1	Human	5540.59	8184.89	6588.65	14662.2	9648.91	12504.4	9571.71	19391.5	8744.08	12779.1	0.00286021	0.0504977	1.50364	4_4
P35573	GDE_HUMAN	AGL	Human	7364.56	12704.5	10540.6	30610.3	15290.2	21177.6	16438.6	28980.7	15305	20471.8	0.0454767	0.0835961	1.50351	4_4
P15291	B4GT1_HUMAN	B4GALT1	Human	8936.15	10237.4	11605.3	26286.3	17963.8	19978.7	13105.7	30286.2	14266.3	20333.6	0.0417674	0.0808684	1.50309	4_4
Q99755	PI51A_HUMAN	PIP5K1A	Human	6867.64	4592.49	9069.49	12254.2	9159.95	9916.92	11275.7	17457.6	8195.96	11952.5	0.0231095	0.0638156	1.50286	4_4
Q07617	SPAG1_HUMAN	SPAG1	Human	4292.31	4181.2	7896.29	5508.03	7513.09	6226.71	7693.41	11061	5469.46	8123.55	0.0402897	0.079531	1.50278	4_4
P61225	RAP2B_HUMAN	RAP2B	Human	5654.48	4803.39	7801.39	9442.59	9786.74	5039.45	15340.2	13473.5	6925.46	10910	0.0293219	0.0693576	1.50239	4_4
P28066	PSA5_HUMAN	PSMA5	Human	11301	12772.9	17362.2	15308.6	16638.7	18880.2	26228.1	23628.9	14186.2	21344	2.13321e-05	0.0340491	1.50089	4_4
Q9Y6M4	KC1G3_HUMAN	CSNK1G3	Human	4628.32	7797.25	13410	10266.8	10309.3	10285.2	19813.9	11989.3	9025.59	13099.4	0.0313723	0.0711298	1.50053	4_4
Q9Y3B4	SF3B6_HUMAN	SF3B6	Human	3397.99	3524.32	5398.89	8085.69	6156.74	7419.16	8054.38	7197.27	5101.72	7206.89	0.0597592	0.0991955	1.50019	4_4
Q9Y6G9	DC1L1_HUMAN	DYNC1LI1	Human	6663.41	11804.4	10592	18284.2	12739.6	15455.2	14884.9	26314	11836	17348.4	0.00829045	0.0539323	1.5	4_4
Q07960	RHG01_HUMAN	ARHGAP1	Human	3579.03	9590.07	4356.08	11784	7872.34	8662.01	7715.19	16900.9	7327.3	10287.6	0.061547	0.101275	1.49882	4_4
Q01433	AMPD2_HUMAN	AMPD2	Human	9545.13	20645	16976.4	50915.6	24105	29859.6	23902.5	49958	24520.5	31956.3	0.0648807	0.104659	1.49878	4_4
Q13616	CUL1_HUMAN	CUL1	Human	2953.73	10401.8	4568.31	9110.62	6199.26	8961.26	9417.9	12300.9	6758.61	9219.83	0.0754828	0.115191	1.4978	4_4
Q96N67	DOCK7_HUMAN	DOCK7	Human		7213.11	4401.7	8812.7	7558.29	8928.65	9006.94	11688.6	5106.88	9295.62	0.0620305	0.101798	1.4977	4_3
P43250	GRK6_HUMAN	GRK6	Human	2445.37	5307.11	4907.62	7702.32	6440.09	6654.75	7274.29	7914.03	5090.6	7070.79	0.0700759	0.110172	1.49754	4_4
P14735	IDE_HUMAN	IDE	Human	9573.04	16082.5	12153.9	23096.8	17247.5	22372.1	18591	30233.5	15226.6	22111	0.00512016	0.0507041	1.49671	4_4
P04406	G3P_HUMAN	GAPDH	Human	231499	217266	393798	312328	413016	418799	586256	306005	288723	431019	0.0379753	0.0771422	1.49655	4_4
O75044	SRGP2_HUMAN	SRGAP2	Human	5200.26	11725.6	21113.1	27127	16531.4	17441.7	26723.1	22710.2	16291.5	20851.6	0.122129	0.163193	1.49614	4_4
Q9HBH0	RHOF_HUMAN	RHOF	Human	9445.22	8052.96	17831.1	10904.3	13789.5	13245.8	33597.1	12067.9	11558.4	18175.1	0.0189234	0.0605289	1.49591	4_4
Q9UNH7	SNX6_HUMAN	SNX6	Human	3830.54	9615.23	8084.51	16489.2	8877.09	12113.8	11457.3	19947.3	9504.87	13098.9	0.0372508	0.0767824	1.49576	4_4
Q14353	GAMT_HUMAN	GAMT	Human		11583.9	5148.43	22000.4	8566.13	18136.1	13297.1	18186.5	9683.18	14546.5	0.173375	0.212826	1.49519	4_3
Q16706	MA2A1_HUMAN	MAN2A1	Human	3562.03	7027.2	4295.93	11479	7670.25	9997.3	8982.71	8953.06	6591.04	8900.83	0.0938393	0.133901	1.49506	4_4
Q15283	RASA2_HUMAN	RASA2	Human	1154.18		1903.26	2445.88	1791.74	1974.19	3605.22	2776.99	1375.83	2537.03	0.0571661	0.0963869	1.4946	4_3
P48729	KC1A_HUMAN	CSNK1A1	Human		6878.89	5436.47	9734.8	9392.46	10186.6	11914.4	9984.44	5512.54	10369.5	0.104495	0.143929	1.4931	4_3
Q9UJW0	DCTN4_HUMAN	DCTN4	Human	1982.42	3512.44	3469.31	5143.56	3429.38	4529.05	5207.72	7616.14	3526.93	5195.57	0.00344275	0.0504977	1.49219	4_4
O43592	XPOT_HUMAN	XPOT	Human	5704.76	7368.36	8999.58	10606.2	8946.85	10865.3	12666.1	16128	8169.72	12151.6	0.000209658	0.0502648	1.49154	4_4
Q8IZN3	ZDH14_HUMAN	ZDHHC14	Human	2697.16	3061.07	3505.37		6437.58	4384.26	3399.31	2831.01	2315.9	4263.04	0.132614	0.174548	1.49107	4_3
O95782	AP2A1_HUMAN	AP2A1	Human	14251.5	17501.5	25005	35539.1	25251.5	31323.9	42824.2	32322.5	23074.3	32930.5	0.0470791	0.085346	1.49081	4_4
P49023	PAXI_HUMAN	PXN	Human		3032.45	1723.69	6365.03	3005.71	4483.23	4046.49	6063.04	2780.29	4399.62	0.13276	0.174647	1.48971	4_3
Q9Y6E0	STK24_HUMAN	STK24	Human	10407.4	12645.1	28060.7	28034.2	20972.3	19494.7	31861	39076.1	19786.8	27851	0.0222064	0.0633537	1.48909	4_4
Q9H4G0	E41L1_HUMAN	EPB41L1	Human	11004.1	13202.5	19482.5	30092.5	19770.7	22354.5	27649.7	34255.7	18445.4	26007.6	0.0151471	0.0577703	1.48893	4_4
P51812	KS6A3_HUMAN	RPS6KA3	Human	6960.59	10443.9	11203	17832.9	13928.7	15907.6	16156.4	19896.9	11610.1	16472.4	0.0225497	0.0635293	1.48814	4_4
Q7Z6B7	SRGP1_HUMAN	SRGAP1	Human	5194.45	8465.75	9675.62	13141.8	10552.9	11072.7	15585	15053.2	9119.4	13066	0.0251919	0.0657179	1.48801	4_4
Q14964	RB39A_HUMAN	RAB39A	Human	6994.67	5438.2	10932.5	10252.3	8941.25	10646.8	21486.1	10204.1	8404.42	12819.6	0.0493541	0.0875982	1.48746	4_4
Q9H074	PAIP1_HUMAN	PAIP1	Human	8464.48	7137.28	20247	21557.5	16348.9	18202.8	19384.9	22343.2	14351.6	19070	0.0975365	0.137423	1.48691	4_4
P24666	PPAC_HUMAN	ACP1	Human	17989.5	18006.1	21729.5	28911.9	21379.5	31031	34255.5	43739.3	21659.2	32601.3	0.00772805	0.0534017	1.48665	4_4
P10644	KAP0_HUMAN	PRKAR1A	Human	11506.4	22641.7	21530.7	48412.9	22889.2	31354.8	36956.5	50003.5	26022.9	35301	0.0343433	0.0742487	1.48658	4_4
Q9H9A6	LRC40_HUMAN	LRRC40	Human	5209.89		7634.52	6899.07	7623.76	6155.25	9294.28	12722.1	4935.87	8948.85	0.0404159	0.0796022	1.48655	4_3
Q9UHY1	NRBP_HUMAN	NRBP1	Human		4096.88	2719.73	9028.59	3911.52	5965.43	3819.94	14492.1	3961.3	7047.25	0.00498838	0.0507041	1.4862	4_3
P29218	IMPA1_HUMAN	IMPA1	Human	3960.37		3851.19	8724.61	6184.77	7001.59	7442.03	9487.94	4134.04	7529.08	0.0710759	0.110733	1.48606	4_3
Q9C0C9	UBE2O_HUMAN	UBE2O	Human		5807.46	4326.79	10610.7	6690.82	9323.12	7821.05	11996.9	5186.24	8957.97	0.0533195	0.0920464	1.48593	4_3
P07948	LYN_HUMAN	LYN	Human	21989.6	30983	52012.8	57438	43210.5	52679.2	69944.6	62047	40605.8	56970.3	0.0288238	0.0691936	1.48427	4_4
Q03135	CAV1_HUMAN	CAV1	Human	10219.6	11454.9	20104.8	18091.5	20339.9	19927.9	25672.9	19827.3	14967.7	21442	0.0318829	0.0717585	1.48367	4_4
Q9Y6F9	WNT6_HUMAN	WNT6	Human	4226.67	11481	10416.9	22334.6	13227.8	15467.8	14352.8	18601.4	12114.8	15412.4	0.123388	0.1645	1.48312	4_4
P06733	ENOA_HUMAN	ENO1	Human	228220	227286	555393	585717	501906	495644	713152	459877	399154	542645	0.104134	0.143754	1.48286	4_4
P48643	TCPE_HUMAN	CCT5	Human	35131	40710.2	60703.7	91624.7	60287.3	83243.5	80241.9	95269.6	57042.4	79760.6	0.0383982	0.0773562	1.48193	4_4
Q8IWT6	LRC8A_HUMAN	LRRC8A	Human	6381.72	9886.46	13087.9	12885.6	13971.1	15502.1	18746.7	12635.2	10560.4	15213.8	0.04873	0.0871806	1.48181	4_4
Q15404	RSU1_HUMAN	RSU1	Human	23340.3	41603.4	34306.8	86328.8	46966.4	55596.9	54721.4	96656.8	46394.8	63485.4	0.0259963	0.0661333	1.48035	4_4
Q9Y6W3	CAN7_HUMAN	CAPN7	Human	4077.04	7029.42	11545	11251.8	9778.64	11877.5	12692.9	12045.5	8475.81	11598.6	0.0676203	0.107389	1.47784	4_4
O14936	CSKP_HUMAN	CASK	Human	9301.08	11722.3	14579.4	17209.8	16576.3	18557.3	21026	20114.8	13203.1	19068.6	0.0110728	0.0559327	1.47674	4_4
Q5T4S7	UBR4_HUMAN	UBR4	Human	9855.23	23760.4	13513.6	32819.2	21141.6	31101.6	21291.3	35203.9	19987.1	27184.6	0.0387307	0.0778062	1.47596	4_4
P12814	ACTN1_HUMAN	ACTN1	Human	26255.9	41641.3	35673.6	77370.8	50449.4	57817.9	47952.5	101883	45235.4	64525.7	0.0111496	0.0559899	1.47414	4_4
O43237	DC1L2_HUMAN	DYNC1LI2	Human	2284.68	4596.43	3677.65	6305.79	4613.35	5942.28	5404.89	7742.28	4216.14	5925.7	0.020185	0.0619092	1.47322	4_4
P11047	LAMC1_HUMAN	LAMC1	Human	5333.64	15443.2	11565.1	19068.4	11628.2	18068.8	15712.1	25901.6	12852.6	17827.7	0.03226	0.0721603	1.47297	4_4
P19971	TYPH_HUMAN	TYMP	Human	4048.34		8503.75	21434.2	8640.64	6994.92	10622	25691	8496.57	12987.1	0.0862854	0.126121	1.47292	4_3
O43847	NRDC_HUMAN	NRDC	Human	6357.92	6879.43	7957.48	9212.59	10787.3	11234.1	10585.4	11726.5	7601.86	11083.3	0.00634748	0.0520493	1.47172	4_4
O15439	MRP4_HUMAN	ABCC4	Human	13824.5	24979.3	18082.8	35628.1	25955.3	28980.2	31811	43550.2	23128.7	32574.2	0.0259705	0.0661333	1.47113	4_4
O95352	ATG7_HUMAN	ATG7	Human	3148.98	6459.79	7747.56	13536.1	7832.45	10914.2	11102	10511	7723.11	10089.9	0.104797	0.144239	1.47052	4_4
Q93009	UBP7_HUMAN	USP7	Human	3979.2	8084.49	5817.24	9753.74	7286.36	9866.67	9756.94	12166	6908.67	9768.99	0.0166224	0.0595065	1.47045	4_4
Q9UPN3	MACF1_HUMAN	MACF1	Human	5442.21	12821.4	5592.54	15082.5	10262.4	12608	11110	19112.3	9734.66	13273.2	0.0524678	0.0910873	1.46988	4_4
P42126	ECI1_HUMAN	ECI1	Human	3887.25		5132.79	5612.97	6098.3		7062.63	8246.82	3658.25	5351.94	0.00477166	0.0507041	1.46923	3_3
P02794	FRIH_HUMAN	FTH1	Human	44631.6	61610.7	144184	151529	83137.1	104258	272147	118403	100489	144486	0.0835949	0.12314	1.46838	4_4
Q5T749	KPRP_HUMAN	KPRP	Human	12252.6	19205.1	10011.5	16738.1	11445.4	15746.9	25705.7	39433.7	14551.8	23082.9	0.145622	0.186287	1.46713	4_4
P25391	LAMA1_HUMAN	LAMA1	Human	4109.65	10405.7	7430.74	13170.1	8720.26	12742.4	12995.3	13427	8779.05	11971.2	0.0523122	0.0910743	1.46711	4_4
Q04760	LGUL_HUMAN	GLO1	Human	16673.1	15478.1	45315.8	68866.3	32734.8	43114.2	49014.5	53779.7	36583.3	44660.8	0.137172	0.178731	1.46604	4_4
Q8NC42	RN149_HUMAN	RNF149	Human	11030.5	13664.1	25574.2	39785.8	22227.8	24283.5	38134.7	34307.9	22513.7	29738.5	0.0670049	0.106756	1.46489	4_4
P08263;P09210	GSTA1_HUMAN;GSTA2_HUMAN	GSTA1;GSTA2	Human	11845	36652.8	12197	100758	27547.7	53172.5	26266	63799.5	40363.2	42696.4	0.145229	0.186075	1.46454	4_4
P68133	ACTS_HUMAN	ACTA1	Human	58555	107408	109855	205335	138294	153738	122322	250928	120288	166320	0.0535955	0.0923931	1.4645	4_4
Q12959	DLG1_HUMAN	DLG1	Human	4910.32	9601.87	13706	16461.3	10360.9	12736.9	17193.5	21505.4	11169.9	15449.2	0.0264854	0.0666196	1.46347	4_4
P61158	ARP3_HUMAN	ACTR3	Human	11602.4	19927.9	23168.7	30927.8	22258.2	29860	28588.1	39987	21406.7	30173.3	0.0156294	0.0582431	1.46338	4_4
Q9UNE7	CHIP_HUMAN	STUB1	Human	8866.64	16725.1	21831.5	30413.6	18335.1	27669.3	26337.4	33768.4	19459.2	26527.5	0.038615	0.0776719	1.46309	4_4
O60256	KPRB_HUMAN	PRPSAP2	Human	3345.91	5735.51	5714.27	7339.57	8824.39	10769.3	13977.7	2775.8	5533.82	9086.8	0.232989	0.273059	1.463	4_4
P02675	FIBB_HUMAN	FGB	Human	57829.7	63192.6	48894.8	221467	77508.1	157540	92038.4	161258	97846	122086	0.123264	0.1645	1.46288	4_4
P14174	MIF_HUMAN	MIF	Human	5844.21		20340.8	28285.3	11575	10761	29763.4	30550.1	13617.6	20662.4	0.080938	0.120495	1.46281	4_3
P78527	PRKDC_HUMAN	PRKDC	Human		17564.4	6941.41	7968.19	10487.8	15655	10861.3	17878.3	8118.5	13720.6	0.146287	0.187041	1.46265	4_3
Q96IU4	ABHEB_HUMAN	ABHD14B	Human	2850.34		8368.17	8498.8	7401.99	5951.91	11494.2	7435.98	4929.33	8071.02	0.176163	0.215931	1.46137	4_3
Q9GZU7	CTDS1_HUMAN	CTDSP1	Human	4072.73	6666.29	10032.9	13606	10200.7	8833.75	13417.5	13944.4	8594.48	11599.1	0.0701788	0.110172	1.46043	4_4
Q9UDY2	ZO2_HUMAN	TJP2	Human	2935.53	3531.45	4139.06	8245.38	4458.15	6168.53	4958.51	11793	4712.85	6844.55	0.00838984	0.0539323	1.46012	4_4
Q9BSQ5	CCM2_HUMAN	CCM2	Human		2743.54	2173.8	4986.51	4139.39	5390.7	3665.63	4684.57	2475.96	4470.07	0.117175	0.157945	1.46009	4_3
Q9Y4F1	FARP1_HUMAN	FARP1	Human	12936.4	13996.1	19620.9	22097	19801.1	22470.4	27859.4	28779.8	17162.6	24727.7	0.00184513	0.0504977	1.46006	4_4
Q06210	GFPT1_HUMAN	GFPT1	Human	10786.2	18807.6	18611.5	27691.4	21777	23910.1	26945.8	33859.5	18974.2	26623.1	0.0224957	0.0634934	1.46001	4_4
Q676U5	A16L1_HUMAN	ATG16L1	Human	2139.76		3186.52	5085.02	3845.38	3783.17	4316.27	6498.4	2602.83	4610.81	0.0347431	0.0746445	1.4598	4_3
P98095	FBLN2_HUMAN	FBLN2	Human	2727.17	7548.67	6493.51	16665	6651.05	8640.25	10397.2	16876.6	8358.59	10641.3	0.0754683	0.115191	1.4586	4_4
Q15084	PDIA6_HUMAN	PDIA6	Human	10408.2	7313.33	13857.6	28739.9	14151.7	18839.1	26480.8	19419.6	15079.8	19722.8	0.140565	0.181932	1.45829	4_4
O60245	PCDH7_HUMAN	PCDH7	Human		4724.12	4623.94	5873.56	7333.83	7728.61	7310.43	7038.95	3805.4	7352.95	0.0310039	0.07062	1.45805	4_3
Q70E73	RAPH1_HUMAN	RAPH1	Human		3965.96	6947.18	8698.73	6364.86	6390.27	9577.93	12116.4	4902.97	8612.36	0.00870698	0.0544248	1.45719	4_3
Q9Y2L5	TPPC8_HUMAN	TRAPPC8	Human		4035.69	2995.63	8180.52		7355.55	4886.25	8511.77	3802.96	5188.39	0.0796095	0.119196	1.45705	3_3
Q9HD67	MYO10_HUMAN	MYO10	Human	7157.96	13516.4	14581.5	17724.9	15318.8	16936	21042.7	20630.3	13245.2	18482	0.0347322	0.0746445	1.45681	4_4
Q9HBL0	TENS1_HUMAN	TNS1	Human	10861.2	8677.51	9880.58	17240.5	14746.3	14303.1	17953.6	19069.6	11664.9	16518.2	0.0209085	0.0627238	1.4563	4_4
P46109	CRKL_HUMAN	CRKL	Human	4974.89		8080.4	18367.2	8244.82	15497.2	12236.2	22583.5	7855.62	14640.4	0.0255872	0.0661183	1.45586	4_3
Q8IZP0	ABI1_HUMAN	ABI1	Human	5584.09	6726.48	11981.8	19693.2	11591.5	13186.8	13315.9	19558.6	10996.4	14413.2	0.0713237	0.110838	1.4558	4_4
Q8N392	RHG18_HUMAN	ARHGAP18	Human	2936.25	3893.72	4717.93	4197.13	4567.16	5512.03	7164.67	5631.61	3936.26	5718.87	0.000773691	0.0504977	1.4554	4_4
Q96AE4	FUBP1_HUMAN	FUBP1	Human	6740.75	6689.81	10682.5	15363.6	12521.4	12935.8	13160.8	15547	9869.17	13541.2	0.0492511	0.0875982	1.45469	4_4
Q15056	IF4H_HUMAN	EIF4H	Human	3297.86	4551.15	10167	8132.49	6467.38	8625.85	7464.95	13336.3	6537.12	8973.62	0.101742	0.141484	1.45447	4_4
Q9NQX3	GEPH_HUMAN	GPHN	Human		3998.67	2707.25	7041.17	5492.33	6209.86	3779.93	9979.54	3436.77	6365.41	0.00390138	0.0504977	1.45388	4_3
P06737	PYGL_HUMAN	PYGL	Human	20567.2	30379.2	28610	74974.2	35688	55183.5	37919.3	80156.3	38632.6	52236.8	0.0283333	0.0686361	1.45374	4_4
O00743	PPP6_HUMAN	PPP6C	Human	3241.96	8120.96	10112.6	13341.8	8989.78	12298.2	10941.9	13083.8	8704.33	11328.4	0.104837	0.144239	1.45289	4_4
P42566	EPS15_HUMAN	EPS15	Human	7268.96	6646.62	13740.2	11335.9	11532.9	13620.3	16839.3	12652.8	9747.92	13661.3	0.0360384	0.0758071	1.45221	4_4
Q99733	NP1L4_HUMAN	NAP1L4	Human	4495.73	7639.78	6791.69	11842.2	8980.58	9137.53	10179.5	14704.5	7692.35	10750.5	0.0249958	0.0654842	1.45213	4_4
Q5M775	CYTSB_HUMAN	SPECC1	Human		2784.36	4719.26	8554.93	5001.57	5942.58	5312.82	10899.9	4014.64	6789.22	0.0986091	0.138155	1.45201	4_3
P0C0S5;Q71UI9	H2AV_HUMAN;H2AZ_HUMAN	H2AZ1;H2AZ2	Human	10065.3	9110.04	20468	9598.59	10450.6	33556.6	18867.4	12099	12310.5	18743.4	0.162138	0.202261	1.4519	4_4
Q9UDY4	DNJB4_HUMAN	DNAJB4	Human	14637.9	15454.6	19717.2	24001.6	19402.6	27592.4	25317.5	35047.8	18452.8	26840.1	0.00762807	0.0534017	1.45137	4_4
Q96QR8	PURB_HUMAN	PURB	Human		1451.96	1610.57	4926.97	1265.09	3307.23	1740.89	6092.84	1997.38	3101.51	0.123513	0.164506	1.44937	4_3
P00746	CFAD_HUMAN	CFD	Human	3415.58	15390.2	5649.11	20883.5	12477.6	13151.2	11555.7	14384.9	11334.6	12892.4	0.205103	0.245943	1.44819	4_4
Q9Y223	GLCNE_HUMAN	GNE	Human	7052.85	12879.8	12691.5	17383.8	13833.2	19431.9	14082.9	23240.4	12502	17647.1	0.0266861	0.0669061	1.44747	4_4
Q9Y446	PKP3_HUMAN	PKP3	Human	2935.8	6262.97	5054.97	7278.13	5360.59	7035.82	8138.95	9653.82	5382.97	7547.3	0.0204034	0.0621193	1.44673	4_4
Q9Y2T2	AP3M1_HUMAN	AP3M1	Human	5295.8	4008.82	7316.92	7729.72	6004.65	8523.66	8897.39	11483	6087.82	8727.17	0.0398756	0.079108	1.4446	4_4
O94760	DDAH1_HUMAN	DDAH1	Human	11776.5	16336.6	25905.6	24923.2	22202.3	22210.2	31571.4	34720.6	19735.5	27676.1	0.0146276	0.057102	1.44432	4_4
Q7Z3U7	MON2_HUMAN	MON2	Human	4415.98	10237.8	6913.08	15819.9	11190.7	13393.4	10812.5	13269.6	9346.69	12166.5	0.103199	0.143025	1.44413	4_4
Q9BV40	VAMP8_HUMAN	VAMP8	Human	14930.3	30948.3	32436.4	55167.8	33776.3	35945.9	48989.1	60452.5	33370.7	44791	0.0562256	0.0955874	1.44407	4_4
P09455	RET1_HUMAN	RBP1	Human	3149.17	8514.15	3574.88	15340.1	6980.96	10477.5	7290.91	11974.9	7644.58	9181.07	0.113771	0.153947	1.44361	4_4
Q9BX97	PLVAP_HUMAN	PLVAP	Human	16560.1	9815.79	2954.57	11994	9176.27	16818.3	11284	14360.3	10331.1	12909.7	0.213655	0.253909	1.44347	4_4
Q9UBF2	COPG2_HUMAN	COPG2	Human	2012.55		6681.3	8033.2	4849.72	7051.16	7367.03	9083.7	4181.76	7087.9	0.144538	0.185577	1.44297	4_3
P06681	CO2_HUMAN	C2	Human	3214.05	9858.88	4102.02	14072.1	7713.21	9449.42	7162.79	15134.3	7811.76	9864.93	0.0928696	0.13298	1.44166	4_4
Q9Y281	COF2_HUMAN	CFL2	Human	3141.27	5180.5	8650.42	9181.63	7753.13	6080.51	8365.19	14126.5	6538.45	9081.33	0.0849905	0.124631	1.44087	4_4
P23528	COF1_HUMAN	CFL1	Human	129682	246645	449120	428471	379309	416304	374351	448524	313480	404622	0.140312	0.181762	1.44065	4_4
Q93100	KPBB_HUMAN	PHKB	Human	3737.69	8143.97	4736.82	9348.48	7576.11	8602.42	8506.57	10458.2	6491.74	8785.83	0.0567925	0.0959544	1.44013	4_4
P46060	RAGP1_HUMAN	RANGAP1	Human	11149.9	6431.76	7005.08	14278.1	10784.7	17359.5	11327.2	14508.7	9716.21	13495	0.112878	0.153062	1.43914	4_4
P46934	NEDD4_HUMAN	NEDD4	Human	4820.21	10478.8	10798.1	20582.4	11472.9	18974.3	13432.6	16429.3	11669.9	15077.3	0.111404	0.15141	1.4383	4_4
Q9BY32	ITPA_HUMAN	ITPA	Human		6872.9	6420.09	15621.7	12180.1	12129.7	11824.4	14290.1	7228.67	12606.1	0.124987	0.16602	1.43798	4_3
P46734	MP2K3_HUMAN	MAP2K3	Human		5384.15	4804.82	7072.69	5661.37	7772	7325.39	9548.48	4315.41	7576.81	0.00462597	0.0507041	1.43761	4_3
Q15582	BGH3_HUMAN	TGFBI	Human	6152.01	21520.4	11109	38651	17324.7	25847.4	14735.6	36790.5	19358.1	23674.6	0.109854	0.149635	1.43754	4_4
Q96CS7	PKHB2_HUMAN	PLEKHB2	Human	4784.4		7922.07	12320.8	8052.1	7480.78	11213.9	15328.5	6256.82	10518.8	0.0268729	0.0671141	1.43644	4_3
Q99447	PCY2_HUMAN	PCYT2	Human		3866.59	3480.49	8762.4	4647.27	6698.51	5720.5	9049.93	4027.37	6529.05	0.0800848	0.119548	1.4327	4_3
Q5VZK9	CARL1_HUMAN	CARMIL1	Human	2609.02	5230.8	5030.84	7969.86	6324.15	5758.12	7158.25	8834.68	5210.13	7018.8	0.0738942	0.113693	1.43231	4_4
Q86SR1	GLT10_HUMAN	GALNT10	Human		3235.65	3340.15	9908.34		7065.47	4513.07	9862.63	4121.03	5360.29	0.128431	0.169769	1.43205	3_3
P48163	MAOX_HUMAN	ME1	Human	10116.1	13253.3	12264.7	31840.6	16442.8	15829.6	20203.1	41846.5	16868.7	23580.5	0.0101719	0.0555114	1.43181	4_4
P01112	RASH_HUMAN	HRAS	Human	8301.42	9589.48	27167	14009.2	16097.4	16170.4	24410.6	19986.9	14766.8	19166.3	0.0608317	0.100434	1.43087	4_4
O14744	ANM5_HUMAN	PRMT5	Human	8188.43	13735.1	17237	19916.7	17490.3	17942.8	22028.3	23376.2	14769.3	20209.4	0.038885	0.0780101	1.43032	4_4
Q15833	STXB2_HUMAN	STXBP2	Human	6588.8	10044.2	9560.8	14166.4	13079.8	14288.9	15042.4	13343.6	10090	13938.7	0.0525928	0.0911505	1.43031	4_4
P49591	SYSC_HUMAN	SARS1	Human	9036.04	27889.3	34142.6	38727.9	26038.4	32940.3	35816.7	45392.2	27449	35046.9	0.112636	0.152916	1.43027	4_4
Q6ZS30	NBEL1_HUMAN	NBEAL1	Human		2880.24	1791.1	5119.33		4776.83	3462.02	4669.6	2447.67	3227.11	0.129445	0.171017	1.42998	3_3
P31150	GDIA_HUMAN	GDI1	Human	3730.06	5017.32	8019.04	13337.9	8642.09	8311.43	10589.1	10955.5	7526.08	9624.53	0.0999217	0.139347	1.42839	4_4
Q9Y6W5	WASF2_HUMAN	WASF2	Human	9196.84	5338.1	6868.34	4222.57	6463.32	8191.05	9826.74	11372.7	6406.46	8963.45	0.143315	0.184391	1.42775	4_4
P18085	ARF4_HUMAN	ARF4	Human	17392.5	30568	24413.4	9714.45	38695	37067.8	61609.3	5929.11	20522.1	35825.3	0.176855	0.216663	1.42775	4_4
Q9NZ08	ERAP1_HUMAN	ERAP1	Human		5118.5	1368.57	5639.39	3765.47	5137.87	3307.61	6764.27	3031.61	4743.81	0.157788	0.198242	1.42766	4_3
Q6V0I7	FAT4_HUMAN	FAT4	Human	2444.47	7617.36	3539.63	10354.7	5309.94	7361.04	6886.53	10522	5989.04	7519.88	0.0960347	0.136008	1.42729	4_4
Q9H0E2	TOLIP_HUMAN	TOLLIP	Human	4697.27	6563.52	14314.6	7447.18	10036.4	8303.73	16844.1	9690.5	8255.64	11218.7	0.0400446	0.0793155	1.42634	4_4
P04792	HSPB1_HUMAN	HSPB1	Human	42545	61377.4	101963	115788	71371.8	84165.3	141094	150389	80418.4	111755	0.00396299	0.0504977	1.42595	4_4
P49006	MRP_HUMAN	MARCKSL1	Human	27352.7	43015	98528.3	77593.1	68523.6	50805.2	95109.4	112304	61622.3	81685.6	0.0911514	0.131207	1.42591	4_4
Q9NT62	ATG3_HUMAN	ATG3	Human	2963.01	5121.63	6241.54	12083	6479.98	6490.87	9741.23	11527.8	6602.3	8559.97	0.0678087	0.10755	1.4253	4_4
Q05682	CALD1_HUMAN	CALD1	Human	9061.26	33879.9	19268.1	47000.1	27351.4	37149.7	18797	59807.7	27302.3	35776.4	0.130965	0.172654	1.42373	4_4
Q9NRN7	ADPPT_HUMAN	AASDHPPT	Human	3314.48		3582.16	7463.06	3935.29	7053.73	6397.39	10152.5	3589.93	6884.73	0.0493503	0.0875982	1.4235	4_3
Q9UIA9	XPO7_HUMAN	XPO7	Human	4932.68	10403.8	7166.44	11443.4	10872.6	11454.1	12005.1	11553.6	8486.58	11471.4	0.0746291	0.114527	1.42335	4_4
O95394	AGM1_HUMAN	PGM3	Human	4502.85	9947.29	5827.93	15197	11777.9	12367	9653.97	11510.4	8868.77	11327.3	0.134438	0.176101	1.42124	4_4
Q8WUM9	S20A1_HUMAN	SLC20A1	Human	8812.88	9781.79	17700.3	20629.5	15787.4	17927.4	19536	23221.2	14231.1	19118	0.0437276	0.08224	1.42114	4_4
Q14258	TRI25_HUMAN	TRIM25	Human	7827.87	13453.5	16219.6	13023.2	13149.6	14856.8	22164.8	20935.1	12631	17776.6	0.0171768	0.0595065	1.42081	4_4
Q6UWE0	LRSM1_HUMAN	LRSAM1	Human		1598.46	2891.49	3196.67	3440.25	2866.34	3886.02	3801.77	1921.65	3498.6	0.0510908	0.0895819	1.42047	4_3
P27824	CALX_HUMAN	CANX	Human	14034.2	19561.9	19079.4	27805.7	20865	22713.5	26643.5	46703	20120.3	29231.2	0.00999094	0.0555114	1.41852	4_4
Q06323	PSME1_HUMAN	PSME1	Human	6561.04	10452.7	13675.6	22612.6	14379.4	13678.9	16107.3	27096.3	13325.5	17815.5	0.0487999	0.0871806	1.41843	4_4
Q96RT1	ERBIN_HUMAN	ERBIN	Human	5444.85	12523.8	18587	23768.7	16494	15636.6	19354.9	24417.8	15081.1	18975.8	0.133434	0.175159	1.41826	4_4
Q9NZL4	HPBP1_HUMAN	HSPBP1	Human		5205.27	8348.1	9181.8	9796.65	10138.1	11288.8	9945.05	5683.79	10292.1	0.0889052	0.128803	1.41824	4_3
Q14254	FLOT2_HUMAN	FLOT2	Human	13433.9	19325.6	35637.3	26630.5	24649	26300.5	31337.8	49013.9	23756.8	32825.3	0.0694252	0.109619	1.41786	4_4
P27348	1433T_HUMAN	YWHAQ	Human	54693.7	70627.2	147294	132814	110850	119499	199052	115553	101357	136238	0.0760732	0.11602	1.41702	4_4
P07858	CATB_HUMAN	CTSB	Human	3012.68	6942.53	8390.25	11176	7481.55	8799.52	9741.24	12311.1	7380.36	9583.35	0.0816369	0.121053	1.41647	4_4
Q13555	KCC2G_HUMAN	CAMK2G	Human		2218.59	3617.67	7423.92	4840.41	3592.16	6235.32	7547.4	3315.05	5553.82	0.0860638	0.125872	1.41566	4_3
O75131	CPNE3_HUMAN	CPNE3	Human	11345.8	11123.1	23952	23764.4	18639.1	24610.3	32659.7	19218.9	17546.3	23782	0.0996039	0.139219	1.41494	4_4
Q9UQ16	DYN3_HUMAN	DNM3	Human	4745.58	12343	4893.86	18373.2	9411.83	13773.6	9993.06	16287.8	10088.9	12366.6	0.0976416	0.137463	1.41476	4_4
P37802	TAGL2_HUMAN	TAGLN2	Human	49936.6	43542.8	85123	196426	80935.7	89201.4	123361	163429	93757.1	114232	0.0835473	0.12314	1.41452	4_4
Q6UX65	DRAM2_HUMAN	DRAM2	Human	19450	7678.86	8977.57		14954.4	12268.9	20662.2		9026.61	11971.4	0.197467	0.237773	1.41403	3_3
P09622	DLDH_HUMAN	DLD	Human		5204.17	2800.77	6274.64	6916.01	6627.98	3367.97	11561.7	3569.9	7118.41	0.0613075	0.101016	1.41314	4_3
Q96FW1	OTUB1_HUMAN	OTUB1	Human	5774.98	10284.6	14148.5	14527.8	11759.9	11788.9	15952.9	22004.2	11184	15376.5	0.0446091	0.0829467	1.413	4_4
P62495	ERF1_HUMAN	ETF1	Human	9263.1	9584.33	15213.6	11978.5	16615.7	14422.2	19753.1	13622.5	11509.9	16103.4	0.0193429	0.061319	1.41294	4_4
Q8NB49	AT11C_HUMAN	ATP11C	Human	5689.29	7085.15	8734.33	8837.36	9855.79	10146.2	12972.2	9514.56	7586.53	10622.2	0.0201353	0.0619092	1.41127	4_4
O95249	GOSR1_HUMAN	GOSR1	Human		4335.37	3668.78	6413.34	4761.7	6384.46	6950.82	6456.53	3604.37	6138.38	0.100951	0.140543	1.41094	4_3
P52209	6PGD_HUMAN	PGD	Human	28889.6	52782.1	71729	127298	73220	79444.1	99415.1	95418.9	70174.7	86874.5	0.130835	0.172576	1.41094	4_4
P28072	PSB6_HUMAN	PSMB6	Human	12899.2	20676.8	32957.1	69956.4	38771.2	33947.9	54274.6	34078.8	34122.4	40268.1	0.217029	0.257153	1.41057	4_4
P35443	TSP4_HUMAN	THBS4	Human	36919.3	87627.7	53159.2	182636	64543.3	96848.6	72775.8	273337	90085.6	126876	0.0184668	0.0602174	1.41056	4_4
O60610	DIAP1_HUMAN	DIAPH1	Human	8244.51	14267.4	15532.7	22387.1	18122.6	20865.8	17715.1	24165.6	15107.9	20217.3	0.0619037	0.101658	1.41046	4_4
P07099	HYEP_HUMAN	EPHX1	Human	4239.28		6189.71	17777.8	6788.55	9152.19	9111.19	21120.8	7051.7	11543.2	0.0304795	0.07011	1.40953	4_3
Q9UKZ9	PCOC2_HUMAN	PCOLCE2	Human	3078.45	7543.82	5598.54	6138.45	5645.13	10770.5	7250.33	7128.09	5589.82	7698.51	0.0195522	0.0615158	1.40863	4_4
Q9UHY7	ENOPH_HUMAN	ENOPH1	Human		2800.39	6936	9215.22	3846.57	6699.54	6225.89	11977.7	4737.9	7187.43	0.176942	0.216663	1.40798	4_3
Q9Y4E8	UBP15_HUMAN	USP15	Human	4965.55	9213.23	5728.94	17020.8	9977.99	13111.4	9218.21	14535.2	9232.13	11710.7	0.0778113	0.117433	1.40793	4_4
Q13459	MYO9B_HUMAN	MYO9B	Human	2766.16	7473.22	6165.15	15483.6	6934.07	11290.6	6172.3	16043.2	7972.03	10110	0.103876	0.143559	1.40786	4_4
P50402	EMD_HUMAN	EMD	Human	5336.33		4998.97	12304.9	7812.76	11507	6234.41	18776.8	5660.05	11082.7	0.0154755	0.0581336	1.40715	4_3
O00629	IMA3_HUMAN	KPNA4	Human	2515.94	3931.78	6652.96	6473.6	5487.8	7255.19	6341.49	6607.09	4893.57	6422.89	0.0999166	0.139347	1.40669	4_4
Q9UPY5	XCT_HUMAN	SLC7A11	Human		8404.57	4810.76	6489.4	7909.21	7504.38	10306	9439.22	4926.18	8789.7	0.155133	0.195406	1.40649	4_3
Q8WTS6	SETD7_HUMAN	SETD7	Human		1386.03	2654.58	3148.71		2774.45	2673	4339.85	1797.33	2446.82	0.114238	0.154495	1.40578	3_3
Q6ZS17	RIPR1_HUMAN	RIPOR1	Human		2171.96	2916.28	3799.02	3053.61	4004.44	3709.24	4499.83	2221.82	3816.78	0.0655501	0.105394	1.40569	4_3
Q13433	S39A6_HUMAN	SLC39A6	Human	14239.2	24008.6	42103	34902.6	27680.5	35805.8	41246.9	47951.7	28813.3	38171.2	0.0475369	0.0857965	1.40548	4_4
P55058	PLTP_HUMAN	PLTP	Human	10039.6	31404.1	10770.8	53686.6	21590.2	32045.8	19668.2	52261.2	26475.3	31391.3	0.0948521	0.134798	1.40536	4_4
Q9H4A6	GOLP3_HUMAN	GOLPH3	Human		5107.92	5638.67	9687.88	7913.29	12577.3	6614.3	9293.39	5108.62	9099.57	0.178852	0.218676	1.40453	4_3
Q9UHG3	PCYOX_HUMAN	PCYOX1	Human	2713.97	4540.92	2680.28	10391.3	4852.07	5212.53	5767.42	9142.71	5081.62	6243.68	0.0974709	0.137423	1.40397	4_4
Q13867	BLMH_HUMAN	BLMH	Human	43115.1	38503.9	29072.2	83519.4	48502.6	54351	53806.5	110382	48552.6	66760.5	0.023382	0.0639017	1.40387	4_4
Q8IV08	PLD3_HUMAN	PLD3	Human	13539	12298.6	19182.6	17192.5	21877.2	25056.1	20106.9	19344.5	15553.2	21596.2	0.0591709	0.0985514	1.40372	4_4
P20908	CO5A1_HUMAN	COL5A1	Human	5355.37	6815.35	4809.42	16225.8	10145.2	9579.99	9601.19	11844.2	8301.49	10292.6	0.119432	0.160098	1.40352	4_4
Q93052	LPP_HUMAN	LPP	Human		6842.28	6894.73	10544.8	8487.79	10100.2	7047.21	19317.2	6070.45	11238.1	0.0924574	0.132621	1.40339	4_3
Q9C0C2	TB182_HUMAN	TNKS1BP1	Human		4408.6	3500.9	7620.32	3480.69	5897.01	5298.17	10394.3	3882.45	6267.54	0.00628203	0.052033	1.40292	4_3
Q13576	IQGA2_HUMAN	IQGAP2	Human	4930.83	9035.33	6925.77	13379.1	8177.42	13206.1	11957	12362.5	8567.76	11425.8	0.0498727	0.0882623	1.4023	4_4
Q14689	DIP2A_HUMAN	DIP2A	Human	984.007	3168.96	2306.07	3347.17	1646.76		3307.62	3840.27	2451.55	2198.66	0.0455701	0.0835961	1.40169	3_4
P18754	RCC1_HUMAN	RCC1	Human		8857.54	6218.56	9748.4	8617.14	10705.2	9579.34	14386.6	6206.12	10822.1	0.0229364	0.0638156	1.40061	4_3
O60716	CTND1_HUMAN	CTNND1	Human	4745.41	10606.8	12491.5	23914.9	13441.8	12710.4	17037.6	19872.7	12939.7	15765.6	0.140767	0.182065	1.40051	4_4
Q14204	DYHC1_HUMAN	DYNC1H1	Human	38968.9	75306.9	55546	113224	72415.8	102326	80661.8	117951	70761.4	93338.6	0.0334572	0.0731597	1.39801	4_4
O43175	SERA_HUMAN	PHGDH	Human	70825.8	68752.3	155380	123313	112109	111117	187754	152335	104568	140829	0.0116093	0.0561005	1.39792	4_4
O75608	LYPA1_HUMAN	LYPLA1	Human	4746.88		19287.4	8300.44	13027.3	14831.2	21729.5	7324.47	8083.68	14228.1	0.217117	0.257153	1.39733	4_3
O14908	GIPC1_HUMAN	GIPC1	Human	4862.05	7937.65	11460	10353.5	10029.9	12840.7	14891.1	9089.5	8653.3	11712.8	0.0812546	0.120632	1.39683	4_4
P11766	ADHX_HUMAN	ADH5	Human	9915.72	17816.4	20869.7	25689	21221.1	24415.2	24368.3	28505.5	18572.7	24627.5	0.0557234	0.0948648	1.39619	4_4
Q5VT25	MRCKA_HUMAN	CDC42BPA	Human	3304.69	7716.99	6143.55	9676.27	6915.76	9318.16	7292.45	12251.5	6710.38	8944.47	0.045456	0.0835961	1.39599	4_4
Q6P4Q7	CNNM4_HUMAN	CNNM4	Human	4375.96	4143.55	6681.67	8062.29	5829.72	5948.96	9677.18	11050.8	5815.87	8126.66	0.000224761	0.0502648	1.39592	4_4
Q99985	SEM3C_HUMAN	SEMA3C	Human		1950.74	1527.77	2223.74	1207.54	3826.94	1266.23	3713.57	1425.56	2503.57	0.167546	0.206947	1.3951	4_3
Q14145	KEAP1_HUMAN	KEAP1	Human	5473.09	7018.05	8826.49	11583.3	7839.86	10230.5	12495.6	14787.4	8225.23	11338.3	0.000780993	0.0504977	1.39379	4_4
Q9BV57	MTND_HUMAN	ADI1	Human	4667.88	4330.19	6257.3	11596.5	6414.82	8760.58	7925.93	12388.7	6712.97	8872.51	0.0457366	0.083839	1.39272	4_4
O75165	DJC13_HUMAN	DNAJC13	Human	6648.23	16168.1	10970	22458	13616.8	19905	15906.4	23104.4	14061.1	18133.2	0.0543763	0.0931515	1.39264	4_4
Q13085	ACACA_HUMAN	ACACA	Human	6103.95	8697.15	6330.88	14335.9	9539.49	12498.1	9470.73	16000	8866.97	11877.1	0.0110401	0.0559075	1.39155	4_4
Q9BPX5	ARP5L_HUMAN	ARPC5L	Human	3122.19		9942.75	9864.12	7525.56	6968.73	15897.2	6895.23	5732.27	9321.68	0.22998	0.26979	1.39143	4_3
Q9HCU4	CELR2_HUMAN	CELSR2	Human	4550.51		6356.18	8373.79	6294.34	8616.65	9501.57	10896.2	4820.12	8827.19	0.00724109	0.0530898	1.39085	4_3
P30043	BLVRB_HUMAN	BLVRB	Human	12898	16346.5	32533.4	22593.2	26181.8	29588.2	28503.8	26223.3	21092.8	27624.3	0.0952338	0.135185	1.39032	4_4
P12004	PCNA_HUMAN	PCNA	Human	8250.59	6825	12197.9	15305	12024.1	13636.2	13514.7	17700	10644.6	14218.8	0.0464246	0.0845333	1.38981	4_4
Q709C8	VP13C_HUMAN	VPS13C	Human		4947.06	3618.51	4675.11	4453.05	5958.52	5038.11	7474.27	3310.17	5730.99	0.0283231	0.0686361	1.38921	4_3
Q9BR76	COR1B_HUMAN	CORO1B	Human	8759.26	19926.2	22947.2	35889.7	23002.3	28098.1	21334.4	38822.3	21880.6	27814.3	0.123378	0.1645	1.38917	4_4
Q9Y251	HPSE_HUMAN	HPSE	Human	1483.01	2770.32	2612.27	3322.15	2594.93		4227.93	3144.72	2546.94	2491.89	0.11542	0.155836	1.38916	3_4
Q06033	ITIH3_HUMAN	ITIH3	Human	20745.8	87096	23702.8	197667	55780.2	87168.6	41927.5	154592	82302.9	84867.1	0.161672	0.201884	1.38904	4_4
Q7RTV2	GSTA5_HUMAN	GSTA5	Human	14481.4	37939.1	33637.6	107879	28571.9	48031.8	63282.6	85206.5	48484.3	56273.2	0.110367	0.150168	1.38801	4_4
P24592	IBP6_HUMAN	IGFBP6	Human	1173.53	3970.85	2024.6	7051.23	2325.09		1692.88	11364.2	3555.05	3845.54	0.167576	0.206947	1.3873	3_4
Q9Y570	PPME1_HUMAN	PPME1	Human	3498.52		7278.61	9624.23	6361.48	9153.26	9191.04	11187.3	5100.34	8973.27	0.0701127	0.110172	1.38713	4_3
Q9Y2T3	GUAD_HUMAN	GDA	Human	8245.93	11515.3	14877.1	17679.5	16099	17194.9	16304.9	20447.7	13079.5	17511.6	0.045215	0.0835679	1.38648	4_4
P38606	VATA_HUMAN	ATP6V1A	Human	10190	15382.8	17849.2	27029.3	17479.5	21703.7	25268.2	29152.2	17612.8	23400.9	0.0208212	0.0627238	1.38647	4_4
Q15904	VAS1_HUMAN	ATP6AP1	Human	8166.64	11358	30008.7	19642.5	19356	17692.3	36465.6	16158	17294	22418	0.118832	0.159403	1.38602	4_4
Q02241	KIF23_HUMAN	KIF23	Human	4804.29	7541.53	12902.9	18849.5	12070.4	11291.7	13656.4	17433.1	11024.6	13612.9	0.119942	0.160619	1.38525	4_4
Q16832	DDR2_HUMAN	DDR2	Human	10359	8396.73	17260.2	16117.9	14264.5	15486.9	16661.1	24047.2	13033.5	17614.9	0.0476944	0.0858297	1.38293	4_4
O60701	UGDH_HUMAN	UGDH	Human	6559.06	11356	10681.8	19398.5	12399.6	13808.7	14014.8	23521.3	11998.8	15936.1	0.0274154	0.0677809	1.38287	4_4
Q92859	NEO1_HUMAN	NEO1	Human		2954.51	1703.27	4740.59	1223.2	3470.96	5668.56	3198.64	2349.59	3390.34	0.280427	0.318638	1.38175	4_3
Q8N699	MYCT1_HUMAN	MYCT1	Human	2501.13	6250.09	5405.84	16605.1	4826.78	7725.62	8928.26	15349.1	7690.54	9207.44	0.0705745	0.110301	1.38143	4_4
Q96FQ6	S10AG_HUMAN	S100A16	Human	2031.95	4403.85	4451.03	4441.85	3994.97	4210.69	8111.92	4719.5	3832.17	5259.27	0.0885986	0.128434	1.38127	4_4
Q27J81	INF2_HUMAN	INF2	Human		5354.62	3290.41	8352.93	5525.44	6230.15	5940.73	10464.7	4249.49	7040.26	0.0704042	0.110245	1.38065	4_3
P36543	VATE1_HUMAN	ATP6V1E1	Human	6259.82	9440.28	5887.15	16267.1	7928.29	11172.9	11444.9	20254.4	9463.59	12700.1	0.0339431	0.0736982	1.38016	4_4
Q99584	S10AD_HUMAN	S100A13	Human	2671.87	3492.3	13552.1	9662.11	6383.42		12700.9	11342.2	7344.6	7606.63	0.185822	0.225851	1.38006	3_4
Q10570	CPSF1_HUMAN	CPSF1	Human		1697.21	1547.77	3403.12	2328.29	4038.88	2089.6	2781.69	1662.03	2809.62	0.203292	0.244189	1.37966	4_3
Q9NVA2	SEP11_HUMAN	SEPTIN11	Human	5347.31	8707	8458.69	13376.1	9760.62	12062.8	12489.8	12969.5	8972.27	11820.7	0.0459727	0.0840557	1.37941	4_4
O43149	ZZEF1_HUMAN	ZZEF1	Human	2111.22	7722.29	5097.62	14274.5	6643.14	10899.4	5122.17	11572.5	7301.41	8559.3	0.179641	0.219423	1.37915	4_4
Q9C0D5	TANC1_HUMAN	TANC1	Human		3073.55	2967.21	5021.65		5217.49	4411.08	5219.68	2765.6	3712.06	0.0797153	0.119244	1.37913	3_3
O00214	LEG8_HUMAN	LGALS8	Human	2855.18		2457.85	8505.5	4833.14	6461.32	4292.66	7540.24	3454.63	5781.84	0.141664	0.182936	1.37875	4_3
P00736	C1R_HUMAN	C1R	Human	1448.52	9502.9	4805.16	36087.9		17623.4	8277.6	29603.9	12961.1	13876.2	0.171426	0.210643	1.37871	3_4
P63104	1433Z_HUMAN	YWHAZ	Human	78699.1	116145	181686	251231	155757	176120	176723	310858	156940	204864	0.0616191	0.101325	1.37859	4_4
Q13228	SBP1_HUMAN	SELENBP1	Human	5070.5	8571.48	7727.84	11888.3	9249.79	10078.3	10572.6	14589.9	8314.53	11122.6	0.0239397	0.0644061	1.37758	4_4
Q8TDY2	RBCC1_HUMAN	RB1CC1	Human		4469.39	5137.04	8294.46	6010.78	7131.12	7819.48	8919.08	4475.22	7470.11	0.0618835	0.101658	1.37711	4_3
Q9H0W9	CK054_HUMAN	C11orf54	Human		8204.12	7780.64	14974.1	10743.6	10685	15942	14606.7	7739.72	12994.3	0.138914	0.180331	1.37561	4_3
O75347	TBCA_HUMAN	TBCA	Human	13196.5	12413.9	20609.7	34137.3	18629.7	18460.7	22851.3	52502.6	20089.4	28111.1	0.0115055	0.0561005	1.37553	4_4
Q9H3U1	UN45A_HUMAN	UNC45A	Human	6201.16	8884.5	7609.96	15957.5	8470.06	12355.4	9748.24	23283.3	9663.28	13464.2	0.000660088	0.0504977	1.37267	4_4
Q9H3U5	MFSD1_HUMAN	MFSD1	Human	16798.1	15818.6	27366.2	26017.2	24544	24747.2	43456.2	25438.9	21500	29546.6	0.0349047	0.0748384	1.37255	4_4
P31949	S10AB_HUMAN	S100A11	Human	18360.5	21876.9	53322.4	47238.4	29603.6	27166.6	60393.6	73865.1	35199.6	47757.2	0.0176616	0.0595065	1.37225	4_4
P25098	ARBK1_HUMAN	GRK2	Human		4290.68	3835.01	8070.59	5165.77	7157.77	6893.51	6948.16	4049.07	6541.3	0.15457	0.195196	1.37182	4_3
O95239	KIF4A_HUMAN	KIF4A	Human		2174.72	2162.76	2951.18		2495.06	2334.94	6144.56	1822.16	2743.64	0.135377	0.177072	1.37134	3_3
P61088	UBE2N_HUMAN	UBE2N	Human	7880.37	12275.5	26414.9	20551.7	17554.2	17571.7	31997.6	18813.6	16780.6	21484.3	0.09423	0.134225	1.37128	4_4
P06132	DCUP_HUMAN	UROD	Human	8165.01	4916.49	8880.58	14956.5	7775.91	9925.27	15062.3	16197.9	9229.65	12240.3	0.0878964	0.127944	1.37085	4_4
O95497	VNN1_HUMAN	VNN1	Human	4658.23	24668.5	3296.88	58865.2	8812.11	15620.2	12509.2	45705.1	22872.2	20661.7	0.251036	0.290065	1.37059	4_4
Q9NVX2	NLE1_HUMAN	NLE1	Human		4433.78	1869.32	6705.51	4355.66	7193.91	5271.1	3772.94	3252.15	5148.4	0.286827	0.325159	1.37052	4_3
O43854	EDIL3_HUMAN	EDIL3	Human	2795.64	5229.44	5140.56	14499.8	5318.75	4993.3	8631.9	16743.5	6916.36	8921.86	0.0722597	0.111939	1.36997	4_4
O60826	CCD22_HUMAN	CCDC22	Human		4789.36	3705.52	6948.68	5546.45	6553.27	5657.12	8547.42	3860.89	6576.07	0.0185609	0.0602174	1.36968	4_3
P31323	KAP3_HUMAN	PRKAR2B	Human	1228.62	4531.82	2107.29	10299.4	2751.04	6429.76	2619.62	9151.79	4541.78	5238.05	0.0997672	0.139289	1.36868	4_4
O75822	EIF3J_HUMAN	EIF3J	Human	5387.3		5673.89	12548.3	9299.3		6350.28	16632.9	5902.37	8070.62	0.0653917	0.105277	1.36812	3_3
Q15811	ITSN1_HUMAN	ITSN1	Human	2677.15	5527.7	4840.54	8782.31	6372.89	6317.52	6876.44	7950.91	5456.92	6879.44	0.113231	0.153302	1.36768	4_4
O95084	PRS23_HUMAN	PRSS23	Human	17151.4	24312	49768.8	36863.1	37089.5	37167.9	62090	31246.2	32023.8	41898.4	0.104081	0.143754	1.36739	4_4
P42224	STAT1_HUMAN	STAT1	Human	6048.18	15173.2	9958.38	23342.6	13928.5	17240.2	12718.1	24342.3	13630.6	17057.3	0.0897093	0.129358	1.36631	4_4
P60900	PSA6_HUMAN	PSMA6	Human	17512.5	23805.8	33589.4	31357.9	29855.7	34077	46666.7	32197.6	26566.4	35699.2	0.0297362	0.0696298	1.36595	4_4
Q9UI12	VATH_HUMAN	ATP6V1H	Human		3546.02	2933.32	8796.18	3469.11	4761.59	4363.39	11220.6	3818.88	5953.67	0.0101771	0.0555114	1.36584	4_3
Q9NR09	BIRC6_HUMAN	BIRC6	Human		6125.55	3358.39	5775.77	5486.42	6360.24	5511.5	8615.72	3814.93	6493.47	0.0777407	0.117398	1.36474	4_3
P29350	PTN6_HUMAN	PTPN6	Human	4779.2	6982.26	6426.33	18878	8352	11263.9	8788.91	16947.9	9266.45	11338.2	0.063841	0.103594	1.364	4_4
Q13885	TBB2A_HUMAN	TUBB2A	Human	19580.1	39965.8	36070.1	29440.6	31446	26162.1	62033.5	56241.9	31264.2	43970.9	0.149334	0.190048	1.36327	4_4
P48506	GSH1_HUMAN	GCLC	Human	4572.67	10939.3	10611.2	13795.8	12188	13032.3	12404.7	12828.1	9979.74	12613.3	0.135848	0.177569	1.36304	4_4
P61019	RAB2A_HUMAN	RAB2A	Human	31714	31076.2	39066.9	56251.5	43997.7	48451.2	54151.6	64642.5	39527.2	52810.8	0.00813029	0.0539323	1.36242	4_4
P28065	PSB9_HUMAN	PSMB9	Human	1815.04	4585.12	4200.11	4358.09	3482.08		5901.15	4084.09	3739.59	3366.83	0.137436	0.178884	1.36189	3_4
P35237	SPB6_HUMAN	SERPINB6	Human	15756.5	13748.6	37723.5	23437.2	24296.2	25895.4	30621.4	34136.7	22666.5	28737.4	0.0934093	0.1335	1.36127	4_4
Q01581	HMCS1_HUMAN	HMGCS1	Human	6404.38	11365.9	9471.1	16668.2	12484.2	12746.8	13554.8	18270	10977.4	14264	0.0526447	0.0911505	1.36084	4_4
Q96T51	RUFY1_HUMAN	RUFY1	Human	2908.51	6586.29	2387.28	9750.07	5057.32	5142.16	5642.7	10414.7	5408.04	6564.22	0.150494	0.190833	1.36064	4_4
Q9Y6D5	BIG2_HUMAN	ARFGEF2	Human	6289.3		4643.31	10646.8	6789.44	6833.34	8467.38	13594.7	5394.85	8921.22	0.0925918	0.132737	1.35967	4_3
Q9Y696	CLIC4_HUMAN	CLIC4	Human	15227.6	21723.8	28078.2	33073.6	26580.8	27228.2	42828.6	33776.4	24525.8	32603.5	0.0394765	0.0788084	1.35872	4_4
P02462	CO4A1_HUMAN	COL4A1	Human	6196.79	14221.2	8148.67	62078.6	13226	19813.9	10079.9	57376.1	22661.3	25124	0.0881628	0.128104	1.35789	4_4
Q9BTT6	LRRC1_HUMAN	LRRC1	Human		2635.55	3658.17	4553.23	3098.37	3035.42	5066.1	7145.22	2711.74	4586.28	0.0382671	0.0773562	1.35774	4_3
Q13033	STRN3_HUMAN	STRN3	Human		4513.87	3091.99	7847.86	4685.78	6486.73	5176.29	8151.06	3863.43	6124.97	0.0811783	0.120591	1.35698	4_3
P52943	CRIP2_HUMAN	CRIP2	Human		3808.78	1988.14	10295.1	4261.8	5970.38	5285.5	6172.32	4023.01	5422.5	0.278162	0.316649	1.35693	4_3
Q5T2T1	MPP7_HUMAN	MPP7	Human	3677.34	7973.4	10863	9461	8515.72	9061.92	11825.6	11134	7993.68	10134.3	0.0943834	0.134335	1.35507	4_4
Q14192	FHL2_HUMAN	FHL2	Human	3988	6225.23	6531.96	13218.3	7364.41	9227.06	5699.55	18641.8	7490.87	10233.2	0.0751189	0.115056	1.35472	4_4
Q9H7D0	DOCK5_HUMAN	DOCK5	Human	6403.92	7319.33	6759.55	11594.7	10003.8	9408.08	8519.63	15423.6	8019.38	10838.8	0.00419556	0.0507041	1.35455	4_4
Q15813	TBCE_HUMAN	TBCE	Human		6895.98	3525.01	7295.18	6966.91	8346.67	6449.17	8186.25	4429.04	7487.25	0.0919329	0.131946	1.35447	4_3
P19634	SL9A1_HUMAN	SLC9A1	Human		6983.93	4253.83	7010.43	5774.58	6711.78	8169.4	9426.58	4562.05	7520.59	0.134408	0.176101	1.3539	4_3
Q14247	SRC8_HUMAN	CTTN	Human	4552.74	3785.28	5790.62	10319.5	5094.15	6609.88	5007.26	20505.9	6112.03	9304.3	0.1078	0.147408	1.35362	4_4
Q05655	KPCD_HUMAN	PRKCD	Human	6907.71	10606.5	6329.92	13943.4	10699.8	12881	9182.75	17142.3	9446.88	12476.5	0.00770727	0.0534017	1.35339	4_4
Q9Y5P6	GMPPB_HUMAN	GMPPB	Human	3681.19	6356.49	8368.25	9894.56	6616.15	8954.75	8281.04	13239.8	7075.12	9272.94	0.0451187	0.0835453	1.35315	4_4
P18054	LOX12_HUMAN	ALOX12	Human	2291.23		3182.83	5395.19	3353.51	6154.37	4977.35	5827.29	2717.31	5078.13	0.0589641	0.0983402	1.35215	4_3
P20645	MPRD_HUMAN	M6PR	Human	7323.52	7895.64	8451.53	12465.5	9180.89	9844.9	12015.2	18728.5	9034.05	12442.4	0.00372021	0.0504977	1.35174	4_4
P46459	NSF_HUMAN	NSF	Human	10184.2	22136.3	16035.2	31889.5	21664.7	26749.5	18073.9	36744.5	20061.3	25808.2	0.0707018	0.110359	1.35173	4_4
P22061	PIMT_HUMAN	PCMT1	Human	8148.38	8177.63	17200.7	25440.5	12286.8	16829.5	15061.5	31248.4	14741.8	18856.6	0.0958433	0.135815	1.35163	4_4
Q9Y3E7	CHMP3_HUMAN	CHMP3	Human	4777.01	6738.55	9499.1	5731.5	7308.44	10722.4	10538	7074.25	6686.54	8910.77	0.0198791	0.0616354	1.3512	4_4
P62942	FKB1A_HUMAN	FKBP1A	Human	13904.5	14545.9	30133.4	25494	24171.1	19893.1	25466.4	42252.5	21019.5	27945.8	0.0826732	0.122148	1.35086	4_4
Q8IWB7	WDFY1_HUMAN	WDFY1	Human	3099.12	5630.33	5401.93	7850.79	5165.71	6601.03	8317.39	8686.79	5495.54	7192.73	0.0290176	0.0692166	1.35079	4_4
Q86SF2	GALT7_HUMAN	GALNT7	Human	6461.32	7856.24	7358.37	15426.4	8432.82	11474.2	9615.89	20591.7	9275.58	12528.7	0.000748509	0.0504977	1.35036	4_4
P23526	SAHH_HUMAN	AHCY	Human	98881.3	195843	187071	462233	204933	304368	219050	407390	236007	283935	0.100454	0.13993	1.35026	4_4
Q684P5	RPGP2_HUMAN	RAP1GAP2	Human		1786.34	1535.6	2666.41	1325.7	2425.13	1452.58	5107.9	1497.09	2577.83	0.139331	0.180777	1.34995	4_3
P30566	PUR8_HUMAN	ADSL	Human	8220.09	17943.1	15790.7	23130.3	17310	18638.6	20360.6	27185.4	16271	20873.7	0.074209	0.114096	1.34934	4_4
O95445	APOM_HUMAN	APOM	Human	12764.6	21084.6	14212	41673.4	18602.6	30798.5	20963.6	43981.7	22433.7	28586.6	0.0176648	0.0595065	1.34924	4_4
O43150	ASAP2_HUMAN	ASAP2	Human	1567.3	5274.13	3203.16	5507.92	4053.41	5341.33	4082.44	5451.63	3888.13	4732.2	0.13768	0.178922	1.34822	4_4
O75351	VPS4B_HUMAN	VPS4B	Human	44465.4	33563.2	59800.5	49911.5	57523.2	57270.6	74552.6	59874.7	46935.2	62305.3	0.0168084	0.0595065	1.34795	4_4
P13861	KAP2_HUMAN	PRKAR2A	Human	6473.97	6851.08	5774.88	14668.2	7549.89	12148.9	8711.94	15515.3	8442.03	10981.5	0.0428907	0.0813501	1.3478	4_4
O15357	SHIP2_HUMAN	INPPL1	Human		12581.7	3538.04	5086.18	5850.99	7918.56	7546.78	9272.02	5301.48	7647.09	0.258957	0.297262	1.34761	4_3
Q9NVJ2	ARL8B_HUMAN	ARL8B	Human	24950.4	42826.6	53409.7	36101.7	52940.5	42853.8	93046.6	32141.4	39322.1	55245.6	0.126071	0.167368	1.3471	4_4
P04114	APOB_HUMAN	APOB	Human	7030.62	16744.6	5527.29	36021.8	12616.6	16406	12806.6	29108.7	16331.1	17734.5	0.15806	0.198458	1.34699	4_4
O15037	KHNYN_HUMAN	KHNYN	Human	7309.74	10751.4	21432.4	7435.09	12529.9	10005.2	23447.3	13999.3	11732.2	14995.4	0.0900551	0.129781	1.34636	4_4
Q8IVB4	SL9A9_HUMAN	SLC9A9	Human		946.028	539.019	2297.07	988.026	1944.06	960.028	1531.05	945.529	1355.79	0.244663	0.284304	1.34617	4_3
Q96JG6	VPS50_HUMAN	VPS50	Human		2149.35	2176.81	2505.43	2348.73	2902.61	2844.78	3459.29	1707.9	2888.85	0.00144045	0.0504977	1.34567	4_3
P08237	PFKAM_HUMAN	PFKM	Human	36981.8	56620.7	66332.9	84535.1	65692.8	79327.4	87504.5	84118.2	61117.6	79160.7	0.0444415	0.082879	1.34441	4_4
Q08752	PPID_HUMAN	PPID	Human	4591.86	7645.26	6836.36	9419.39	6689.28	8925.51	9106.49	13582	7123.22	9575.82	0.0051238	0.0507041	1.34439	4_4
Q92888	ARHG1_HUMAN	ARHGEF1	Human	5197.38	9543.94	8163.48	14044.5	11158.3	10756.8	9026.18	17114.3	9237.33	12013.9	0.0787616	0.11833	1.34373	4_4
Q9NRX5	SERC1_HUMAN	SERINC1	Human	35770.4	54734.4	65064.2	54739.1	75715.9	63601.8	105427	44778.1	52577	72380.7	0.123442	0.1645	1.34373	4_4
P0C0L4	CO4A_HUMAN	C4A	Human	33258.5	64872.4	49770.8	72823	54185.9	77262.6	64915	93330.5	55181.2	72423.5	0.011198	0.0559899	1.34201	4_4
Q92508	PIEZ1_HUMAN	PIEZO1	Human	5059.96	6446.71	6346.78	4947.42	6936.65	6595.92	8973.28	8084.95	5700.22	7647.7	0.0289419	0.0692166	1.34171	4_4
O00180	KCNK1_HUMAN	KCNK1	Human	4896.83	5704.55	5354.31	8786.98	7717.78	8058.88	10756.9	6364.72	6185.67	8224.57	0.135396	0.177072	1.34165	4_4
Q9NY33	DPP3_HUMAN	DPP3	Human	7441.71	14973.4	11726.9	25583.9	14846.3	16295.1	17140.5	26048.9	14931.5	18582.7	0.0765401	0.116156	1.34071	4_4
O95466	FMNL1_HUMAN	FMNL1	Human	3379.84	4355.66	5489.23	5256.13	4788.5	5970.37	7550.86	6341.33	4620.22	6162.76	0.00190641	0.0504977	1.33987	4_4
Q99439	CNN2_HUMAN	CNN2	Human	5480.32	13834.7	9465.3	33050	13633.7	18974.2	12494.1	23639.2	15457.6	17185.3	0.166967	0.206609	1.3397	4_4
P08195	4F2_HUMAN	SLC3A2	Human	530942	324370	947951	772734	647991	628426	1160000	859328	643999	823936	0.0507799	0.0892913	1.33932	4_4
P49407	ARRB1_HUMAN	ARRB1	Human		6449.98	4236.55	12904.8	6122.06	10515.6	6881.59	11689.4	5897.83	8802.16	0.136946	0.178531	1.33864	4_3
Q9Y5C1	ANGL3_HUMAN	ANGPTL3	Human	5351.44	16656.5	5803.06	31212.3	10403.9	16125.1	12181	25368.4	14755.8	16019.6	0.15624	0.196608	1.33863	4_4
O94915	FRYL_HUMAN	FRYL	Human	9270.91	18004.4	10071.2	25710.8	16581.7	23352.1	15408.7	23246.4	15764.3	19647.2	0.070163	0.110172	1.33843	4_4
Q12884	SEPR_HUMAN	FAP	Human	2380.02	4396.33	2830.65	12594.7	4318.3	5349.12	4620.31	11209	5550.43	6374.18	0.0831815	0.122689	1.3382	4_4
P50897	PPT1_HUMAN	PPT1	Human	2464.28	10042.4	3719.68	7832.83	6160.71	7648.03	5391.72	9095.35	6014.8	7073.95	0.162119	0.202261	1.33796	4_4
Q9BTY2	FUCO2_HUMAN	FUCA2	Human	2604.73	4115.3	2936.87	3454.27	3253.93	4725.06	4918.79	4597.59	3277.79	4373.84	0.0184957	0.0602174	1.33721	4_4
Q7Z7H5	TMED4_HUMAN	TMED4	Human		6305.71	4893.39	9536.99		10145.5	8095.58	8552.18	5184.02	6698.32	0.141758	0.182961	1.33643	3_3
Q6DD88	ATLA3_HUMAN	ATL3	Human	5613.19	6934.18	3975.31	11836.9	6688.19	8643.08	7608.75	13267.2	7089.9	9051.81	0.0488709	0.0871809	1.33602	4_4
P13674	P4HA1_HUMAN	P4HA1	Human	3235.9	5834.87	5094.31	14190.6	5508.06	7783.6	7247.88	13864	7088.92	8600.89	0.0444716	0.082879	1.33288	4_4
Q07065	CKAP4_HUMAN	CKAP4	Human	2356.61		2230.68	8082.35	3134.96	5189.43	3215.58	9966.08	3167.41	5376.51	0.0119164	0.0562285	1.33225	4_3
Q15435	PP1R7_HUMAN	PPP1R7	Human	6070.35	8245.15	5202.62	7254.93	6816.94	10763.6	7240.67	11201	6693.26	9005.55	0.0115295	0.0561005	1.33223	4_4
Q8NFF5	FAD1_HUMAN	FLAD1	Human		6532.05	1138.99	2534.71		3447.42	2831.34	4567.75	2551.44	2711.63	0.302671	0.341077	1.33218	3_3
Q13618	CUL3_HUMAN	CUL3	Human		6766.45	8582.2	12870.9	10221.8	11074.1	11399.8	13982.4	7054.89	11669.5	0.0682492	0.108109	1.3317	4_3
P46939	UTRN_HUMAN	UTRN	Human	6669.08	14387.3	10186.7	20232.8	12909.5	18566.7	14438.7	17935.1	12869	15962.5	0.0867443	0.126717	1.33102	4_4
Q9BTU6	P4K2A_HUMAN	PI4K2A	Human	14381.4	22300	30855.2	33029.4	26881.3	31020	39346.2	31234.5	25141.5	32120.5	0.0671819	0.106969	1.33068	4_4
O00471	EXOC5_HUMAN	EXOC5	Human	3212.09		4951.56	6958.73	5284.51	6524.72	7069.58	6970.27	3780.6	6462.27	0.0964832	0.136486	1.33003	4_3
P50851	LRBA_HUMAN	LRBA	Human	5343.06	6885.57	4040.68	10734.7	6369.53	9450.37	6680.64	12390.9	6751	8722.86	0.0200632	0.061887	1.32931	4_4
Q04656	ATP7A_HUMAN	ATP7A	Human	4154.25	7335.13	5567.62	10144.4	7918.07	7692.93	9345.51	9437.85	6800.35	8598.59	0.101254	0.140885	1.32922	4_4
Q9P1Z2	CACO1_HUMAN	CALCOCO1	Human	3867.28	7370.4	12164.4	19346.3	9783.45	11189.3	15451.1	12368.6	10687.1	12198.1	0.195422	0.236118	1.32892	4_4
Q9HB07	MYG1_HUMAN	MYG1	Human	5744.82		10382.3	22072.8	11068	14056.6	13398.3	20833.5	9549.98	14839.1	0.151204	0.191536	1.32888	4_3
Q8TD19	NEK9_HUMAN	NEK9	Human	6465.33	11529.2	10775.9	19110.1	12036.7	17001.3	13279.1	17571.5	11970.1	14972.1	0.0763488	0.116117	1.32805	4_4
Q9NXH9	TRM1_HUMAN	TRMT1	Human		5936.66	3493.27	8065.66	6360.72	7942.74	5600.04	8803.07	4373.9	7176.64	0.0626187	0.102422	1.32778	4_3
P54652	HSP72_HUMAN	HSPA2	Human	5580.59	8098.37	7600.06	17878.7	8498.15	13148.8	10638.4	16023	9789.43	12077.1	0.0628891	0.102742	1.32709	4_4
Q9NXR7	BABA2_HUMAN	BABAM2	Human		2837.78	3974.51	8396.75	4572.91	6101.28	5293.81	6852.59	3802.26	5705.15	0.209053	0.249767	1.32706	4_3
Q92537	SUSD6_HUMAN	SUSD6	Human	2806.1	3703.12	4986.17		5184.17	3878.13	6021.22		2873.85	3770.88	0.119488	0.160098	1.32693	3_3
P22105	TENX_HUMAN	TNXB	Human	7635	17553.7	12496	47388.5	11831.4	25963.4	15797.2	50586.8	21268.3	26044.7	0.0221325	0.0633537	1.32617	4_4
Q9UNZ2	NSF1C_HUMAN	NSFL1C	Human	3497.92	4236.02	8525.51	14648.6	7739.47	6825.94	9256.73	11671.1	7727.01	8873.31	0.148429	0.189189	1.32523	4_4
P12429	ANXA3_HUMAN	ANXA3	Human	20147.5	26376.3	35723.3	39372.6	32302.7	43676.9	37621.1	43228.2	30404.9	39207.2	0.0511786	0.0896081	1.32366	4_4
P60520	GBRL2_HUMAN	GABARAPL2	Human	16979.8	26141.3	54381	38666.2	29333.4	33677.3	60679.3	47733.3	34042.1	42855.8	0.0291996	0.0693351	1.32322	4_4
O95219	SNX4_HUMAN	SNX4	Human		3897.82	2182.74	6296.48		4157.75	3595.47	8284.36	3094.26	4009.39	0.0779436	0.117561	1.32226	3_3
O15084	ANR28_HUMAN	ANKRD28	Human		4536.75	2879.69	7103.95	6507.37	6157.43	4961.74	7013.62	3630.1	6160.04	0.112965	0.153062	1.32169	4_3
O60664	PLIN3_HUMAN	PLIN3	Human	9178.44	8263.24	14390.6	11153.2	9402.64	10914.2	15909.3	22741.4	10746.4	14741.9	0.0840139	0.123535	1.32153	4_4
P07437	TBB5_HUMAN	TUBB	Human	394863	606354	635938	1090000	739336	923766	877321	844326	681789	846187	0.118456	0.159148	1.32134	4_4
Q10589	BST2_HUMAN	BST2	Human	14758.5	15340.6	46253.6	48250.3	29623.1	33476.1	45160.6	34373.9	31150.8	35658.4	0.191979	0.232302	1.32116	4_4
P35670	ATP7B_HUMAN	ATP7B	Human	3938.27		5454.52	14533.2	6172.81		9411.05	12391.3	5981.5	6993.79	0.167132	0.206709	1.32111	3_3
O15118	NPC1_HUMAN	NPC1	Human	9890.51	13005.7	21086.1	19964.1	16219.3	14544	32577.1	21461.8	15986.6	21200.5	0.0414562	0.0806634	1.32106	4_4
Q16850	CP51A_HUMAN	CYP51A1	Human		2508.96	4282.93	4431.16		3548.29	4432.1	6978.44	2805.76	3739.71	0.0788424	0.118336	1.32093	3_3
Q14344	GNA13_HUMAN	GNA13	Human	26856.2	31202	56733.6	67023.8	43039.9	45968.5	62580.8	78309.5	45453.9	57474.7	0.0267059	0.0669061	1.32076	4_4
O75223	GGCT_HUMAN	GGCT	Human	9376	6881.37	12633.4	9294.25	8693.81	8546.67	16250	19073.5	9546.25	13141	0.0946077	0.134529	1.32043	4_4
P27708	PYR1_HUMAN	CAD	Human	15117.7	23405.7	19345.9	37745.7	23351.5	33064	23591.3	42977.4	23903.8	30746.1	0.0139525	0.057102	1.31932	4_4
Q8N357	S35F6_HUMAN	SLC35F6	Human	10286.8	9413.27	17888.8	8587.68	11628	11008.1	24214.7	14522.2	11544.1	15343.2	0.0283473	0.0686361	1.3189	4_4
Q8TCT8	SPP2A_HUMAN	SPPL2A	Human	4322.96	8679.08	8555.87	5289.17	10569	7923.05	12071.3	5066.63	6711.77	8907.49	0.156248	0.196608	1.31787	4_4
Q9UMY4	SNX12_HUMAN	SNX12	Human	7358.48	5034.88	5180.01	16476.1	6943.31	9021.55	8079.38	18824.7	8512.37	10717.2	0.0773962	0.117094	1.31749	4_4
Q9NRF8	PYRG2_HUMAN	CTPS2	Human	3014.05	4345.23	6801.49	7056.37	6311.37	7728.28	5701.82	6809.22	5304.28	6637.67	0.15369	0.194185	1.31747	4_4
Q96AJ9	VTI1A_HUMAN	VTI1A	Human	5100.29	13255.9	22923.6	21931.2	13058.4	17014.7	20059.1	22969	15802.7	18275.3	0.162676	0.202624	1.31736	4_4
A6NDG6	PGP_HUMAN	PGP	Human	9408.79		12800.2	20303.8	15012.8	22650.4	17413	21383.4	10628.2	19114.9	0.0752197	0.115056	1.31733	4_3
P13489	RINI_HUMAN	RNH1	Human	3754.92	4878.67	8962.52	6276.06	6893.25	7403.95	8342.34	7284.22	5968.04	7480.94	0.0809271	0.120495	1.31715	4_4
P09972	ALDOC_HUMAN	ALDOC	Human	7691.32	7087.12	11627.6	17015.1	10209.5	10007.5	15193.9	20854.1	10855.3	14066.2	0.00125627	0.0504977	1.31628	4_4
P46439	GSTM5_HUMAN	GSTM5	Human	4497.1	12047.3	4769.11	20093.4	7499.18	14179.3	8188.18	17897.4	10351.7	11941	0.088081	0.128069	1.31623	4_4
Q9UIK4	DAPK2_HUMAN	DAPK2	Human	2077.32		1671.33	7516.97	3437.16	2796.71	4474.29	3857.61	2816.41	3641.44	0.316469	0.355	1.31486	4_3
O14662	STX16_HUMAN	STX16	Human		3317.42	1643.92	4356.21	3194.75	2864.54	4459.6	4227.27	2329.39	3686.54	0.265106	0.303754	1.31484	4_3
P54920	SNAA_HUMAN	NAPA	Human	10169.2	20073.2	19423.5	37911.8	22694.1	25815.4	24614.9	31070.5	21894.4	26048.7	0.137682	0.178922	1.31396	4_4
O00194	RB27B_HUMAN	RAB27B	Human	8288.82	11311.6	9760.66	27148.6	13620.3	17690.8	14252.8	21479.8	14127.4	16760.9	0.104402	0.143914	1.31267	4_4
Q9HB90	RRAGC_HUMAN	RRAGC	Human	6768.47	7973.9	7712.13	9181.38	9567.87	9303.56	11371.4	11206.2	7908.97	10362.3	0.00849823	0.0541597	1.31257	4_4
P05543	THBG_HUMAN	SERPINA7	Human	5644.8	22561.7	12909.7	33616.9	12993	21811.8	19635.3	29412.8	18683.3	20963.2	0.155036	0.195406	1.31181	4_4
Q12860	CNTN1_HUMAN	CNTN1	Human	10337.4	24397.8	11382.4	46671.1	18024.1	27007.7	19390.1	42001.9	23197.2	26606	0.0976773	0.137463	1.31156	4_4
O95633	FSTL3_HUMAN	FSTL3	Human		3492.4	2274.92	8599.84	4377.46	4504.15	5428.66	6300.2	3591.79	5152.62	0.255052	0.294152	1.31127	4_3
Q14103	HNRPD_HUMAN	HNRNPD	Human	8794.83	10494.8	12968.5	20015.3	12134.3	15845.6	15513	23739	13068.4	16808	0.00945637	0.0547035	1.31116	4_4
Q96QD8	S38A2_HUMAN	SLC38A2	Human	49492.6	43477.7	91583.2	48391	63910.4	58609	136197	55201.4	58236.1	78479.4	0.00801981	0.0539323	1.31089	4_4
P13497	BMP1_HUMAN	BMP1	Human	3648.53	8046.81	7269.7	13030.1	7022.57	9372.15	9461.84	13178.1	7998.78	9758.67	0.0725007	0.1121	1.31066	4_4
O00505	IMA4_HUMAN	KPNA3	Human	2711.55		5998.5	1591.05	4627.96	3651.94	4682.28	2687.85	2575.27	3912.51	0.203095	0.244071	1.3105	4_3
Q00013	EM55_HUMAN	MPP1	Human	3864.61	4736.1	5265.55	13559.2	4659.84	7063.07	6012.49	19378.3	6856.37	9278.42	0.0125993	0.0566515	1.30883	4_4
P07359	GP1BA_HUMAN	GP1BA	Human	8915.22	24127.6	3151.09	18790.5	16970.4	14198.4	10021.3	15455.4	13746.1	14161.4	0.267929	0.306703	1.30835	4_4
Q96BM9	ARL8A_HUMAN	ARL8A	Human	6900.2		23392.8	19260.3	14557.4	15440.4	19493.1	24470.7	12388.3	18490.4	0.211799	0.252435	1.30718	4_3
Q9C0C4	SEM4C_HUMAN	SEMA4C	Human	4123.81	7159.25	6396.58	10133.6	6270.26	9941.77	8154.52	10982.1	6953.31	8837.16	0.016959	0.0595065	1.30689	4_4
P43007	SATT_HUMAN	SLC1A4	Human	16685.5	19618.2	35333.4	11471.4	22414.2	20692.3	47732.5	17477.8	20777.1	27079.2	0.0201669	0.0619092	1.3068	4_4
Q86X29	LSR_HUMAN	LSR	Human	3240.09	5270.14	6982.98	10665.7	4794.21	8036.68	6608.76	14559	6539.73	8499.66	0.0466284	0.0846538	1.30665	4_4
O43815	STRN_HUMAN	STRN	Human	4720.57	10749.6	6338.68	20894.7	10705.1	11279.9	9395.94	17264.2	10675.9	12161.3	0.155063	0.195406	1.30659	4_4
Q13188	STK3_HUMAN	STK3	Human		6482.11	7826.63	9945.78	7283.4	8871	8654.28	14651.4	6063.63	9865.02	0.0449342	0.0832993	1.30632	4_3
Q8NFJ5	RAI3_HUMAN	GPRC5A	Human	138813	196167	284102	132071	235256	208157	293773	206279	187788	235866	0.0646536	0.104431	1.30546	4_4
P98196	AT11A_HUMAN	ATP11A	Human	2446.6		4104.99	5877.09	4399.96	4873.24	5667.78	5265.72	3107.17	5051.68	0.159862	0.200133	1.30545	4_3
P34896	GLYC_HUMAN	SHMT1	Human	13259.3	18615.6	16941.2	36721	19380.6	22416.5	25152.2	40728.9	21384.3	26919.6	0.0172668	0.0595065	1.30479	4_4
Q13442	HAP28_HUMAN	PDAP1	Human		8054.91	6890.25	10296.2	11014.8	12710.7	6846.61	14581.6	6310.34	11288.4	0.0986177	0.138155	1.30465	4_3
Q9Y5X3	SNX5_HUMAN	SNX5	Human	3107.87	5629.19	6333.95	12746.7	5799.26	7744.5	7366.41	12355.1	6954.43	8316.32	0.0761376	0.116046	1.30428	4_4
Q8TF42	UBS3B_HUMAN	UBASH3B	Human	2502.91		3359.47	9545.62	3583.88	8293.51	4089.8	12131.6	3852	7024.7	0.0159585	0.0585766	1.30362	4_3
Q9NWC5	TM45A_HUMAN	TMEM45A	Human	5180.02	6442.18	6224.4	8376.8	3814.34	10766.7	16103.5	7584.73	6555.85	9567.32	0.212428	0.252898	1.30303	4_4
Q8IZJ1	UNC5B_HUMAN	UNC5B	Human	5122.54	7380.85	9099.42	9690.87	9653.86	7726.67	14192.3	9062.45	7823.42	10158.8	0.103739	0.14345	1.30243	4_4
Q9NZM1	MYOF_HUMAN	MYOF	Human	37294.4	55824.6	99367.3	89795.7	66923.7	76934.7	109262	94671.3	70570.5	86947.9	0.0600964	0.0996207	1.30123	4_4
O43556	SGCE_HUMAN	SGCE	Human	2529.82	3806.92	3757.91	6851.66	5273.55		5252.1	5175.67	4236.58	3925.33	0.23355	0.273457	1.30074	3_4
Q8WZ42	TITIN_HUMAN	TTN	Human	47741.5	13402.8	22553.5	25620.9	19369.2	35598.8	34285.9	44719.8	27329.7	33493.4	0.281877	0.31999	1.30037	4_4
Q9ULA0	DNPEP_HUMAN	DNPEP	Human	2960.01		4885.99	14096.7	5145.36	6310.47	8103.21	10731.9	5485.68	7572.74	0.215461	0.255561	1.29956	4_3
P54819	KAD2_HUMAN	AK2	Human	3167.99		9062.29	19195.5	5638.9	11639.6	6072.77	35310	7856.44	14665.3	0.255992	0.29496	1.29943	4_3
Q9Y4K0	LOXL2_HUMAN	LOXL2	Human	2875.35	8423.12	10230.7	9384.33	5999.64	6885.01	11114.1	14426.5	7728.38	9606.31	0.144875	0.185815	1.29912	4_4
Q5VVQ6	OTU1_HUMAN	YOD1	Human		1024.86	1961.46	6963.31	2481.75	927.427	4592.74	7200.41	2487.41	3800.58	0.235877	0.275788	1.29882	4_3
P60660	MYL6_HUMAN	MYL6	Human	7491.24	12707.7	18108.3	67947.8	15239.5	17312.6	25990.3	48602.4	26563.8	26786.2	0.158121	0.198458	1.29877	4_4
O76003	GLRX3_HUMAN	GLRX3	Human	8757.85	6182.72	15499.9	18164.8	11931.5	11602.8	15283.1	20470.1	12151.3	14821.9	0.079125	0.118688	1.29826	4_4
P49840	GSK3A_HUMAN	GSK3A	Human		8498.79	3748.54	7096.21	8360.13	8588.26	8048.6	7154.69	4835.89	8037.92	0.204313	0.245295	1.29815	4_3
P78509	RELN_HUMAN	RELN	Human	3748	8101.25	5694.73	17280.5	9208.83	11230.8	7228.68	11274.6	8706.12	9735.73	0.205098	0.245943	1.29598	4_4
Q9NUP9	LIN7C_HUMAN	LIN7C	Human	6896.51	7984.54	18178.7	15648	10236.4	7200.51	24949.5	24014.2	12176.9	16600.2	0.0629558	0.102742	1.29579	4_4
Q9BXS4	TMM59_HUMAN	TMEM59	Human	11665.8	6216.87	14538.8	28968.5	12045.8	11375.5	21076.8	29743.4	15347.5	18560.4	0.08169	0.121059	1.29499	4_4
P33151	CADH5_HUMAN	CDH5	Human	4655.64	8226.92	5493.32		6031.99	9489.49	7981.24	2973.25	4593.97	6618.99	0.0302435	0.0698583	1.29491	4_3
Q9H2V7	SPNS1_HUMAN	SPNS1	Human	12096.5	17452.9	20930.1	14747.9	20390.3	19284.3	27386.8	16988.8	16306.9	21012.5	0.036462	0.0762894	1.29442	4_4
Q13976	KGP1_HUMAN	PRKG1	Human	2895.29	8577.3	3019.18	17904.8	7222.87	7316.1	6005.55	11866.9	8099.14	8102.85	0.240312	0.279909	1.29418	4_4
P17066	HSP76_HUMAN	HSPA6	Human	387529	69751.9	750243	9533.67	835698	119410	1190000	4564.99	304264	537418	0.250458	0.289669	1.29401	4_4
Q2M2I8	AAK1_HUMAN	AAK1	Human	5774.22	11517.8	8550.47	23259.1	10025.1	14861.3	11168.7	22150.6	12275.4	14551.4	0.0639377	0.103683	1.29203	4_4
Q7Z4F1	LRP10_HUMAN	LRP10	Human	3387.4		6002.2	11647.9	6814.01	8692.59	10064.5	7435.47	5259.38	8251.64	0.2737	0.312292	1.2913	4_3
O60749	SNX2_HUMAN	SNX2	Human	6822.2	9517.93	10241.3	21785.3	12156.9	12905.7	12909.5	19877	12091.7	14462.3	0.0801957	0.119565	1.29113	4_4
P21281	VATB2_HUMAN	ATP6V1B2	Human	6375.98	13396.4	11673	20873	12570.5	15003.5	15143.1	20241.6	13079.6	15739.7	0.0969495	0.137066	1.291	4_4
P45877	PPIC_HUMAN	PPIC	Human	11650.4	18148.6	14217.2	53735.2	17716.4	24123.6	23777.1	44015.9	24437.8	27408.2	0.103308	0.143069	1.28998	4_4
Q9BZL6	KPCD2_HUMAN	PRKD2	Human	5120.34	8496.72	3500.58	15587.9	7029.25	9039.14	6510.24	15865.1	8176.39	9610.93	0.0821616	0.121539	1.28944	4_4
Q9Y3P9	RBGP1_HUMAN	RABGAP1	Human		5982.51	8169.65	8284.99	7006.54	8352.15	9484.41	10936.3	5609.29	8944.85	0.0216922	0.0631905	1.28855	4_3
Q9BTE3	MCMBP_HUMAN	MCMBP	Human		5430.69	3256.38	5472.21	5100.02	6160.34	5422.82	6188.21	3539.82	5717.85	0.0938959	0.133904	1.2879	4_3
P55212	CASP6_HUMAN	CASP6	Human	3517.7	7516.7	4479.22	7340.47	7566.89	7371.01	5982.67	7143.31	5713.52	7015.97	0.134613	0.176236	1.28679	4_4
O43396	TXNL1_HUMAN	TXNL1	Human	5001.15	6585.2	6560.33	12284.9	6363.56	8523.8	7278.78	18327.3	7607.9	10123.4	0.0127848	0.0567696	1.28496	4_4
P12268	IMDH2_HUMAN	IMPDH2	Human	10315.1	23285.4	22802.6	34375	23230.1	22237	28937.1	34292.4	22694.5	27174.2	0.146961	0.187513	1.28454	4_4
Q16774	KGUA_HUMAN	GUK1	Human		6339.47	3633.91	7525.2	5716.19	5616.2	7366.46	8881.01	4374.65	6894.97	0.205315	0.245943	1.28452	4_3
Q8N0X7	SPART_HUMAN	SPART	Human	3308.47	15129.6	6030.06	13498	8947.21	8543.73	9148.07	15830.8	9491.53	10617.5	0.248818	0.288043	1.2839	4_4
P51692	STA5B_HUMAN	STAT5B	Human	6584.33	16570.6	8692.09	24480.2	10721.5	18072.1	13331.1	24397.3	14081.8	16630.5	0.066714	0.106573	1.28357	4_4
Q6IAA8	LTOR1_HUMAN	LAMTOR1	Human	4458.78		13470.5	6835.12	6964.33	7177.72	15072.6	8262.32	6191.1	9369.24	0.0659509	0.105778	1.28314	4_3
Q9UPU5	UBP24_HUMAN	USP24	Human	3049.29	6540.25	3636.4	6665.8	4882.77	6423.08	5607.01	7442.31	4972.94	6088.79	0.0651377	0.104937	1.28272	4_4
Q53H96	P5CR3_HUMAN	PYCR3	Human	2467.84	3689.7	6099.88	8412.56	5593.14	5674.66	5322.05	7472.98	5167.49	6015.71	0.180482	0.220231	1.28204	4_4
P10321	HLAC_HUMAN	HLA-C	Human	40866.9	15431.8	131981	48535.5	49412.1	41436	99493.9	53433.9	59203.8	60944	0.21087	0.251526	1.2812	4_4
P48637	GSHB_HUMAN	GSS	Human	6472.05	7009.16	4948.17	5283.7	6743.45		5564.92	9474.78	5928.27	5445.79	0.141016	0.18229	1.28084	3_4
Q9H1B5	XYLT2_HUMAN	XYLT2	Human		7995.67	3900.58	6876.34		9395.16	5631.2	8494.8	4693.15	5880.29	0.0288869	0.0691936	1.27969	3_3
P04004	VTNC_HUMAN	VTN	Human	178463	531151	272272	1030000	367729	547811	448773	787279	502972	537898	0.176168	0.215931	1.27917	4_4
P15169	CBPN_HUMAN	CPN1	Human	48135.4	153143	111427	330924	127738	163393	135152	257912	160907	171049	0.207157	0.247863	1.27906	4_4
Q12851	M4K2_HUMAN	MAP4K2	Human		2973.73	2674.88	5445.15	3845.05	4905.93	3145.5	5870.22	2773.44	4441.68	0.0992793	0.138844	1.27884	4_3
Q8NBP7	PCSK9_HUMAN	PCSK9	Human		4607.88	2503.2	10008.2	5293.51	6178.62	5343.7	7294.84	4279.82	6027.67	0.256654	0.295585	1.27781	4_3
O76074	PDE5A_HUMAN	PDE5A	Human	5856.02	15496.2	7307.7	15744.8	11857.5	14592.3	10924.8	14708.5	11101.2	13020.8	0.142724	0.183823	1.27743	4_4
Q14108	SCRB2_HUMAN	SCARB2	Human	16963.5	22809.4	28554.8	22192.5	26628.8	22928.9	41128.6	25927.1	22630	29153.3	0.0471418	0.0853692	1.27653	4_4
P06703	S10A6_HUMAN	S100A6	Human	5710.56	3644.98	7132.71	8329.95	4315.61	6044.77	11178.5	11242.8	6204.55	8195.42	0.134264	0.176061	1.276	4_4
Q9UBC2	EP15R_HUMAN	EPS15L1	Human	5059.73	8672.58	16345.9	16102.2	11535.4	11361.8	16721.5	13957.2	11545.1	13394	0.166363	0.206069	1.27569	4_4
P35625	TIMP3_HUMAN	TIMP3	Human	12617.1	29355.5	26859.1	41550.8	28293.4	39226.3	22674.8	43483.6	27595.6	33419.5	0.165317	0.205291	1.27557	4_4
Q96Q45	TM237_HUMAN	TMEM237	Human	13330.5	20618.1	25545.8	9635.17	18650.5	13264.2	29145.1	24786.7	17282.4	21461.6	0.229102	0.269145	1.27488	4_4
Q6NSJ0	MYORG_HUMAN	MYORG	Human	2930.32	4622.69	7580.46	11367.7	5483.38	7609.08	8758.1	8424.2	6625.29	7568.69	0.163518	0.203261	1.27434	4_4
A0FGR8	ESYT2_HUMAN	ESYT2	Human		3901.74	3888.26	4624.19	5160.93	6572.82	3493.93	6288.48	3103.55	5379.04	0.160963	0.201307	1.2721	4_3
P17612	KAPCA_HUMAN	PRKACA	Human		4788.32	5057.64	7248.32	6818.68	6426.04	6999.03	8031.67	4273.57	7068.85	0.0371769	0.0767824	1.27196	4_3
Q9BS26	ERP44_HUMAN	ERP44	Human		5589.54	4520.29	14711.4	7789.37	7863.07	5991.29	16222.3	6205.31	9466.51	0.0409007	0.080172	1.27158	4_3
P33993	MCM7_HUMAN	MCM7	Human	6609.35	9184.29	7681.18	12413.9	7845.23	9998.16	10952.1	17596.8	8972.18	11598.1	0.0185802	0.0602174	1.27124	4_4
P01111	RASN_HUMAN	NRAS	Human	11099.7	14716.9	24785.2	10196.3	24096.9	20250.2	17714	12467.4	15199.5	18632.1	0.185338	0.225374	1.2711	4_4
Q13137	CACO2_HUMAN	CALCOCO2	Human	6986.01	7667.7	19587.6	11235.5	12546.9	13237.1	17189.2	10744.6	11369.2	13429.4	0.148256	0.189067	1.27007	4_4
Q9UH65	SWP70_HUMAN	SWAP70	Human		6295.3	6867.3	8986.25	7637.7	8838.09	8040.4	11198	5537.21	8928.55	0.0231226	0.0638156	1.26998	4_3
O95479	G6PE_HUMAN	H6PD	Human	5137.76		6985.62	12646.6	6294.5	7131.24	9918.07	14864.7	6192.5	9552.13	0.0266214	0.0668934	1.2692	4_3
Q9NS98	SEM3G_HUMAN	SEMA3G	Human		7613.99	4302.04	17462.5		8866.98	6683.52	19695.8	7344.63	8811.58	0.072327	0.111973	1.26839	3_3
Q9P289	STK26_HUMAN	STK26	Human	10326.7	14960.7	35586.9	18244.9	22575.2	16951.1	36168.5	18726.9	19779.8	23605.4	0.14297	0.184042	1.26786	4_4
Q15257	PTPA_HUMAN	PTPA	Human	4393.46	7071.85	6974.98	5451.02	7518.57	6782.73	6344.1	9423.84	5972.83	7517.31	0.136047	0.177736	1.26749	4_4
Q53EL6	PDCD4_HUMAN	PDCD4	Human	3899.43	6950.4	6349.69	4018.65	6144.45	7381.05	7658.62	5136.67	5304.54	6580.2	0.031766	0.0717034	1.26735	4_4
P24043	LAMA2_HUMAN	LAMA2	Human		5258.67	1931.26	10322.4	4126.16	5416.04	3729.91	10543.5	4378.08	5953.9	0.18957	0.230065	1.26655	4_3
Q04446	GLGB_HUMAN	GBE1	Human	10925.1	16154.4	11686.5	21747.1	18345.5	17198.5	15356.1	23779.6	15128.3	18669.9	0.0553154	0.0943007	1.26598	4_4
Q9UMX0	UBQL1_HUMAN	UBQLN1	Human	3584.18		4358.8	4464.92	3774.17	5003.07	7639.52	4906.75	3101.97	5330.88	0.142716	0.183823	1.26582	4_3
Q13049	TRI32_HUMAN	TRIM32	Human	2862.86	12029.3	6363.01	8308.71	7820.51	6992.67	8609.03	9850.04	7390.97	8318.06	0.257189	0.295858	1.26331	4_4
Q96RI0	PAR4_HUMAN	F2RL3	Human	28752.4	43363.1	42551.3	55105.6	68467.8	59006.3	60688.5	30259.7	42443.1	54605.6	0.250392	0.289669	1.26216	4_4
A6NHL2	TBAL3_HUMAN	TUBAL3	Human	14544.5	13725.9	9712.97	3740.69	15473.1	18333.1	16692.7	3872.78	10431	13592.9	0.0720129	0.111768	1.26097	4_4
Q92887	MRP2_HUMAN	ABCC2	Human	5871.54	7453.8	7710.01	10358.3	9817.96	9453.84	10975.6	8648.45	7848.41	9723.96	0.108643	0.148068	1.26003	4_4
P43405	KSYK_HUMAN	SYK	Human		4364.39	2387.52	11080.6	2280.91	5627.23	3658.93	11215.3	4458.13	5695.59	0.0973854	0.137423	1.25992	4_3
Q9NZN3	EHD3_HUMAN	EHD3	Human	49802.2	98072.3	67204.4	196838	89002.7	124659	102659	142588	102979	114727	0.163295	0.203139	1.25915	4_4
P51809	VAMP7_HUMAN	VAMP7	Human	16638.1	14781.9	34313	19057.4	20006.4	18370.9	36993	29671.3	21197.6	26260.4	0.0293119	0.0693576	1.25849	4_4
Q9HAV0	GBB4_HUMAN	GNB4	Human	46836.1	47501.4	77791.3	116723	69591.5	91481.2	126835	62693.3	72212.9	87650.2	0.242266	0.281784	1.25818	4_4
Q05209	PTN12_HUMAN	PTPN12	Human	6177.33	10285.9	7448.17	28005.7	9559.74	13995.8	12049.3	20541.1	12979.3	14036.5	0.150185	0.190603	1.25725	4_4
Q16643	DREB_HUMAN	DBN1	Human	6618.94	12038.4	16023.3	23531.5	13477.2	12588.5	13290.4	33192.9	14553	18137.2	0.1624	0.202485	1.25632	4_4
Q9HC38	GLOD4_HUMAN	GLOD4	Human	8844	9154.39	14231.3	16621.5	13178.3	10310.4	11905.2	29410	12212.8	16201	0.130032	0.1717	1.25543	4_4
P05155	IC1_HUMAN	SERPING1	Human	25409.6	21367.5	19228.4	33734.9	31716.8	26180.7	32299.8	32583.8	24935.1	30695.3	0.0693564	0.10958	1.25509	4_4
P08567	PLEK_HUMAN	PLEK	Human	27043.3	82119	37326.7	176481	64006.6	74667.5	59218.9	127258	80742.5	81287.8	0.231933	0.271952	1.25262	4_4
Q9H4G4	GAPR1_HUMAN	GLIPR2	Human	8908.56	14879.6	15383.8	29628.3	16912.1	13065.5	18130.9		17200.1	12027.1	0.210934	0.251526	1.25245	3_4
O94985	CSTN1_HUMAN	CLSTN1	Human	2328.4	5499.27	4204.95	10362.4	4987.72	6139.72	4545.98	9833.57	5598.75	6376.75	0.153308	0.193901	1.25156	4_4
P26572	MGAT1_HUMAN	MGAT1	Human	3759.85	9781.71	6601.81	19851.6	7040.93	12505.6	9564.14	14041.1	9998.74	10787.9	0.17803	0.217779	1.25151	4_4
Q14432	PDE3A_HUMAN	PDE3A	Human		4371.22	2660.91	3978.06	3825.4	4234.76	3256.59	6571.43	2752.55	4472.05	0.141956	0.183121	1.25117	4_3
P46940	IQGA1_HUMAN	IQGAP1	Human	38869.4	58988.3	86145.1	94746.4	70922.2	70397.9	96742.8	94851.6	69687.3	83228.6	0.0930423	0.133072	1.25086	4_4
Q14558	KPRA_HUMAN	PRPSAP1	Human	10140.5	7341.41	7160.87	10105.7	7427.52	9646.37	10393.2	17648.3	8687.12	11278.8	0.160087	0.200312	1.24975	4_4
Q8TBF2	PXL2B_HUMAN	PRXL2B	Human	2749.96	4939.13	2479.01	13248.6	4243.73	7398.75	3748.67	9226.11	5854.18	6154.32	0.168273	0.207423	1.24909	4_4
P21399	ACOHC_HUMAN	ACO1	Human	17960.3	29425.9	34915.7	63218.1	31886	41288	41798.5	51605.1	36380	41644.4	0.133193	0.174935	1.24909	4_4
P0DTE7;P0DTE8;P0DUB6;P19961	AMY1A_HUMAN;AMY1B_HUMAN;AMY1C_HUMAN;AMY2B_HUMAN	AMY1A;AMY1B;AMY1C;AMY2B	Human	34930.9	87836.2	53869.3	206792	71229.9	105587	65709.2	168253	95857.1	102695	0.161589	0.201884	1.24889	4_4
Q5H9R7	PP6R3_HUMAN	PPP6R3	Human		5927.22	3482.96	4598.61	4540.26	8095.79	4293.97	5313.81	3502.2	5560.96	0.0224592	0.0634934	1.24844	4_3
P35580	MYH10_HUMAN	MYH10	Human	36925.3	86541.4	58807	176270	71549.1	90524.6	69240.1	179381	89635.9	102674	0.117777	0.158583	1.24835	4_4
Q9UID3	VPS51_HUMAN	VPS51	Human		2302.53	1665.35	3480.56	3693.7	2423.09	2520.44	4240.71	1862.11	3219.48	0.0856609	0.125357	1.24731	4_3
Q8TB96	TIP_HUMAN	ITFG1	Human	3859.09		4381.66	9451.64	5702	6678	5448.68	9961.06	4423.1	6947.43	0.0762438	0.116117	1.24642	4_3
Q86TI2	DPP9_HUMAN	DPP9	Human		4179.42	4907.77	9166.59	8109.46	8090.88	6466.6	6948.21	4563.44	7403.79	0.252047	0.291031	1.24579	4_3
Q9NRN5	OLFL3_HUMAN	OLFML3	Human	3254.97	3953.86	6159.74	20765.9	5261.6	7403.74	6176.47	16455.6	8533.62	8824.35	0.177617	0.217382	1.24533	4_4
Q9GZU1	MCLN1_HUMAN	MCOLN1	Human	4804.1	7166.76	9714.29		7149.7	6625.08	13623.5		5421.29	6849.57	0.14059	0.181932	1.24492	3_3
Q9BZ29	DOCK9_HUMAN	DOCK9	Human		11804.3	3956.27	7066.65	5879.17	8971.93	7882.9	8964.77	5706.81	7924.69	0.258097	0.296554	1.24315	4_3
P55160	NCKPL_HUMAN	NCKAP1L	Human		6381.39	3415.43	11820.5	5641.52	8813.56	5483.96	10223.3	5404.33	7540.59	0.182019	0.221886	1.24245	4_3
Q86UX7	URP2_HUMAN	FERMT3	Human	56238.5	113113	75380.9	207076	94952.5	132883	103658	180838	112952	128083	0.108199	0.147708	1.24232	4_4
P19320	VCAM1_HUMAN	VCAM1	Human	1246.84	4473.89	2069.2	3560.49	2837.57	3642.74	2140.63		2837.61	2155.23	0.278552	0.3168	1.24224	3_4
P07738	PMGE_HUMAN	BPGM	Human	9901.92	19065.2	15389.1	38198.5	14694.8	23121.6	17924.8	43385.3	20638.7	24781.6	0.0188256	0.0603793	1.24219	4_4
P50583	AP4A_HUMAN	NUDT2	Human	2474.87		5115.47	3065.63	3117.01	3238.17	4766.98	5001.58	2663.99	4030.93	0.156355	0.196643	1.24178	4_3
P30626	SORCN_HUMAN	SRI	Human	7406.97	22007.3	19521.5	27520	17087.7	21736.8	26706.7	20986.1	19113.9	21629.3	0.215574	0.255572	1.2417	4_4
Q5D862	FILA2_HUMAN	FLG2	Human	29401.2	21969.9	16836.1	27046.4	20001.1	19020	40221.6	45657.1	23813.4	31224.9	0.255502	0.294534	1.24143	4_4
Q8NE01	CNNM3_HUMAN	CNNM3	Human	7922.93	8883.96	15772.8	11412.8	11801	11025.3	14212.5	16273.3	10998.1	13328	0.0766307	0.116222	1.24141	4_4
Q86WI1	PKHL1_HUMAN	PKHD1L1	Human	2691	8518.22	3997.25	10125.5	6606.86	7475.08	4546.99	9777.13	6332.99	7101.51	0.212496	0.252898	1.2403	4_4
Q16853	AOC3_HUMAN	AOC3	Human	12719.6	38737.3	18525.8	157338	34343.6	56307.5	23484.3	74743	56830.2	47219.6	0.295999	0.334324	1.2399	4_4
P12931	SRC_HUMAN	SRC	Human	5772.38	6873.93	5935.9	7444.84	6440.47	8316.29	9452.3	8184.62	6506.76	8098.42	0.0438887	0.082354	1.23985	4_4
Q9UJF2	NGAP_HUMAN	RASAL2	Human	2569.51	5041.51	3615.45	6307.73	4766.59	5324.19	4725.54	5812.04	4383.55	5157.09	0.127009	0.168432	1.23936	4_4
P21796	VDAC1_HUMAN	VDAC1	Human	4118.63	4619.9	5067.66	6069.71	5320.01		6734.9	6716.77	4968.97	4692.92	0.0320164	0.0718616	1.23849	3_4
Q8TDZ2	MICA1_HUMAN	MICAL1	Human	1888.4	3608.81	3208.92	7450.18	1888.06	6286.87	4608.58	7003.27	4039.08	4946.69	0.121263	0.162124	1.23832	4_4
[truncated: 3,890 more rows]

## Sheet: mass spectrometry_cells
Protein.Group	Protein.Ids	Protein.Names	Genes	Species	Mock-transfected cells	HIV-1 producing cells
P16104	Q8IUE6;Q93077;Q7L7L0;Q96KK5;Q99878;P0C0S8;Q16777;P16104;Q96QV6;P04908;P20671;Q6FI13;Q9BTM1	H2AX_HUMAN	H2AX	Human	8159260	10234700
P62805	P62805	H4_HUMAN	H4C1	Human	10236300	9469220
P17066	P17066;P48741	HSP76_HUMAN	HSPA6	Human	7661.08	9194980
P14174	P14174	MIF_HUMAN	MIF	Human	7402160	9103140
P00338	P00338	LDHA_HUMAN	LDHA	Human	10264500	9082900
Q9BQE3	P68363;P68366;A6NHL2;Q71U36;Q9BQE3	TBA1C_HUMAN	TUBA1C	Human	8268740	8306120
P05783	P05783	K1C18_HUMAN	KRT18	Human	7083380	7635260
P60709;P63261	P63261;P60709	ACTB_HUMAN;ACTG_HUMAN	ACTB;ACTG1	Human	7088550	7273230
P07195	P07195	LDHB_HUMAN	LDHB	Human	6306550	6782240
P08670	P08670	VIME_HUMAN	VIM	Human	6974620	6700750
P62979	P62987;P62979;P0CG48;P0CG47	RS27A_HUMAN	RPS27A	Human	5829630	6648210
P22626	P22626	ROA2_HUMAN	HNRNPA2B1	Human	6820630	6586930
P61978	P61978	HNRPK_HUMAN	HNRNPK	Human	6568140	6509030
P13639	P13639	EF2_HUMAN	EEF2	Human	5837010	6369840
P08238	Q58FF8;P07900;P08238;Q14568	HS90B_HUMAN	HSP90AB1	Human	6385730	6317190
P84103	P84103	SRSF3_HUMAN	SRSF3	Human	3005190	6275140
P11021	P11021	BIP_HUMAN	HSPA5	Human	5871530	6256670
P23528	P23528;Q9Y281	COF1_HUMAN	CFL1	Human	6359000	6216520
P62857	P62857	RS28_HUMAN	RPS28	Human	4360840	6159880
P26038	P26038;P15311;P35241	MOES_HUMAN	MSN	Human	6130850	6150190
P05787	P05787	K2C8_HUMAN	KRT8	Human	5315430	6032040
P14625	P14625;Q58FF3	ENPL_HUMAN	HSP90B1	Human	5215160	5869840
P07900	P07900	HS90A_HUMAN	HSP90AA1	Human	6459440	5867690
P14618	P14618	KPYM_HUMAN	PKM	Human	5668800	5840150
Q05639	P68104;Q5VTE0;Q05639	EF1A2_HUMAN	EEF1A2	Human	5902570	5835020
P16403	P16402;Q02539;P10412;P16403;P16401	H12_HUMAN	H1-2	Human	5284700	5824250
P60174	P60174	TPIS_HUMAN	TPI1	Human	5576330	5809480
P11142	P11142	HSP7C_HUMAN	HSPA8	Human	6004240	5781710
P62937	P62937	PPIA_HUMAN	PPIA	Human	6472850	5726440
P10599	P10599	THIO_HUMAN	TXN	Human	5850280	5704500
P07437	P68371;P07437;P04350	TBB5_HUMAN	TUBB	Human	5905940	5644400
Q15286	Q15286	RAB35_HUMAN	RAB35	Human	5180580	5594070
P62269	P62269	RS18_HUMAN	RPS18	Human	4803140	5559380
P30041	P30041	PRDX6_HUMAN	PRDX6	Human	5828220	5458780
P07910	P07910	HNRPC_HUMAN	HNRNPC	Human	5028130	5445560
P46776	P46776	RL27A_HUMAN	RPL27A	Human	4409080	5317840
P10809	P10809	CH60_HUMAN	HSPD1	Human	5044430	5284650
P38646	P38646	GRP75_HUMAN	HSPA9	Human	5181340	5242130
P07737	Conta_crap_maxquant|Profilin-1|Bos_taurus|P02584|Swissprot;P07737	PROF1_HUMAN	PFN1	Human	5661250	5181920
P63104	P63104	1433Z_HUMAN	YWHAZ	Human	5208090	4950960
Q5TEC6	Q16695;Q6NXT2;P68431;Q71DI3;Q5TEC6;P84243	H37_HUMAN	H3-7	Human	5395630	4924790
Q15365	Q15365	PCBP1_HUMAN	PCBP1	Human	4801230	4912790
P06576	P06576	ATPB_HUMAN	ATP5F1B	Human	5237440	4852630
P35268	P35268	RL22_HUMAN	RPL22	Human	4524200	4831070
P37802	P37802	TAGL2_HUMAN	TAGLN2	Human	4473860	4747500
P62280	P62280	RS11_HUMAN	RPS11	Human	4883160	4741950
P62266	P62266	RS23_HUMAN	RPS23	Human	4223840	4721520
P05141	P05141;P12236;Q9H0C2;P12235	ADT2_HUMAN	SLC25A5	Human	4605420	4714970
P02786	P02786	TFR1_HUMAN	TFRC	Human	4525780	4705570
P62826	P62826	RAN_HUMAN	RAN	Human	5330770	4634360
P59190	P59190	RAB15_HUMAN	RAB15	Human		4584770
P62258	P62258	1433E_HUMAN	YWHAE	Human	4418260	4571950
P62263	P62263	RS14_HUMAN	RPS14	Human	5680740	4545370
P62851	P62851	RS25_HUMAN	RPS25	Human	4465270	4539250
Q00839	Q00839	HNRPU_HUMAN	HNRNPU	Human	4496740	4515300
P08865	P08865	RSSA_HUMAN	RPSA	Human	4232580	4414440
P09651	P09651;A0A2R8Y4L2	ROA1_HUMAN	HNRNPA1	Human	4989730	4410050
P26641	P26641	EF1G_HUMAN	EEF1G	Human	4398760	4376050
P23396	P23396	RS3_HUMAN	RPS3	Human	4741850	4375870
P06733	P06733	ENOA_HUMAN	ENO1	Human	4747800	4332160
P68104;Q5VTE0	P68104;Q5VTE0	EF1A1_HUMAN;EF1A3_HUMAN	EEF1A1;EEF1A1P5	Human	4223780	4328010
Q06830	Q06830	PRDX1_HUMAN	PRDX1	Human	4316520	4307640
Q15366	Q15366	PCBP2_HUMAN	PCBP2	Human	4010790	4254700
P46781	P46781	RS9_HUMAN	RPS9	Human	4223610	4245520
P31943	P31943	HNRH1_HUMAN	HNRNPH1	Human	4354190	4192100
P45880	P45880	VDAC2_HUMAN	VDAC2	Human	3956520	4161960
P08195	P08195	4F2_HUMAN	SLC3A2	Human	4790980	4157430
P36578	P36578	RL4_HUMAN	RPL4	Human	4227750	4109050
P40925	P40925	MDHC_HUMAN	MDH1	Human	3897200	3999900
P68371	P68371	TBB4B_HUMAN	TUBB4B	Human	3843130	3916290
P60842	P60842	IF4A1_HUMAN	EIF4A1	Human	3917500	3906260
P25705	P25705	ATPA_HUMAN	ATP5F1A	Human	3584610	3896260
P30101	P30101	PDIA3_HUMAN	PDIA3	Human	4161850	3891810
O43175	O43175	SERA_HUMAN	PHGDH	Human	3815460	3889790
P27797	P27797	CALR_HUMAN	CALR	Human	3535360	3857460
Q00325	Q00325	MPCP_HUMAN	SLC25A3	Human	4375380	3814750
P62807	P23527;Q99880;Q99879;Q16778;Q96A08;Q8N257;Q93079;P58876;O60814;Q99877;P62807;P06899;Q5QNW6;P57053;P33778	H2B1C_HUMAN	H2BC4	Human	6019040	3781230
P00966	P00966	ASSY_HUMAN	ASS1	Human	3925940	3779890
P04406	P04406	G3P_HUMAN	GAPDH	Human	3848540	3774270
P68366	P68366	TBA4A_HUMAN	TUBA4A	Human	3797910	3734950
P26373	P26373	RL13_HUMAN	RPL13	Human	3690610	3729450
P19338	P19338	NUCL_HUMAN	NCL	Human	3289440	3703180
P16401	P16401	H15_HUMAN	H1-5	Human	3871400	3675500
P62750	P62750	RL23A_HUMAN	RPL23A	Human	3749540	3674810
P06748	P06748	NPM_HUMAN	NPM1	Human	3734690	3674770
P40227	P40227	TCPZ_HUMAN	CCT6A	Human	3487960	3672140
P62753	P62753	RS6_HUMAN	RPS6	Human	3825280	3659990
P62913	P62913	RL11_HUMAN	RPL11	Human	3226590	3647130
P0DMV8;P0DMV9	P0DMV8;P0DMV9;P34931	HS71A_HUMAN;HS71B_HUMAN	HSPA1A;HSPA1B	Human	4066180	3613500
P30086	P30086	PEBP1_HUMAN	PEBP1	Human	3302230	3612090
P27635	Q96L21;P27635	RL10_HUMAN	RPL10	Human	3755740	3607300
P62249	P62249	RS16_HUMAN	RPS16	Human	3026080	3599410
P07355	A6NMY6;P07355	ANXA2_HUMAN	ANXA2	Human	3340930	3526640
P35613	P35613	BASI_HUMAN	BSG	Human	3260920	3526450
P62888	P62888	RL30_HUMAN	RPL30	Human	3757010	3487430
P39023	P39023	RL3_HUMAN	RPL3	Human	3540610	3466310
O00299	O00299	CLIC1_HUMAN	CLIC1	Human	3406450	3449290
Q562R1	Q562R1	ACTBL_HUMAN	ACTBL2	Human	3768710	3440190
P00558	P00558	PGK1_HUMAN	PGK1	Human	3731450	3427460
P61353	P61353	RL27_HUMAN	RPL27	Human	3473020	3413280
P08758	P08758	ANXA5_HUMAN	ANXA5	Human	3243890	3402310
P67936	P67936	TPM4_HUMAN	TPM4	Human	2988360	3394120
P21796	P21796	VDAC1_HUMAN	VDAC1	Human	3495390	3344090
P50914	P50914	RL14_HUMAN	RPL14	Human	3297260	3335540
P12694	P12694	ODBA_HUMAN	BCKDHA	Human	3675250	3333700
P22392	O60361;P22392	NDKB_HUMAN	NME2	Human	3736800	3332700
P04264	P04264;P04259	K2C1_HUMAN	KRT1	Human	1265380	3313340
P04792	P04792	HSPB1_HUMAN	HSPB1	Human	3641540	3312490
P25398	P25398	RS12_HUMAN	RPS12	Human	3407840	3302870
P63244	P63244	RACK1_HUMAN	RACK1	Human	2936150	3269130
Q01105	P0DME0;Q01105	SET_HUMAN	SET	Human	3131750	3263800
P04075	P04075	ALDOA_HUMAN	ALDOA	Human	3157770	3253740
Q8N2W9	Q8N2W9	PIAS4_HUMAN	PIAS4	Human	3639850	3225230
P09382	P09382	LEG1_HUMAN	LGALS1	Human	2878200	3193830
P27348	P27348	1433T_HUMAN	YWHAQ	Human	3261610	3177030
P62829	P62829	RL23_HUMAN	RPL23	Human	2845200	3176930
P29401	P29401	TKT_HUMAN	TKT	Human	3206140	3159870
P84098	P84098	RL19_HUMAN	RPL19	Human	3716830	3156740
O75643	O75643	U520_HUMAN	SNRNP200	Human	3329600	3149150
Q99623	Q99623	PHB2_HUMAN	PHB2	Human	2995530	3137110
P61313	P61313	RL15_HUMAN	RPL15	Human	3725830	3134840
Q00610	Q00610;P53675	CLH1_HUMAN	CLTC	Human	3252760	3129370
P40926	P40926	MDHM_HUMAN	MDH2	Human	3191420	3118560
Q969Q0	P83881;Q969Q0	RL36L_HUMAN	RPL36AL	Human	3545380	3116860
P18124	P18124	RL7_HUMAN	RPL7	Human	3009320	3099620
Q92688	Q92688	AN32B_HUMAN	ANP32B	Human	3475850	3095410
Q01518	Q01518;P40123	CAP1_HUMAN	CAP1	Human	3005770	3064680
P35579	P35579	MYH9_HUMAN	MYH9	Human	3131250	3057610
P62277	P62277	RS13_HUMAN	RPS13	Human	2812860	3042930
P12277	P12277	KCRB_HUMAN	CKB	Human	3398240	3035010
P62241	P62241	RS8_HUMAN	RPS8	Human	3230280	3023150
P49368	P49368	TCPG_HUMAN	CCT3	Human	3131200	3011880
Q96AG4	Q96AG4	LRC59_HUMAN	LRRC59	Human	3000810	3011690
P30050	P30050	RL12_HUMAN	RPL12	Human	3796650	3008400
P02545	P02545	LMNA_HUMAN	LMNA	Human	2811180	3005160
Q9NR30	Q9NR30	DDX21_HUMAN	DDX21	Human	2841920	2992840
O43707	O43707	ACTN4_HUMAN	ACTN4	Human	3098620	2991900
P23588	P23588	IF4B_HUMAN	EIF4B	Human	2381630	2975470
P46779	P46779	RL28_HUMAN	RPL28	Human	2745450	2936880
P11940	P11940;Q4VXU2	PABP1_HUMAN	PABPC1	Human	2795990	2898210
P62424	P62424	RL7A_HUMAN	RPL7A	Human	2883500	2890420
P39019	P39019	RS19_HUMAN	RPS19	Human	2606980	2889450
P62244	P62244	RS15A_HUMAN	RPS15A	Human	2546630	2857010
P21333	P21333	FLNA_HUMAN	FLNA	Human	3023290	2843380
P62701	P62701;Q8TD47	RS4X_HUMAN	RPS4X	Human	3302140	2833660
P61604	P61604	CH10_HUMAN	HSPE1	Human	2297500	2825550
Q8IUE6	Q8IUE6	H2A2B_HUMAN	H2AC21	Human	2727010	2817310
Q16576	Q16576	RBBP7_HUMAN	RBBP7	Human	2674840	2807280
Q08211	Q08211	DHX9_HUMAN	DHX9	Human	2933720	2784320
O43390	O43390	HNRPR_HUMAN	HNRNPR	Human	2911940	2778060
Q02878	Q02878	RL6_HUMAN	RPL6	Human	3111710	2777250
Q15149	Q15149	PLEC_HUMAN	PLEC	Human	2721150	2741660
P07237	P07237	PDIA1_HUMAN	P4HB	Human	2748590	2737480
P47813	P47813	IF1AX_HUMAN	EIF1AX	Human	2480370	2720430
P17987	P17987	TCPA_HUMAN	TCP1	Human	2783970	2719470
P60866	P60866	RS20_HUMAN	RPS20	Human	2916190	2710870
P18669	P18669	PGAM1_HUMAN	PGAM1	Human	2630380	2705610
P61981	P61981	1433G_HUMAN	YWHAG	Human	2651290	2704810
Q09666	Q09666	AHNK_HUMAN	AHNAK	Human	3088330	2668820
Q9Y3U8	Q9Y3U8	RL36_HUMAN	RPL36	Human	2468860	2665500
P06744	P06744	G6PI_HUMAN	GPI	Human	2605180	2664180
P31327	P31327	CPSM_HUMAN	CPS1	Human	2642130	2651570
P14678	P14678	RSMB_HUMAN	SNRPB	Human	2567550	2642260
P42704	P42704	LPPRC_HUMAN	LRPPRC	Human	2479450	2630800
Q16658	Q16658	FSCN1_HUMAN	FSCN1	Human	2782260	2611900
P35237	P35237	SPB6_HUMAN	SERPINB6	Human	2677560	2606190
P00505	P00505	AATM_HUMAN	GOT2	Human	2441540	2603740
P62861	P62861	RS30_HUMAN	FAU	Human	2529090	2602030
P29692	P29692	EF1D_HUMAN	EEF1D	Human	2703480	2586950
Q92841	Q92841	DDX17_HUMAN	DDX17	Human	2800630	2571260
P22314	P22314	UBA1_HUMAN	UBA1	Human	2683530	2566550
P49915	P49915	GUAA_HUMAN	GMPS	Human	2568470	2565920
Q07955	Q07955	SRSF1_HUMAN	SRSF1	Human	2679220	2538840
P26599	P26599	PTBP1_HUMAN	PTBP1	Human	2835780	2532720
P39687	P39687;O43423	AN32A_HUMAN	ANP32A	Human	2471360	2516220
Q15084	Q15084	PDIA6_HUMAN	PDIA6	Human	2468740	2511530
P49327	P49327	FAS_HUMAN	FASN	Human	2532010	2499610
A8MWD9;P62308	P62308;A8MWD9	RUXGL_HUMAN;RUXG_HUMAN	SNRPG;SNRPGP15	Human	2281970	2498750
P00403	P00403	COX2_HUMAN	MT-CO2	Human	2361210	2489280
P63241	P63241;Q9GZV4;Q6IS14	IF5A1_HUMAN	EIF5A	Human	2342150	2476810
P13645	P13645	K1C10_HUMAN	KRT10	Human	1301940	2462700
P35232	P35232	PHB1_HUMAN	PHB1	Human	2437530	2459350
P12956	P12956	XRCC6_HUMAN	XRCC6	Human	2559950	2455780
Q9UNX3	P61254;Q9UNX3	RL26L_HUMAN	RPL26L1	Human	2347240	2439290
Q9UQ80	Q9UQ80	PA2G4_HUMAN	PA2G4	Human	2549020	2430420
P42166	P42166;P42167	LAP2A_HUMAN	TMPO	Human	2557100	2416570
P55209	P55209	NP1L1_HUMAN	NAP1L1	Human	2526680	2411540
P49588	P49588	SYAC_HUMAN	AARS1	Human	2527170	2401160
P53999	P53999	TCP4_HUMAN	SUB1	Human	2328440	2397930
P27695	P27695	APEX1_HUMAN	APEX1	Human	2369680	2387350
Q9HB71	Q9HB71	CYBP_HUMAN	CACYBP	Human	2261540	2386300
P51148	P20339;P61020;P51148	RAB5C_HUMAN	RAB5C	Human	2140440	2366060
P62899	P62899	RL31_HUMAN	RPL31	Human	2222960	2364250
P62081	P62081	RS7_HUMAN	RPS7	Human	3401400	2356610
P31948	P31948	STIP1_HUMAN	STIP1	Human	2369750	2349510
P23284	P23284	PPIB_HUMAN	PPIB	Human	2213700	2347020
Conta_crap_thegpm|Trypsin|Sus_scrofa|P00761|Uniprot	Conta_crap_thegpm|Trypsin|Sus_scrofa|P00761|Uniprot			Contaminant	1776140	2340740
P61254	P61254	RL26_HUMAN	RPL26	Human	3050640	2336020
Q01650	Q01650	LAT1_HUMAN	SLC7A5	Human	2329760	2321280
P35527	P35527	K1C9_HUMAN	KRT9	Human	597202	2314810
Q15185	Q15185	TEBP_HUMAN	PTGES3	Human	2299430	2295310
P52565	P52565	GDIR1_HUMAN	ARHGDIA	Human	2102060	2272870
P27824	P27824	CALX_HUMAN	CANX	Human	2266480	2267750
P14866	P14866	HNRPL_HUMAN	HNRNPL	Human	2455970	2256330
P62304	P62304	RUXE_HUMAN	SNRPE	Human	1922250	2255370
P55072	P55072	TERA_HUMAN	VCP	Human	2302530	2239010
P08174	P08174	DAF_HUMAN	CD55	Human	1930600	2233970
Q07666	Q07666;Q5VWX1;O75525	KHDR1_HUMAN	KHDRBS1	Human	2121780	2228820
P05388	P05388	RLA0_HUMAN	RPLP0	Human	2252020	2223280
P42677	P42677;Q71UM5	RS27_HUMAN	RPS27	Human	2753270	2213950
P17661	P17661	DESM_HUMAN	DES	Human		2206280
P09429	P09429;B2RPK0	HMGB1_HUMAN	HMGB1	Human	2325100	2205470
P80723	P80723	BASP1_HUMAN	BASP1	Human	869583	2196200
P52272	P52272	HNRPM_HUMAN	HNRNPM	Human	2227730	2195710
P67809	P67809;P16989;Q9Y2T7	YBOX1_HUMAN	YBX1	Human	1557380	2172570
P62495	P62495	ERF1_HUMAN	ETF1	Human	2112160	2171790
P60900	P60900	PSA6_HUMAN	PSMA6	Human	2116490	2161980
P99999	P99999	CYC_HUMAN	CYCS	Human	1907350	2160020
O75874	O75874	IDHC_HUMAN	IDH1	Human	1924220	2157170
P34897	P34897	GLYM_HUMAN	SHMT2	Human	2259580	2154160
P40429	P40429;Q6NVV1	RL13A_HUMAN	RPL13A	Human	2130600	2151240
P38159	P38159;Q96E39	RBMX_HUMAN	RBMX	Human	1719560	2150460
P35637	P35637	FUS_HUMAN	FUS	Human	2163150	2145420
P42766	P42766	RL35_HUMAN	RPL35	Human	2409340	2139180
P61247	P61247	RS3A_HUMAN	RPS3A	Human	2265130	2133910
P08729	P08729	K2C7_HUMAN	KRT7	Human	2004200	2130410
P08621	P08621	RU17_HUMAN	SNRNP70	Human	2075040	2113430
P06454	P06454	PTMA_HUMAN	PTMA	Human	1141860	2107400
P08779	P08779	K1C16_HUMAN	KRT16	Human	351025	2106730
Q99735	Q99735	MGST2_HUMAN	MGST2	Human	2122540	2102350
P78371	P78371	TCPB_HUMAN	CCT2	Human	2226080	2089650
P50990	P50990	TCPQ_HUMAN	CCT8	Human	2062750	2081620
P78527	P78527	PRKDC_HUMAN	PRKDC	Human	2139710	2079850
P83731	P83731	RL24_HUMAN	RPL24	Human	2156730	2078630
P18621	P18621	RL17_HUMAN	RPL17	Human	2915120	2064910
Q07020	Q07020	RL18_HUMAN	RPL18	Human	1988260	2049170
P62318	P62318	SMD3_HUMAN	SNRPD3	Human	2084270	2046450
Q99613	B5ME19;Q99613	EIF3C_HUMAN	EIF3C	Human	2127050	2023060
P22234	P22234	PUR6_HUMAN	PAICS	Human	2034700	2014580
Q96QK1	Q96QK1	VPS35_HUMAN	VPS35	Human	1986420	2013940
P46782	P46782	RS5_HUMAN	RPS5	Human	1878340	2008190
P20340	P20340	RAB6A_HUMAN	RAB6A	Human	1828870	2000220
P12268	P12268	IMDH2_HUMAN	IMPDH2	Human	1952120	1999870
P31946	P31946	1433B_HUMAN	YWHAB	Human	1957560	1999620
Q15056	Q15056	IF4H_HUMAN	EIF4H	Human	2256740	1995360
Q13509	Q13509	TBB3_HUMAN	TUBB3	Human	2096220	1993830
P49411	P49411	EFTU_HUMAN	TUFM	Human	2023520	1987640
P46777	P46777	RL5_HUMAN	RPL5	Human	2245580	1980250
O75367	O75367	H2AY_HUMAN	MACROH2A1	Human	2003610	1975220
P13010	P13010	XRCC5_HUMAN	XRCC5	Human	2079930	1972530
P07741	P07741	APT_HUMAN	APRT	Human	2502470	1968670
P15880	P15880	RS2_HUMAN	RPS2	Human	1883410	1958280
Q14103	Q14103	HNRPD_HUMAN	HNRNPD	Human	1877920	1951520
P62879	P62873;P16520;P62879	GBB2_HUMAN	GNB2	Human	2078560	1949750
P26639	A2RTX5;P26639	SYTC_HUMAN	TARS1	Human	2005380	1936020
P30040	P30040	ERP29_HUMAN	ERP29	Human	2050810	1931260
P30408	P30408	T4S1_HUMAN	TM4SF1	Human	1967180	1923580
P22087	P22087	FBRL_HUMAN	FBL	Human	2250160	1916640
Q14974	Q14974	IMB1_HUMAN	KPNB1	Human	1943370	1913020
O75390	O75390	CISY_HUMAN	CS	Human	1936930	1896550
Q9Y5S9	Q9Y5S9	RBM8A_HUMAN	RBM8A	Human	1751620	1888240
Q13838	Q13838	DX39B_HUMAN	DDX39B	Human	1963320	1882220
P50991	P50991	TCPD_HUMAN	CCT4	Human	1817270	1866070
P46087	P46087	NOP2_HUMAN	NOP2	Human	1881660	1862120
P50395	P50395	GDIB_HUMAN	GDI2	Human	1941050	1860570
P34932	P34932	HSP74_HUMAN	HSPA4	Human	1888510	1848720
Q99497	Q99497	PARK7_HUMAN	PARK7	Human	1862770	1839820
P25786	P25786	PSA1_HUMAN	PSMA1	Human	1878690	1816580
P48643	P48643	TCPE_HUMAN	CCT5	Human	1712410	1813900
P61077;P62837	P61077;P62837	UB2D2_HUMAN;UB2D3_HUMAN	UBE2D2;UBE2D3	Human	1530720	1813870
Q13263	Q13263	TIF1B_HUMAN	TRIM28	Human	1756050	1800140
P22102	P22102	PUR2_HUMAN	GART	Human	1927630	1798980
P06899	P23527;Q6DN03;Q16778;Q8N257;Q6DRA6;P06899;P33778	H2B1J_HUMAN	H2BC11	Human	1552140	1786440
Q92769	Q92769	HDAC2_HUMAN	HDAC2	Human	1996350	1786310
P18206	P18206	VINC_HUMAN	VCL	Human	1734420	1777410
Q96AE4	Q96AE4	FUBP1_HUMAN	FUBP1	Human	1712080	1770500
Q9UMX0	Q9UMX0	UBQL1_HUMAN	UBQLN1	Human	1953800	1770110
Q9Y265	Q9Y265	RUVB1_HUMAN	RUVBL1	Human	1923920	1748460
P46778	P46778	RL21_HUMAN	RPL21	Human	1835690	1743760
Q02790	Q02790	FKBP4_HUMAN	FKBP4	Human	1718970	1734900
P35998	P35998	PRS7_HUMAN	PSMC2	Human	1458770	1720270
Q16629	Q16629	SRSF7_HUMAN	SRSF7	Human	1619300	1717220
P30048	P30048	PRDX3_HUMAN	PRDX3	Human	1395960	1711120
P05026	P05026	AT1B1_HUMAN	ATP1B1	Human	1626610	1708760
P78417	P78417	GSTO1_HUMAN	GSTO1	Human	1814970	1701860
P08133	P08133	ANXA6_HUMAN	ANXA6	Human	1818740	1701390
Q99536	Q99536	VAT1_HUMAN	VAT1	Human	1757730	1701040
Q16719	Q16719	KYNU_HUMAN	KYNU	Human	1645350	1696810
P59998	P59998	ARPC4_HUMAN	ARPC4	Human	1733360	1686810
P52907	P52907	CAZA1_HUMAN	CAPZA1	Human	1850490	1685390
P13797	P13797	PLST_HUMAN	PLS3	Human	1788730	1682810
P14649	P14649	MYL6B_HUMAN	MYL6B	Human	1505340	1678780
P30044	P30044	PRDX5_HUMAN	PRDX5	Human	1745440	1673670
P08754	P08754	GNAI3_HUMAN	GNAI3	Human	1554110	1669870
P50454	P50454	SERPH_HUMAN	SERPINH1	Human	1922550	1667780
P55084	P55084	ECHB_HUMAN	HADHB	Human	1506810	1663990
Q15181	Q15181	IPYR_HUMAN	PPA1	Human	1806230	1643140
Q02543	Q02543	RL18A_HUMAN	RPL18A	Human	1700930	1633130
Q14344	Q14344	GNA13_HUMAN	GNA13	Human	1933090	1627120
Q9NQC3	Q9NQC3	RTN4_HUMAN	RTN4	Human	1666520	1624950
P27816	P27816	MAP4_HUMAN	MAP4	Human	1555580	1623930
O14979	O14979	HNRDL_HUMAN	HNRNPDL	Human	1478400	1620620
P46940	P46940	IQGA1_HUMAN	IQGAP1	Human	1594030	1619510
P24539	P24539	AT5F1_HUMAN	ATP5PB	Human	1681030	1611320
Q99832	Q99832	TCPH_HUMAN	CCT7	Human	1652890	1609300
Q04760	Q04760	LGUL_HUMAN	GLO1	Human	1324590	1606930
Q14116	Q14116	IL18_HUMAN	IL18	Human	1318630	1601140
Q14978	Q14978	NOLC1_HUMAN	NOLC1	Human	1181270	1589750
P28070	P28070	PSB4_HUMAN	PSMB4	Human	1600390	1588230
P62906	P62906	RL10A_HUMAN	RPL10A	Human	1761890	1586270
P30536	P30536	TSPO_HUMAN	TSPO	Human	1141860	1581360
P43487	P43487	RANG_HUMAN	RANBP1	Human	1600630	1578030
P23526	P23526	SAHH_HUMAN	AHCY	Human	1578850	1577630
P53396	P53396	ACLY_HUMAN	ACLY	Human	1551690	1575360
P20618	P20618	PSB1_HUMAN	PSMB1	Human	1640870	1575050
P05023	P05023	AT1A1_HUMAN	ATP1A1	Human	1504090	1574790
P55854	P61956;P55854;Q6EEV6	SUMO3_HUMAN	SUMO3	Human	1411080	1570130
P30046	A6NHG4;P30046	DOPD_HUMAN	DDT	Human	1736940	1567890
P60228	P60228	EIF3E_HUMAN	EIF3E	Human	1437800	1561090
P0C0S5;Q71UI9	P0C0S5;Q71UI9	H2AV_HUMAN;H2AZ_HUMAN	H2AZ1;H2AZ2	Human	1485990	1559970
P39656	P39656	OST48_HUMAN	DDOST	Human	1501690	1559040
Q7L2H7	Q7L2H7	EIF3M_HUMAN	EIF3M	Human	1659390	1556500
Q9NTK5	Q9NTK5	OLA1_HUMAN	OLA1	Human	1560150	1551490
O75436	O75436	VP26A_HUMAN	VPS26A	Human	1712550	1546930
P15531	P15531	NDKA_HUMAN	NME1	Human	1407610	1542710
Q12931	Q12931	TRAP1_HUMAN	TRAP1	Human	1515490	1534680
Q01844	Q01844	EWS_HUMAN	EWSR1	Human	1387600	1531900
P62714	P67775;P62714	PP2AB_HUMAN	PPP2CB	Human	1600340	1531300
P63279	P63279	UBC9_HUMAN	UBE2I	Human	1606810	1531100
P04843	P04843	RPN1_HUMAN	RPN1	Human	1442720	1527180
P11586	P11586	C1TC_HUMAN	MTHFD1	Human	1520630	1526110
Q92945	Q92945	FUBP2_HUMAN	KHSRP	Human	1604670	1516760
O15371	O15371	EIF3D_HUMAN	EIF3D	Human	1406230	1516520
P61088	P61088	UBE2N_HUMAN	UBE2N	Human	1298950	1507710
P04179	P04179	SODM_HUMAN	SOD2	Human	1514330	1502660
P24666	P24666	PPAC_HUMAN	ACP1	Human	1843190	1502470
Q12906	Q12906;Q96SI9	ILF3_HUMAN	ILF3	Human	1431600	1502130
P47914	P47914	RL29_HUMAN	RPL29	Human	1281390	1501350
O14818	O14818	PSA7_HUMAN	PSMA7	Human	1303940	1497770
P42167	P42167	LAP2B_HUMAN	TMPO	Human	1340210	1493650
Q15370	Q15370	ELOB_HUMAN	ELOB	Human	1344290	1489320
P32754	P32754	HPPD_HUMAN	HPD	Human	1538960	1484450
P43243	P43243	MATR3_HUMAN	MATR3	Human	1569200	1483740
Q06323	Q06323	PSME1_HUMAN	PSME1	Human	1120220	1479450
P51149	P51149	RAB7A_HUMAN	RAB7A	Human	1376900	1479280
Q04837	Q04837	SSBP_HUMAN	SSBP1	Human	1453210	1477170
P41252	P41252	SYIC_HUMAN	IARS1	Human	1613070	1474990
Q86V81	Q86V81	THOC4_HUMAN	ALYREF	Human	1633440	1473210
P32119	P32119	PRDX2_HUMAN	PRDX2	Human	1356240	1471710
P62917	P62917	RL8_HUMAN	RPL8	Human	1194670	1470830
Q15293	Q15293	RCN1_HUMAN	RCN1	Human	1289070	1468800
P09874	P09874	PARP1_HUMAN	PARP1	Human	1389940	1468000
P47756	P47756	CAPZB_HUMAN	CAPZB	Human	1412630	1465500
P82979	P82979	SARNP_HUMAN	SARNP	Human	1495650	1457430
P17844	P17844	DDX5_HUMAN	DDX5	Human	1274530	1454460
P47985	P0C7P4;P47985	UCRI_HUMAN	UQCRFS1	Human	1417430	1453140
P20700	P20700	LMNB1_HUMAN	LMNB1	Human	1493810	1447730
Q15125	Q15125	EBP_HUMAN	EBP	Human	1154900	1443690
P14868	P14868	SYDC_HUMAN	DARS1	Human	1444660	1441660
P12004	P12004	PCNA_HUMAN	PCNA	Human	1339700	1432420
P19623	P19623	SPEE_HUMAN	SRM	Human	1720340	1428350
O43143	O43143;Q14562;O60231	DHX15_HUMAN	DHX15	Human	1410670	1428340
P61204	P61204;P84077	ARF3_HUMAN	ARF3	Human	1408060	1424680
P18077	P18077	RL35A_HUMAN	RPL35A	Human	1389800	1420610
P21291	P21291	CSRP1_HUMAN	CSRP1	Human	1373960	1414990
P28072	P28072	PSB6_HUMAN	PSMB6	Human	883502	1413970
P49591	P49591	SYSC_HUMAN	SARS1	Human	1552790	1412670
Q04637	Q04637	IF4G1_HUMAN	EIF4G1	Human	1373750	1412050
Q15907	P62491;Q15907	RB11B_HUMAN	RAB11B	Human	1411280	1411980
P17174	P17174	AATC_HUMAN	GOT1	Human	1356390	1410470
P62140	P62140	PP1B_HUMAN	PPP1CB	Human	1408130	1408520
P68036	P68036;A0A1B0GUS4	UB2L3_HUMAN	UBE2L3	Human	1508680	1404790
P11310	P11310	ACADM_HUMAN	ACADM	Human	1482800	1404290
Q8NE71	Q8NE71	ABCF1_HUMAN	ABCF1	Human	1429190	1401000
P31040	P31040	SDHA_HUMAN	SDHA	Human	1492060	1399710
Q01813	Q01813	PFKAP_HUMAN	PFKP	Human	1435100	1390900
Q04917	Q04917	1433F_HUMAN	YWHAH	Human	1115110	1388960
P38117	P38117	ETFB_HUMAN	ETFB	Human	1309950	1383320
P36871	P36871	PGM1_HUMAN	PGM1	Human	1329940	1380520
Q9Y490	Q9Y490	TLN1_HUMAN	TLN1	Human	1451190	1376670
P23246	P23246	SFPQ_HUMAN	SFPQ	Human	1562370	1375900
P50502	Q8NFI4;P50502	F10A1_HUMAN	ST13	Human	1420030	1372870
Q9UKK9	Q9UKK9	NUDT5_HUMAN	NUDT5	Human	1408690	1363900
P32969	P32969	RL9_HUMAN	RPL9	Human	1564840	1360280
P46783	P46783;Q9NQ39	RS10_HUMAN	RPS10	Human	1379730	1358320
Q14697	Q14697	GANAB_HUMAN	GANAB	Human	1432320	1357610
Q9Y277	Q9Y277	VDAC3_HUMAN	VDAC3	Human	1437320	1355260
Q7KZF4	Q7KZF4	SND1_HUMAN	SND1	Human	1222700	1349740
Q99714	Q99714	HCD2_HUMAN	HSD17B10	Human	1285150	1349630
P63220	P63220	RS21_HUMAN	RPS21	Human	1528830	1347250
P61586	P61586;P08134;P62745	RHOA_HUMAN	RHOA	Human	1383090	1347240
Q15233	Q15233	NONO_HUMAN	NONO	Human	1321280	1344310
Q7Z2W4	Q7Z2W4	ZCCHV_HUMAN	ZC3HAV1	Human	1175220	1344070
Q13435	Q13435	SF3B2_HUMAN	SF3B2	Human	1410760	1341970
O43684	O43684	BUB3_HUMAN	BUB3	Human	1106070	1334160
P14314	P14314	GLU2B_HUMAN	PRKCSH	Human	1335460	1331420
Q08170	Q08170;Q13247	SRSF4_HUMAN	SRSF4	Human	1386690	1327150
Q08J23	Q08J23	NSUN2_HUMAN	NSUN2	Human	1349100	1323660
E9PAV3;Q13765	E9PAV3;Q13765	NACAM_HUMAN;NACA_HUMAN	NACA	Human	1274000	1321000
O00151	O00151	PDLI1_HUMAN	PDLIM1	Human	1439560	1314040
P62273	P62273	RS29_HUMAN	RPS29	Human	1813190	1311740
P52209	P52209	6PGD_HUMAN	PGD	Human	1367090	1308070
P26196	P26196	DDX6_HUMAN	DDX6	Human	1344500	1307490
P07814	P07814	SYEP_HUMAN	EPRS1	Human	1310960	1305830
O95433	O95433	AHSA1_HUMAN	AHSA1	Human	1250590	1294260
Q01130	Q01130	SRSF2_HUMAN	SRSF2	Human	1195550	1291030
Q13162	Q13162	PRDX4_HUMAN	PRDX4	Human	1351870	1288180
P61081	P61081	UBC12_HUMAN	UBE2M	Human	1262700	1286400
Q9Y230	Q9Y230	RUVB2_HUMAN	RUVBL2	Human	1231600	1283970
Q86VP6	Q86VP6	CAND1_HUMAN	CAND1	Human	1273330	1275610
P18754	P18754	RCC1_HUMAN	RCC1	Human	1229700	1270140
Q9H853	Q9H853	TBA4B_HUMAN	TUBA4B	Human		1269990
O60488	O60488	ACSL4_HUMAN	ACSL4	Human	1199110	1266400
O15427	O15427	MOT4_HUMAN	SLC16A3	Human	1116780	1266230
P17812	Q9NRF8;P17812	PYRG1_HUMAN	CTPS1	Human	1278720	1256280
P43490	P43490	NAMPT_HUMAN	NAMPT	Human	1216120	1254600
P62847	P62847	RS24_HUMAN	RPS24	Human	1494760	1248720
Q8NC51	Q8NC51	PAIRB_HUMAN	SERBP1	Human	1229040	1247630
P55060	P55060	XPO2_HUMAN	CSE1L	Human	1293840	1245460
O75396	O75396	SC22B_HUMAN	SEC22B	Human	1000540	1240120
P51991	P51991	ROA3_HUMAN	HNRNPA3	Human	1307360	1235790
Q13310	Q13310	PABP4_HUMAN	PABPC4	Human	1201180	1235090
Q16543	Q16543	CDC37_HUMAN	CDC37	Human	1158390	1234100
O14744	O14744	ANM5_HUMAN	PRMT5	Human	1248770	1231730
P36776	P36776	LONM_HUMAN	LONP1	Human	1358040	1222500
Q9UMS4	Q9UMS4	PRP19_HUMAN	PRPF19	Human	1284840	1220620
P49207	P49207	RL34_HUMAN	RPL34	Human	475752	1214870
P27144	P27144	KAD4_HUMAN	AK4	Human	1227640	1212450
P51858	P51858	HDGF_HUMAN	HDGF	Human	1093690	1210900
P60468	P60468	SC61B_HUMAN	SEC61B	Human	1005760	1209740
P43897	P43897	EFTS_HUMAN	TSFM	Human	1404720	1208010
Q9Y266	Q9Y266	NUDC_HUMAN	NUDC	Human	1075900	1203520
P30049	P30049	ATPD_HUMAN	ATP5F1D	Human	584835	1199120
Q07021	Q07021	C1QBP_HUMAN	C1QBP	Human	1998790	1191970
P08708	P08708	RS17_HUMAN	RPS17	Human	1300390	1186030
Q9UBI6	Q9UBI6	GBG12_HUMAN	GNG12	Human	652815	1185310
P06493	P06493	CDK1_HUMAN	CDK1	Human	1233950	1185110
Q13200	Q13200	PSMD2_HUMAN	PSMD2	Human	1241870	1182560
P55884	P55884	EIF3B_HUMAN	EIF3B	Human	1247500	1179380
Q14152	Q14152	EIF3A_HUMAN	EIF3A	Human	1205740	1175730
P55769	P55769	NH2L1_HUMAN	SNU13	Human	1344910	1174800
P61326;Q96A72	P61326;Q96A72	MGN2_HUMAN;MGN_HUMAN	MAGOH;MAGOHB	Human	1376660	1174280
O43399	O43399	TPD54_HUMAN	TPD52L2	Human	1268140	1166980
P14324	P14324	FPPS_HUMAN	FDPS	Human	1213220	1163670
P62910	P62910	RL32_HUMAN	RPL32	Human	1203530	1160350
O75533	O75533	SF3B1_HUMAN	SF3B1	Human	1197330	1159020
P00387	P00387	NB5R3_HUMAN	CYB5R3	Human	1137330	1157900
P61019	P61019;Q8WUD1	RAB2A_HUMAN	RAB2A	Human	1165800	1156820
A6NCC3;F8WBI6;H3BQL2;H3BV12	F8WBI6;H3BV12;H3BQL2;A6NCC3	GOG8N_HUMAN;GOG8O_HUMAN;GOG8Q_HUMAN;GOG8T_HUMAN	GOLGA8N;GOLGA8O;GOLGA8Q;GOLGA8T	Human	1180900	1153360
P49755	P49755	TMEDA_HUMAN	TMED10	Human	1334760	1151170
AAK08483.1	AAK08483.1	gag	gag	VIH		1149240
P26368	P26368	U2AF2_HUMAN	U2AF2	Human	1246290	1148270
P05387	P05387	RLA2_HUMAN	RPLP2	Human	1154290	1148050
P54819	P54819	KAD2_HUMAN	AK2	Human	1087900	1147060
P13667	P13667	PDIA4_HUMAN	PDIA4	Human	1130190	1143870
O00429	O00429	DNM1L_HUMAN	DNM1L	Human	1237220	1143580
Q92973	Q92973	TNPO1_HUMAN	TNPO1	Human	1160360	1139810
Q9BYX7	Q6S8J3;A5A3E0;P0CG38;P0CG39;P63261;Q9BYX7;P60709	ACTBM_HUMAN	POTEKP	Human	1219700	1136830
Q9Y2B0	Q9Y2B0	CNPY2_HUMAN	CNPY2	Human	1031210	1136770
P10620	P10620	MGST1_HUMAN	MGST1	Human	1045660	1135700
Q9Y617	Q9Y617	SERC_HUMAN	PSAT1	Human	1195960	1135630
P51571	P51571	SSRD_HUMAN	SSR4	Human	1085910	1134910
O00410	O00410	IPO5_HUMAN	IPO5	Human	1144820	1126520
P11413	P11413	G6PD_HUMAN	G6PD	Human	1173540	1124390
P16435	P16435	NCPR_HUMAN	POR	Human	1280230	1123500
P60981	P60981	DEST_HUMAN	DSTN	Human	1012520	1118620
Q13867	Q13867	BLMH_HUMAN	BLMH	Human	1165130	1117880
P00441	P00441	SODC_HUMAN	SOD1	Human	1072250	1112110
P23381	P23381	SYWC_HUMAN	WARS1	Human	1262170	1111900
P52888	P52888	THOP1_HUMAN	THOP1	Human	1170610	1109840
P07954	P07954	FUMH_HUMAN	FH	Human	1133820	1109460
P31153	P31153	METK2_HUMAN	MAT2A	Human	1056760	1108890
P30085	P30085	KCY_HUMAN	CMPK1	Human	1120940	1107860
Q13242	Q13242	SRSF9_HUMAN	SRSF9	Human	1025740	1097800
P62942	P62942	FKB1A_HUMAN	FKBP1A	Human	1284010	1092740
P13473	P13473	LAMP2_HUMAN	LAMP2	Human	870999	1088530
P08243	P08243	ASNS_HUMAN	ASNS	Human	1227750	1087750
P37108	P37108	SRP14_HUMAN	SRP14	Human	1074260	1087130
P54577	P54577	SYYC_HUMAN	YARS1	Human	1135730	1086380
P13073	P13073	COX41_HUMAN	COX4I1	Human	891849	1081670
O43681	O43681	GET3_HUMAN	GET3	Human	1119840	1079060
Q13151	Q13151	ROA0_HUMAN	HNRNPA0	Human	1202150	1078830
P06753	P06753	TPM3_HUMAN	TPM3	Human	853688	1078470
P57088	P57088	TMM33_HUMAN	TMEM33	Human	1172790	1077750
Q15046	Q15046	SYK_HUMAN	KARS1	Human	1006260	1074260
P31939	P31939	PUR9_HUMAN	ATIC	Human	1103200	1069390
P61513	P61513;A6NKH3	RL37A_HUMAN	RPL37A	Human	1133010	1068760
Q9Y3F4	Q9Y3F4	STRAP_HUMAN	STRAP	Human	1154680	1067290
P49458	P49458	SRP09_HUMAN	SRP9	Human	954456	1066000
P05556	P05556	ITB1_HUMAN	ITGB1	Human	845198	1064730
O43776	O43776	SYNC_HUMAN	NARS1	Human	1231100	1064610
P49589	P49589	SYCC_HUMAN	CARS1	Human	1159820	1064400
Q7L1Q6	Q7L1Q6	5MP2_HUMAN	BZW1	Human	870977	1063150
P24534	P24534	EF1B_HUMAN	EEF1B2	Human	1009610	1060660
O00571	O15523;O00571	DDX3X_HUMAN	DDX3X	Human	1136570	1053850
P78386	P78386	KRT85_HUMAN	KRT85	Human	3572.38	1052710
O43852	O43852	CALU_HUMAN	CALU	Human	1060590	1052050
P49720	P49720	PSB3_HUMAN	PSMB3	Human	865482	1050020
Q14444	Q14444	CAPR1_HUMAN	CAPRIN1	Human	935583	1049990
P62841	P62841	RS15_HUMAN	RPS15	Human	1281000	1048890
P16615	P16615	AT2A2_HUMAN	ATP2A2	Human	951042	1046530
P12814	P12814	ACTN1_HUMAN	ACTN1	Human	1124480	1044960
P78344	P78344	IF4G2_HUMAN	EIF4G2	Human	1041720	1044300
P32004	P32004	L1CAM_HUMAN	L1CAM	Human	977447	1042530
Q15102	Q15102	PA1B3_HUMAN	PAFAH1B3	Human	833835	1039550
O60506	O60506	HNRPQ_HUMAN	SYNCRIP	Human	1200970	1038150
Q13283	Q13283	G3BP1_HUMAN	G3BP1	Human	1091110	1036350
P04080	P04080	CYTB_HUMAN	CSTB	Human	1223650	1036040
P16989	P16989	YBOX3_HUMAN	YBX3	Human	833129	1035390
P37837	P37837	TALDO_HUMAN	TALDO1	Human	1056470	1034540
Q13813	Q13813	SPTN1_HUMAN	SPTAN1	Human	1051170	1034050
P15311	P15311	EZRI_HUMAN	EZR	Human	943489	1032210
P11388	P11388	TOP2A_HUMAN	TOP2A	Human	989523	1031520
P38919	P38919	IF4A3_HUMAN	EIF4A3	Human	920232	1030650
P48047	P48047	ATPO_HUMAN	ATP5PO	Human	913626	1028230
Q9H0U4	P62820;Q9H0U4	RAB1B_HUMAN	RAB1B	Human	1086410	1027630
P11387	P11387	TOP1_HUMAN	TOP1	Human	870254	1026340
P61224	P62834;P61224	RAP1B_HUMAN	RAP1B	Human	992125	1023470
P05198	P05198	IF2A_HUMAN	EIF2S1	Human	935549	1018160
P11766	P11766	ADHX_HUMAN	ADH5	Human	1048370	1015860
P29373	P29373	RABP2_HUMAN	CRABP2	Human	850577	1015790
P30153	P30153	2AAA_HUMAN	PPP2R1A	Human	1137190	1012220
P28074	P28074	PSB5_HUMAN	PSMB5	Human	1007840	1010140
P09960	P09960	LKHA4_HUMAN	LTA4H	Human	1059510	1007580
Q16181	Q16181	SEPT7_HUMAN	SEPTIN7	Human	1074240	1004660
P50213	P50213	IDH3A_HUMAN	IDH3A	Human	1002590	999033
Q13155	Q13155	AIMP2_HUMAN	AIMP2	Human	933263	992012
P15559	P15559	NQO1_HUMAN	NQO1	Human	1028560	990410
O75964	O75964	ATP5L_HUMAN	ATP5MG	Human	960024	989556
Q9Y2X3	Q9Y2X3	NOP58_HUMAN	NOP58	Human	1132610	987503
P05204	P05204;O00479	HMGN2_HUMAN	HMGN2	Human	723210	986152
P41091	P41091;Q2VIR3	IF2G_HUMAN	EIF2S3	Human	1050100	985585
P60891	P21108;P11908;P60891	PRPS1_HUMAN	PRPS1	Human	925219	985582
O75347	O75347	TBCA_HUMAN	TBCA	Human	750423	985328
Q92598	Q92598	HS105_HUMAN	HSPH1	Human	1082900	984306
P61158	P61158	ARP3_HUMAN	ACTR3	Human	946290	983681
Q9BZZ5	Q9BZZ5	API5_HUMAN	API5	Human	846143	978222
Q92522	Q92522	H1X_HUMAN	H1-10	Human	1031020	975781
Q13404	Q13404	UB2V1_HUMAN	UBE2V1	Human	1252820	974393
O95373	O95373	IPO7_HUMAN	IPO7	Human	1036240	973531
P25205	P25205	MCM3_HUMAN	MCM3	Human	1019410	973289
P51572	P51572	BAP31_HUMAN	BCAP31	Human	820473	971265
A6NDG6	A6NDG6	PGP_HUMAN	PGP	Human	779808	970567
P18564	P18564	ITB6_HUMAN	ITGB6	Human		962877
P36542	P36542	ATPG_HUMAN	ATP5F1C	Human	828225	960707
O75369	O75369	FLNB_HUMAN	FLNB	Human	1063160	960239
Q9H583	Q9H583	HEAT1_HUMAN	HEATR1	Human	1022350	959968
O75131	O75131	CPNE3_HUMAN	CPNE3	Human	983416	959340
P28066	P28066	PSA5_HUMAN	PSMA5	Human	1161190	958756
O76021	O76021	RL1D1_HUMAN	RSL1D1	Human	1048960	952524
P0CW18	P0CW18	PRS56_HUMAN	PRSS56	Human	1111270	949505
Q9UKY7	Q9UKY7	CDV3_HUMAN	CDV3	Human	926929	947022
Q9BVP2	Q9BVP2	GNL3_HUMAN	GNL3	Human	887997	945720
O60762	O60762	DPM1_HUMAN	DPM1	Human	987791	945559
Q08945	Q08945	SSRP1_HUMAN	SSRP1	Human	890535	944099
Q15393	Q15393	SF3B3_HUMAN	SF3B3	Human	994363	941976
O43396	O43396	TXNL1_HUMAN	TXNL1	Human	908403	941580
O15067	O15067	PUR4_HUMAN	PFAS	Human	979268	941559
P61163	P61163	ACTZ_HUMAN	ACTR1A	Human	1008960	941226
P62316	P62316	SMD2_HUMAN	SNRPD2	Human	1102660	940366
Q12905	Q12905	ILF2_HUMAN	ILF2	Human	1122020	939715
P54578	P54578	UBP14_HUMAN	USP14	Human	941664	939219
P49736	P49736	MCM2_HUMAN	MCM2	Human	1083420	937310
Q58FF6	Q58FF6	H90B4_HUMAN	HSP90AB4P	Human	730804	936953
P16070	P16070	CD44_HUMAN	CD44	Human	1065410	936146
O00567	O00567	NOP56_HUMAN	NOP56	Human	1044170	931985
P12532	P12532	KCRU_HUMAN	CKMT1A	Human	958863	931588
P55809	P55809;Q9BYC2	SCOT1_HUMAN	OXCT1	Human	956972	931010
P04083	P04083	ANXA1_HUMAN	ANXA1	Human	1015160	930564
Q9UHD8	Q9UHD8	SEPT9_HUMAN	SEPTIN9	Human	926392	929657
P02794	P02794	FRIH_HUMAN	FTH1	Human	755814	929141
Q92616	Q92616	GCN1_HUMAN	GCN1	Human	936000	927796
P23921	P23921	RIR1_HUMAN	RRM1	Human	896349	926300
P49189	P49189	AL9A1_HUMAN	ALDH9A1	Human	773949	925863
P40121	P40121	CAPG_HUMAN	CAPG	Human	943419	925035
Q9BRA2	Q9BRA2	TXD17_HUMAN	TXNDC17	Human	898535	924609
P12235	P12235	ADT1_HUMAN	SLC25A4	Human	923185	924151
Q13347	Q13347	EIF3I_HUMAN	EIF3I	Human	907359	920939
P08559	P29803;P08559	ODPA_HUMAN	PDHA1	Human	949397	917677
Q9Y5B9	Q9Y5B9	SP16H_HUMAN	SUPT16H	Human	936457	915866
Q9Y3A5	Q9Y3A5	SBDS_HUMAN	SBDS	Human	793179	914426
O43169	O43169	CYB5B_HUMAN	CYB5B	Human	793484	911199
P09972	P09972	ALDOC_HUMAN	ALDOC	Human	863013	910170
O75083	O75083	WDR1_HUMAN	WDR1	Human	957150	908600
P33993	P33993	MCM7_HUMAN	MCM7	Human	862896	908402
O95757	O95757	HS74L_HUMAN	HSPA4L	Human	969748	908312
Q96DG6	Q96DG6	CMBL_HUMAN	CMBL	Human	899035	907708
P63000	P63000;P15153;P60763	RAC1_HUMAN	RAC1	Human	818876	903198
Q9BUF5	Q13509;Q9BUF5	TBB6_HUMAN	TUBB6	Human	947594	901605
Q15758	Q15758	AAAT_HUMAN	SLC1A5	Human	694060	901532
P05362	P05362	ICAM1_HUMAN	ICAM1	Human	728043	895721
P42126	P42126	ECI1_HUMAN	ECI1	Human	947187	892134
O43242	O43242	PSMD3_HUMAN	PSMD3	Human	910229	891837
P07951	Conta_crap_maxquant|Tropomyosin_beta_chain|Bos_taurus|Q3SX28|TrEMBL;P07951	TPM2_HUMAN	TPM2	Human	631317	891248
P35659	P35659	DEK_HUMAN	DEK	Human	929059	889786
O00232	O00232	PSD12_HUMAN	PSMD12	Human	899190	887823
P06730	P06730	IF4E_HUMAN	EIF4E	Human	951822	886648
O75608	O75608	LYPA1_HUMAN	LYPLA1	Human	1026990	886414
P62314	P62314	SMD1_HUMAN	SNRPD1	Human	1137600	885504
P53621	P53621	COPA_HUMAN	COPA	Human	1002400	885460
Q9Y5M8	Q9Y5M8	SRPRB_HUMAN	SRPRB	Human	941667	883942
Q9NSD9	Q9NSD9	SYFB_HUMAN	FARSB	Human	846812	882874
Q9BWF3	Q9BWF3;Q9BQ04	RBM4_HUMAN	RBM4	Human	828856	881790
Q16891	Q16891	MIC60_HUMAN	IMMT	Human	840130	879339
P39748	P39748	FEN1_HUMAN	FEN1	Human	1101650	878055
O60841	O60841	IF2P_HUMAN	EIF5B	Human	911277	877365
Q15029	Q15029	U5S1_HUMAN	EFTUD2	Human	890250	876475
Q8NBS9	Q8NBS9	TXND5_HUMAN	TXNDC5	Human	771383	876139
O75822	O75822	EIF3J_HUMAN	EIF3J	Human	856867	871450
P60953	P60953	CDC42_HUMAN	CDC42	Human	874674	871369
Q96SI9	Q96SI9	STRBP_HUMAN	STRBP	Human	889594	870737
P05455	P05455	LA_HUMAN	SSB	Human	924934	870137
P09661	P09661	RU2A_HUMAN	SNRPA1	Human	836666	870096
Q6UB35	Q6UB35	C1TM_HUMAN	MTHFD1L	Human	869138	868790
P41250	P41250	GARS_HUMAN	GARS1	Human	877271	867209
P30043	P30043	BLVRB_HUMAN	BLVRB	Human	950037	865474
Q9UKD2	Q9UKD2	MRT4_HUMAN	MRTO4	Human	839303	864721
Q9UBQ0	Q9UBQ0	VPS29_HUMAN	VPS29	Human	977591	864671
P04439	P04439;P01889	HLAA_HUMAN	HLA-A	Human	756573	862881
P31942	P31942	HNRH3_HUMAN	HNRNPH3	Human	810443	862873
Q15061	Q15061	WDR43_HUMAN	WDR43	Human	861149	862364
P19404	P19404	NDUV2_HUMAN	NDUFV2	Human	868252	859538
O00231	O00231	PSD11_HUMAN	PSMD11	Human	964458	858204
Q9H074	Q9H074	PAIP1_HUMAN	PAIP1	Human	810763	857635
O43324	O43324	MCA3_HUMAN	EEF1E1	Human	815158	856463
Q9H910	Q9H910	JUPI2_HUMAN	JPT2	Human	879387	854150
Q9Y6E2	Q9Y6E2	5MP1_HUMAN	BZW2	Human	917426	851941
Q6FI81	Q6FI81	CPIN1_HUMAN	CIAPIN1	Human	778746	849756
Q9NZI8	Q9NZI8	IF2B1_HUMAN	IGF2BP1	Human	837848	848405
O14980	O14980	XPO1_HUMAN	XPO1	Human	825302	848196
O60664	O60664	PLIN3_HUMAN	PLIN3	Human	847588	845980
P05161	P05161	ISG15_HUMAN	ISG15	Human	797496	842630
Q9NR45	Q9NR45	SIAS_HUMAN	NANS	Human	981361	842209
Q16531	Q16531	DDB1_HUMAN	DDB1	Human	810349	842169
P35908	P35908	K22E_HUMAN	KRT2	Human	549337	842058
P16152	P16152	CBR1_HUMAN	CBR1	Human	823378	841953
P17096	P17096	HMGA1_HUMAN	HMGA1	Human	724539	839928
Q9UDW1	Q9UDW1	QCR9_HUMAN	UQCR10	Human	643847	838115
Q92979	Q92979	NEP1_HUMAN	EMG1	Human	921977	836796
P15121	P15121	ALDR_HUMAN	AKR1B1	Human	857264	836659
P62191	P62191	PRS4_HUMAN	PSMC1	Human	814544	836530
P63010	Q10567;P63010	AP2B1_HUMAN	AP2B1	Human	838426	836374
Q9P289	Q9Y6E0;Q9P289;O00506	STK26_HUMAN	STK26	Human	816501	831371
Q99873	Q99873	ANM1_HUMAN	PRMT1	Human	853041	830380
Q99798	Q99798	ACON_HUMAN	ACO2	Human	912073	829772
P56192	P56192	SYMC_HUMAN	2001-03-01	Human	931723	829419
O00303	O00303	EIF3F_HUMAN	EIF3F	Human	842070	828878
P62854	Q5JNZ5;P62854	RS26_HUMAN	RPS26	Human	889618	828562
Q9Y4L1	Q9Y4L1	HYOU1_HUMAN	HYOU1	Human	910170	827851
Q9H0S4	Q9H0S4	DDX47_HUMAN	DDX47	Human	747701	827161
Q9UBR2	Q9UBR2	CATZ_HUMAN	CTSZ	Human	804892	825792
Q9UJZ1	Q9UJZ1	STML2_HUMAN	STOML2	Human	743294	824655
Q9BQG0	Q9BQG0	MBB1A_HUMAN	MYBBP1A	Human	920673	824187
Q07065	Q07065	CKAP4_HUMAN	CKAP4	Human	786675	823941
P45974	P45974	UBP5_HUMAN	USP5	Human	866762	822678
P26640	P26640	SYVC_HUMAN	VARS1	Human	807852	821789
Q15717	Q15717	ELAV1_HUMAN	ELAVL1	Human	797830	821490
Q8N1F7	Q8N1F7	NUP93_HUMAN	NUP93	Human	814833	820305
Q96PK6	Q96PK6	RBM14_HUMAN	RBM14	Human	837418	820216
P09493	P09493	TPM1_HUMAN	TPM1	Human	744032	819922
O15144	O15144	ARPC2_HUMAN	ARPC2	Human	825621	818795
O60361	O60361	NDK8_HUMAN	NME2P1	Human	711899	818227
P32929	P32929	CGL_HUMAN	CTH	Human	944469	816420
Q8NBJ5	Q8NBJ5	GT251_HUMAN	COLGALT1	Human	860908	815766
P02538	P48668;P02538;P04259	K2C6A_HUMAN	KRT6A	Human	99668.5	815459
P12524;P12525	P12525;P12524	MYCL_HUMAN;MYCP1_HUMAN	MYCL;MYCLP1	Human	824520	814972
Q13247	Q13247	SRSF6_HUMAN	SRSF6	Human	825259	811701
O00233	O00233	PSMD9_HUMAN	PSMD9	Human	788307	811656
P63092;Q5JWF2	Q5JWF2;P63092	GNAS1_HUMAN;GNAS2_HUMAN	GNAS	Human	744841	810690
P56537	P56537	IF6_HUMAN	EIF6	Human	949601	808844
Q12797	Q12797	ASPH_HUMAN	ASPH	Human	802636	806483
O75489	O75489	NDUS3_HUMAN	NDUFS3	Human	856556	805779
P31930	P31930	QCR1_HUMAN	UQCRC1	Human	854486	804276
Q15008	Q15008	PSMD6_HUMAN	PSMD6	Human	793525	803253
P15924	P15924	DESP_HUMAN	DSP	Human	755759	802446
Q96C19	Q96C19	EFHD2_HUMAN	EFHD2	Human	783083	801676
P61619	Q9H9S3;P61619	S61A1_HUMAN	SEC61A1	Human	438193	801186
P26447	P26447	S10A4_HUMAN	S100A4	Human	677958	798549
Q53EL6	Q53EL6	PDCD4_HUMAN	PDCD4	Human	855840	798380
P20073	P20073	ANXA7_HUMAN	ANXA7	Human	822308	798212
Q14204	Q14204	DYHC1_HUMAN	DYNC1H1	Human	800676	797769
Q99615	Q99615	DNJC7_HUMAN	DNAJC7	Human	827424	797755
P67870	P67870	CSK2B_HUMAN	CSNK2B	Human	789601	795287
Q15631	Q15631	TSN_HUMAN	TSN	Human	699933	795179
O94979	O94979	SC31A_HUMAN	SEC31A	Human	847159	794897
P13489	P13489	RINI_HUMAN	RNH1	Human	822314	794327
Q9UNL2	Q9UNL2	SSRG_HUMAN	SSR3	Human	635429	793759
Q15942	Q15942	ZYX_HUMAN	ZYX	Human	737005	793373
Q9NR31	Q9NR31	SAR1A_HUMAN	SAR1A	Human	759106	792629
P21266	P21266	GSTM3_HUMAN	GSTM3	Human	828692	789007
P53004	P53004	BIEA_HUMAN	BLVRA	Human	800356	787689
O14929	O14929	HAT1_HUMAN	HAT1	Human	773915	787578
O15347	O15347	HMGB3_HUMAN	HMGB3	Human	882041	787432
Q99460	Q99460	PSMD1_HUMAN	PSMD1	Human	770947	786554
O60547	O60547	GMDS_HUMAN	GMDS	Human	769803	781842
Q16881	Q16881	TRXR1_HUMAN	TXNRD1	Human	828567	781597
Q9Y2W1	Q9Y2W1	TR150_HUMAN	THRAP3	Human	710166	781041
Q9NZ01	Q9NZ01	TECR_HUMAN	TECR	Human	791157	778916
P11279	P11279	LAMP1_HUMAN	LAMP1	Human	472334	777765
P10606	P10606	COX5B_HUMAN	COX5B	Human	445089	776136
P25789	P25789	PSA4_HUMAN	PSMA4	Human	771351	775811
Q16186	Q16186	ADRM1_HUMAN	ADRM1	Human	599714	775684
O60884	O60884	DNJA2_HUMAN	DNAJA2	Human	730219	775437
Q14847	Q14847	LASP1_HUMAN	LASP1	Human	776291	774887
Q9H2U2	Q9H2U2	IPYR2_HUMAN	PPA2	Human	858296	774868
O76003	O76003	GLRX3_HUMAN	GLRX3	Human	795016	774851
O00487	O00487	PSDE_HUMAN	PSMD14	Human	682160	771847
Q15645	Q15645	PCH2_HUMAN	TRIP13	Human	798620	770695
P62736;P68032;P68133	P68133;P62736;P68032;P63267	ACTA_HUMAN;ACTC_HUMAN;ACTS_HUMAN	ACTA1;ACTA2;ACTC1	Human	725007	770248
Q9P0L0	Q9P0L0	VAPA_HUMAN	VAPA	Human	750994	769434
Q9UKM9	Q9UKM9	RALY_HUMAN	RALY	Human	728949	768741
Q9BVC6	Q9BVC6	TM109_HUMAN	TMEM109	Human	711711	766579
P55786	A6NEC2;P55786	PSA_HUMAN	NPEPPS	Human	797084	765434
Q96EP5	Q96EP5	DAZP1_HUMAN	DAZAP1	Human	845998	764994
P26885	P26885	FKBP2_HUMAN	FKBP2	Human	847068	764089
Q3ZCQ8	Q3ZCQ8	TIM50_HUMAN	TIMM50	Human	742170	759898
O15355	O15355	PPM1G_HUMAN	PPM1G	Human	618297	759762
P12081	P12081;P49590	HARS1_HUMAN	HARS1	Human	834008	759622
P43034	P43034	LIS1_HUMAN	PAFAH1B1	Human	778170	759509
P63208	P63208	SKP1_HUMAN	SKP1	Human	587198	758903
O75153	O75153	CLU_HUMAN	CLUH	Human	805375	758425
P40261	P40261	NNMT_HUMAN	NNMT	Human	693970	757523
O75494	O75494	SRS10_HUMAN	SRSF10	Human	673599	756631
P51116	P51116	FXR2_HUMAN	FXR2	Human	749880	756184
Q9P258	Q9P258	RCC2_HUMAN	RCC2	Human	702756	755969
O75340	O75340	PDCD6_HUMAN	PDCD6	Human	841491	755899
P54727	P54725;P54727	RD23B_HUMAN	RAD23B	Human	643382	755608
P11172	P11172	UMPS_HUMAN	UMPS	Human	691294	755315
O14950;P19105	P24844;P19105;O14950	ML12A_HUMAN;ML12B_HUMAN	MYL12A;MYL12B	Human	734165	755294
Q01082	Q01082	SPTB2_HUMAN	SPTBN1	Human	807380	753514
P20042	P20042	IF2B_HUMAN	EIF2S2	Human	769072	752811
O95573	O95573	ACSL3_HUMAN	ACSL3	Human	777918	751618
P00390	P00390	GSHR_HUMAN	GSR	Human	781474	749810
P00491	P00491	PNPH_HUMAN	PNP	Human	812996	749788
P33992	P33992	MCM5_HUMAN	MCM5	Human	772728	748856
Q16822	Q16822	PCKGM_HUMAN	PCK2	Human	848537	748686
P11169	Q8TDB8;P11169	GTR3_HUMAN	SLC2A3	Human	640928	748112
P33316	P33316	DUT_HUMAN	DUT	Human	713793	748046
P43304	P43304	GPDM_HUMAN	GPD2	Human	740343	746653
P13804	P13804	ETFA_HUMAN	ETFA	Human	786097	746389
Q16851	Q16851	UGPA_HUMAN	UGP2	Human	781180	745676
P22695	P22695	QCR2_HUMAN	UQCRC2	Human	707445	745229
P43307	P43307	SSRA_HUMAN	SSR1	Human	659760	744575
O75821	O75821	EIF3G_HUMAN	EIF3G	Human	675409	744568
Q9Y262	Q9Y262	EIF3L_HUMAN	EIF3L	Human	768059	742281
P00367	Conta_crap_thegpm|Glutamate_dehydrogenase_1,_mitochondrial|Bos_taurus|P00366|Uniprot;P00367;P49448	DHE3_HUMAN	GLUD1	Human	789904	741912
Q9H0A0	Q9H0A0	NAT10_HUMAN	NAT10	Human	771521	740814
P46013	P46013	KI67_HUMAN	MKI67	Human	701741	738584
P21912	P21912	SDHB_HUMAN	SDHB	Human	752761	738067
P33991	P33991	MCM4_HUMAN	MCM4	Human	804586	737946
P17931	P17931	LEG3_HUMAN	LGALS3	Human	714248	736308
Q15388	Q15388	TOM20_HUMAN	TOMM20	Human	312459	735565
P07099	P07099	HYEP_HUMAN	EPHX1	Human	739782	733165
O00541	O00541	PESC_HUMAN	PES1	Human	683898	730900
Q9BSJ8	Q9BSJ8	ESYT1_HUMAN	ESYT1	Human	825647	730405
P26583	P26583	HMGB2_HUMAN	HMGB2	Human	865978	729761
P67812	P67812	SC11A_HUMAN	SEC11A	Human	758006	724901
O14745	O14745	NHRF1_HUMAN	SLC9A3R1	Human	687947	724699
O75351	O75351	VPS4B_HUMAN	VPS4B	Human	719031	723693
Q12907	Q12907	LMAN2_HUMAN	LMAN2	Human	748219	722817
P52788	P52788	SPSY_HUMAN	SMS	Human	745600	721261
O60684	O60684	IMA7_HUMAN	KPNA6	Human	681055	721146
P40939	P40939	ECHA_HUMAN	HADHA	Human	749108	718708
Q9P2J5	Q9P2J5	SYLC_HUMAN	LARS1	Human	819775	717433
Q9NTJ5	Q9NTJ5	SAC1_HUMAN	SACM1L	Human	762275	716582
Q8TCJ2	Q8TCJ2	STT3B_HUMAN	STT3B	Human	744864	715917
O95336	O95336	6PGL_HUMAN	PGLS	Human	688094	714702
P30419	P30419	NMT1_HUMAN	NMT1	Human	695484	714311
P00492	P00492	HPRT_HUMAN	HPRT1	Human	785381	713824
P09622	P09622	DLDH_HUMAN	DLD	Human	753772	713406
Q06210	Q06210	GFPT1_HUMAN	GFPT1	Human	750003	708884
P56134	P56134	ATPK_HUMAN	ATP5MF	Human	1189630	708204
O43865	O43865	SAHH2_HUMAN	AHCYL1	Human	754782	707974
Q15392	Q15392	DHC24_HUMAN	DHCR24	Human	759941	706890
P08237	P08237	PFKAM_HUMAN	PFKM	Human	702773	706792
P46379	P46379	BAG6_HUMAN	BAG6	Human	669242	706108
P19971	P19971	TYPH_HUMAN	TYMP	Human	627452	705956
Q13442	Q13442	HAP28_HUMAN	PDAP1	Human	674267	705535
Q15424	Q15424	SAFB1_HUMAN	SAFB	Human	699093	704633
P53618	P53618	COPB_HUMAN	COPB1	Human	704883	702011
P52292	P52292	IMA1_HUMAN	KPNA2	Human	586471	701960
P29966	P29966	MARCS_HUMAN	MARCKS	Human	380428	697152
P50402	P50402	EMD_HUMAN	EMD	Human	643693	695408
Q13185	Q13185	CBX3_HUMAN	CBX3	Human	658806	694558
Q99729	Q99729	ROAA_HUMAN	HNRNPAB	Human	559604	694470
Q9UNM6	Q9UNM6	PSD13_HUMAN	PSMD13	Human	691565	693111
Q9H4A4	Q9H4A4	AMPB_HUMAN	RNPEP	Human	749343	692014
P31689	P31689	DNJA1_HUMAN	DNAJA1	Human	665318	690807
Q15738	Q15738	NSDHL_HUMAN	NSDHL	Human	758995	690583
O75955	O75955	FLOT1_HUMAN	FLOT1	Human	644612	690041
P61201	P61201	CSN2_HUMAN	COPS2	Human	664428	689564
O75534	O75534	CSDE1_HUMAN	CSDE1	Human	643055	689253
P25788	P25788	PSA3_HUMAN	PSMA3	Human	649817	688971
P02795	Conta_crap_maxquant|Metallothionein-1A|Bos_taurus|P67983|Swissprot;Q8N339;P02795;P80297;P04732;P13640	MT2_HUMAN	MT2A	Human	328918	687923
Q9BV86	Q9BV86	NTM1A_HUMAN	NTMT1	Human	735721	684990
Q9UHD1	Q9UHD1	CHRD1_HUMAN	CHORDC1	Human	700014	684779
Q15418	Q9UK32;Q15349;Q15418;P51812	KS6A1_HUMAN	RPS6KA1	Human	763924	682243
Q9UBQ5	Q9UBQ5	EIF3K_HUMAN	EIF3K	Human	617105	681918
Q9GZT3	Q9GZT3	SLIRP_HUMAN	SLIRP	Human	693070	678784
Q9Y6C9	Q9Y6C9	MTCH2_HUMAN	MTCH2	Human	614649	676764
O00148	O00148	DX39A_HUMAN	DDX39A	Human	672479	676616
Q8WUM4	Q8WUM4	PDC6I_HUMAN	PDCD6IP	Human	626316	674950
P10321	P10321	HLAC_HUMAN	HLA-C	Human	562245	673726
O96008	O96008	TOM40_HUMAN	TOMM40	Human	675775	673304
Q13011	Q13011	ECH1_HUMAN	ECH1	Human	591560	673130
P25685	P25685	DNJB1_HUMAN	DNAJB1	Human	736635	672142
P62136	P62136	PP1A_HUMAN	PPP1CA	Human	765014	671729
P16083	P16083	NQO2_HUMAN	NQO2	Human	779962	671381
O43464	P83110;O43464	HTRA2_HUMAN	HTRA2	Human	680152	669185
O00483	O00483	NDUA4_HUMAN	NDUFA4	Human	413334	668641
Q9Y5K5	Q9Y5K5	UCHL5_HUMAN	UCHL5	Human	621470	667395
Q92499	Q92499	DDX1_HUMAN	DDX1	Human	688446	667090
P16949	P16949	STMN1_HUMAN	STMN1	Human	361643	665581
Q9UQ35	Q9UQ35	SRRM2_HUMAN	SRRM2	Human	756563	665087
P11166	P11166	GTR1_HUMAN	SLC2A1	Human	655162	662784
O95816	O95816	BAG2_HUMAN	BAG2	Human	514680	662080
Q9BZE4	Q9BZE4	GTPB4_HUMAN	GTPBP4	Human	716144	660824
Q71UM5	Q71UM5	RS27L_HUMAN	RPS27L	Human	869807	660220
P22061	P22061	PIMT_HUMAN	PCMT1	Human	736157	658811
O75459	O75459	PAGE1_HUMAN	PAGE1	Human	419482	658809
Q9Y3I0	Q9Y3I0	RTCB_HUMAN	RTCB	Human	651844	657740
Q14247	Q14247	SRC8_HUMAN	CTTN	Human	636727	657551
Q9UDY4	P25685;Q9UDY4	DNJB4_HUMAN	DNAJB4	Human	624773	653693
Q16401	Q16401	PSMD5_HUMAN	PSMD5	Human	713002	652541
P54136	P54136	SYRC_HUMAN	RARS1	Human	681744	652430
P05114	P05114	HMGN1_HUMAN	HMGN1	Human	385483	651626
Q8NFJ5	Q8NFJ5	RAI3_HUMAN	GPRC5A	Human	558338	650994
P68402	P68402	PA1B2_HUMAN	PAFAH1B2	Human	745001	650989
P30405	P30405	PPIF_HUMAN	PPIF	Human	603890	650909
P48556	P48556	PSMD8_HUMAN	PSMD8	Human	475590	650622
O60264	P28370;O60264	SMCA5_HUMAN	SMARCA5	Human	628343	647082
Q8N183	Q8N183	NDUF2_HUMAN	NDUFAF2	Human	570789	646625
Q8TDN6	Q8TDN6	BRX1_HUMAN	BRIX1	Human	733221	644117
Q9H9B4	Q9H9B4	SFXN1_HUMAN	SFXN1	Human	599543	644041
Q9UHV9	Q9UHV9	PFD2_HUMAN	PFDN2	Human	483156	642906
P78406	P78406	RAE1L_HUMAN	RAE1	Human	695420	642007
Q9UG63	Q9UG63	ABCF2_HUMAN	ABCF2	Human	630981	641417
Q9ULC4	Q9ULC4	MCTS1_HUMAN	MCTS1	Human	589384	640718
P20671	Q93077;Q7L7L0;Q96KK5;Q99878;P0C0S8;Q16777;P04908;P20671;Q6FI13;Q9BTM1	H2A1D_HUMAN	H2AC7	Human	1258440	640640
Q969H8	Q969H8	MYDGF_HUMAN	MYDGF	Human	711648	640216
P47897	P47897	SYQ_HUMAN	QARS1	Human	664336	639511
Q92890	Q92890	UFD1_HUMAN	UFD1	Human	608162	639376
P42765	P42765	THIM_HUMAN	ACAA2	Human	630927	639294
P61289	P61289	PSME3_HUMAN	PSME3	Human	569353	638026
P17980	P17980	PRS6A_HUMAN	PSMC3	Human	684682	636433
P25787	P25787	PSA2_HUMAN	PSMA2	Human	576981	636234
P35606	P35606	COPB2_HUMAN	COPB2	Human	676164	636233
Q99805	Q99805	TM9S2_HUMAN	TM9SF2	Human	596481	635076
O75439	O75439	MPPB_HUMAN	PMPCB	Human	641541	634517
O14828	O14828	SCAM3_HUMAN	SCAMP3	Human	671664	634181
Q16795	Q16795	NDUA9_HUMAN	NDUFA9	Human	663859	634112
Q9Y2R9	Q9Y2R9	RT07_HUMAN	MRPS7	Human	700985	634018
Q02218	Q02218	ODO1_HUMAN	OGDH	Human	632144	632168
Q9NUQ9	Q9NUQ9;Q9H0Q0	CYRIB_HUMAN	CYRIB	Human	667916	632003
P62195	P62195	PRS8_HUMAN	PSMC5	Human	659999	630687
P55795	P55795	HNRH2_HUMAN	HNRNPH2	Human	833131	629422
Q96CP2	Q96CP2	FWCH2_HUMAN	FLYWCH2	Human	545490	629422
Q9BUN8	Q9BUN8	DERL1_HUMAN	DERL1	Human	519054	627717
O14880	O14880	MGST3_HUMAN	MGST3	Human	674640	626266
P04844	P04844	RPN2_HUMAN	RPN2	Human	678134	626124
P33176	O60282;Q12840;P33176	KINH_HUMAN	KIF5B	Human	641294	625890
Q9H3N1	Q9H3N1	TMX1_HUMAN	TMX1	Human	577357	624829
O75607	O75607	NPM3_HUMAN	NPM3	Human	689101	624796
Q9UBT2	Q9UBT2	SAE2_HUMAN	UBA2	Human	651350	623237
Q9BWD1	Q9BWD1	THIC_HUMAN	ACAT2	Human	649545	623033
Q14166	Q14166	TTL12_HUMAN	TTLL12	Human	677242	622868
Q96LR5	Q96LR5	UB2E2_HUMAN	UBE2E2	Human	356868	622835
P62820	P62820	RAB1A_HUMAN	RAB1A	Human	550095	622651
O60869	O60869	EDF1_HUMAN	EDF1	Human	619467	621948
O14925	Q5SRD1;O14925	TIM23_HUMAN	TIMM23	Human	691878	621601
Q9NY12	Q9NY12	GAR1_HUMAN	GAR1	Human	534553	620851
Q14764	Q14764	MVP_HUMAN	MVP	Human	620354	620006
P48444	P48444	COPD_HUMAN	ARCN1	Human	655055	619291
P68400	P68400;Q8NEV1	CSK21_HUMAN	CSNK2A1	Human	644887	619251
P14735	P14735	IDE_HUMAN	IDE	Human	556671	619173
O95831	O95831	AIFM1_HUMAN	AIFM1	Human	657100	619036
P20810	P20810	ICAL_HUMAN	CAST	Human	592712	618842
P17858	P17858	PFKAL_HUMAN	PFKL	Human	710459	618659
O96019	O96019	ACL6A_HUMAN	ACTL6A	Human	599220	618035
Q9BY32	Q9BY32	ITPA_HUMAN	ITPA	Human	786611	617647
P46060	P46060	RAGP1_HUMAN	RANGAP1	Human	652639	617254
Q08257	Q08257	QOR_HUMAN	CRYZ	Human	661171	617087
Q9Y570	Q9Y570	PPME1_HUMAN	PPME1	Human	612260	616656
Q01658	Q01658	NC2B_HUMAN	DR1	Human	787207	616041
Q96IX5	Q96IX5	ATPMK_HUMAN	ATP5MK	Human	666393	615536
Q9HAV0	Q9HAV0	GBB4_HUMAN	GNB4	Human	497681	615160
P46063	P46063	RECQ1_HUMAN	RECQL	Human	596833	614110
P61923	P61923	COPZ1_HUMAN	COPZ1	Human	525433	612510
Q9P035	Q9P035	HACD3_HUMAN	HACD3	Human	656076	612429
Q14566	Q14566	MCM6_HUMAN	MCM6	Human	652587	612023
P50416	P50416	CPT1A_HUMAN	CPT1A	Human	589445	611855
Q9UIQ6	Q9UIQ6	LCAP_HUMAN	LNPEP	Human	554614	610968
Q12788	Q12788	TBL3_HUMAN	TBL3	Human	698054	610666
Q6P2Q9	Q6P2Q9	PRP8_HUMAN	PRPF8	Human	600244	610580
Q10713	Q10713	MPPA_HUMAN	PMPCA	Human	628519	610297
P12236	P12236	ADT3_HUMAN	SLC25A6	Human	646693	609639
P08574	P08574	CY1_HUMAN	CYC1	Human	529255	609316
Q9BQA1	Q9BQA1	MEP50_HUMAN	WDR77	Human	548629	606748
Q9Y678	Q9UBF2;Q9Y678	COPG1_HUMAN	COPG1	Human	621458	605735
Q9NUU7	Q9NUU7;Q9UMR2	DD19A_HUMAN	DDX19A	Human	667805	605275
P18085	P18085	ARF4_HUMAN	ARF4	Human	601821	603456
Q58FF8	Q58FF8	H90B2_HUMAN	HSP90AB2P	Human	691773	603117
Q15005	Q15005	SPCS2_HUMAN	SPCS2	Human	556516	602657
P14927	P14927	QCR7_HUMAN	UQCRB	Human	608395	602426
Q02978	Q02978	M2OM_HUMAN	SLC25A11	Human	596981	602263
O60828	O60828	PQBP1_HUMAN	PQBP1	Human	584668	601677
P23919	P23919	KTHY_HUMAN	DTYMK	Human	672778	601091
P43121	P43121	MUC18_HUMAN	MCAM	Human	535465	600614
P35080	P35080	PROF2_HUMAN	PFN2	Human	651882	599455
Q9NZL9	Q9NZL9	MAT2B_HUMAN	MAT2B	Human	648093	599451
P42224	P42224	STAT1_HUMAN	STAT1	Human	616508	599442
Q6PKG0	Q6PKG0	LARP1_HUMAN	LARP1	Human	630732	598512
Q9NV31	Q9NV31	IMP3_HUMAN	IMP3	Human	678769	597862
Q9UKV3	Q9UKV3	ACINU_HUMAN	ACIN1	Human	497191	597122
P06132	P06132	DCUP_HUMAN	UROD	Human	584610	596553
P12270	P12270	TPR_HUMAN	TPR	Human	605360	595152
Q8N5M9	Q8N5M9	JAGN1_HUMAN	JAGN1	Human	434943	593844
Q9UHX1	Q9UHX1	PUF60_HUMAN	PUF60	Human	661719	593781
P55010	P55010	IF5_HUMAN	EIF5	Human	579749	593653
O95340	O95340	PAPS2_HUMAN	PAPSS2	Human	559863	593338
Q15459	Q15459	SF3A1_HUMAN	SF3A1	Human	545853	591952
Q9NVI7	Q9NVI7	ATD3A_HUMAN	ATAD3A	Human	561855	590527
Q00341	Q00341	VIGLN_HUMAN	HDLBP	Human	621459	588795
Q96EK6	Q96EK6	GNA1_HUMAN	GNPNAT1	Human	573661	588647
Q99426	Q99426	TBCB_HUMAN	TBCB	Human	383135	588257
P20339	P20339	RAB5A_HUMAN	RAB5A	Human	408808	588168
P56385	P56385	ATP5I_HUMAN	ATP5ME	Human	525293	585842
Q96QD8	Q96QD8	S38A2_HUMAN	SLC38A2	Human	573066	585593
Q96HS1	Q96HS1	PGAM5_HUMAN	PGAM5	Human	586538	584594
Q9UK76	Q9UK76	JUPI1_HUMAN	JPT1	Human	303337	584580
P58107	P58107	EPIPL_HUMAN	EPPK1	Human	556537	583445
Q92734	Q92734	TFG_HUMAN	TFG	Human	582432	582428
P55735	P55735	SEC13_HUMAN	SEC13	Human	547487	582173
P30566	P30566	PUR8_HUMAN	ADSL	Human	610427	582113
O75694	O75694	NU155_HUMAN	NUP155	Human	590163	582011
Q9Y512	Q9Y512	SAM50_HUMAN	SAMM50	Human	575779	581821
O00154	O00154	BACH_HUMAN	ACOT7	Human	590675	579872
O95782	O95782	AP2A1_HUMAN	AP2A1	Human	575868	579594
Q13148	Q13148	TADBP_HUMAN	TARDBP	Human	526834	579501
P32322	P32322	P5CR1_HUMAN	PYCR1	Human	660806	579418
P55265	P55265	DSRAD_HUMAN	ADAR	Human	591733	577364
Q96GQ7	Q96GQ7	DDX27_HUMAN	DDX27	Human	578950	576347
Q9BUL8	Q9BUL8	PDC10_HUMAN	PDCD10	Human	622829	576128
Q96IU4	Q96IU4	ABHEB_HUMAN	ABHD14B	Human	654456	575709
P62333	P62333	PRS10_HUMAN	PSMC6	Human	550815	575609
P61160	P61160	ARP2_HUMAN	ACTR2	Human	638823	574908
O75223	O75223	GGCT_HUMAN	GGCT	Human	542709	574816
P09543	P09543	CN37_HUMAN	CNP	Human	574249	574748
Q9UN86	Q9UN86	G3BP2_HUMAN	G3BP2	Human	510701	573732
Q15257	Q15257	PTPA_HUMAN	PTPA	Human	585129	573460
P00568	P00568	KAD1_HUMAN	AK1	Human	569565	572606
P52597	P52597	HNRPF_HUMAN	HNRNPF	Human	611059	571698
Q92922	Q92922	SMRC1_HUMAN	SMARCC1	Human	605308	570313
P09525	P09525	ANXA4_HUMAN	ANXA4	Human	613641	569986
O60493	O60493	SNX3_HUMAN	SNX3	Human	566685	568679
O95218	O95218	ZRAB2_HUMAN	ZRANB2	Human	489852	567817
Q96S97	Q96S97	MYADM_HUMAN	MYADM	Human	724222	564610
P36957	P36957	ODO2_HUMAN	DLST	Human	568795	564236
P43686	P43686	PRS6B_HUMAN	PSMC4	Human	569441	562686
Q12904	Q12904	AIMP1_HUMAN	AIMP1	Human	576304	562638
Q9UJS0	Q9UJS0	CMC2_HUMAN	SLC25A13	Human	537971	562567
Q9NWB6	Q9NWB6	ARGL1_HUMAN	ARGLU1	Human	427126	562327
Q9UHB6	Q9UHB6	LIMA1_HUMAN	LIMA1	Human	520709	561703
Q9H2H9	Q9H2H9	S38A1_HUMAN	SLC38A1	Human	423582	561147
P23434	P23434	GCSH_HUMAN	GCSH	Human	524048	560297
Q15819	Q15819	UB2V2_HUMAN	UBE2V2	Human	480433	559332
P48507	P48507	GSH0_HUMAN	GCLM	Human	563049	559246
P24752	P24752	THIL_HUMAN	ACAT1	Human	607859	558952
Q15427	Q15427	SF3B4_HUMAN	SF3B4	Human	474354	558750
P46977	P46977	STT3A_HUMAN	STT3A	Human	547235	557278
Q9NX58	Q9NX58	LYAR_HUMAN	LYAR	Human	511803	556721
Q96A26	Q96A26	F162A_HUMAN	FAM162A	Human	443856	556227
Q00059	Q00059	TFAM_HUMAN	TFAM	Human	547839	555435
Q2NL82	Q2NL82	TSR1_HUMAN	TSR1	Human	579027	555107
Q9UNQ0	Q9UNQ0	ABCG2_HUMAN	ABCG2	Human	581677	554467
O76071	O76071	CIAO1_HUMAN	CIAO1	Human	577261	553835
P53597	P53597	SUCA_HUMAN	SUCLG1	Human	567855	552310
P49321	P49321	NASP_HUMAN	NASP	Human	456564	550908
Q8WTV0	Q8WTV0	SCRB1_HUMAN	SCARB1	Human	461893	550889
O15173	O15173	PGRC2_HUMAN	PGRMC2	Human	449262	549497
Q14157	Q14157	UBP2L_HUMAN	UBAP2L	Human	571124	548001
Q15369	Q15369	ELOC_HUMAN	ELOC	Human	497561	547997
P49006	P49006	MRP_HUMAN	MARCKSL1	Human	178933	547986
Q7L0Y3	Q7L0Y3	TM10C_HUMAN	TRMT10C	Human	578252	547902
Q8WW12	Q8WW12	PCNP_HUMAN	PCNP	Human	373233	547617
P35250	P35250	RFC2_HUMAN	RFC2	Human	526300	547174
P54709	P54709	AT1B3_HUMAN	ATP1B3	Human	553412	546685
O00629	O00629	IMA3_HUMAN	KPNA4	Human	598259	546605
Q00688	Q00688	FKBP3_HUMAN	FKBP3	Human	598801	545212
P50570	P50570;Q9UQ16	DYN2_HUMAN	DNM2	Human	541149	544768
O00469	O00469	PLOD2_HUMAN	PLOD2	Human	479837	544510
Q9BY44	Q9BY44	EIF2A_HUMAN	EIF2A	Human	547802	544280
P02533	P02533	K1C14_HUMAN	KRT14	Human	104549	544141
P62873	P62873	GBB1_HUMAN	GNB1	Human	488920	543849
Q9NQR4	Q9NQR4	NIT2_HUMAN	NIT2	Human	545302	543264
Q04695	Q04695;P08727	K1C17_HUMAN	KRT17	Human	368841	542533
Q13451	Q13451	FKBP5_HUMAN	FKBP5	Human	533001	542493
P05187	P05187;P09923	PPB1_HUMAN	ALPP	Human	489232	542455
P10155	P10155	RO60_HUMAN	RO60	Human	537497	540872
P13861	P13861	KAP2_HUMAN	PRKAR2A	Human	567170	540821
Q03252	Q03252	LMNB2_HUMAN	LMNB2	Human	592392	537776
O43615	O43615	TIM44_HUMAN	TIMM44	Human	620368	537759
P30520	P30520	PURA2_HUMAN	ADSS2	Human	552708	537421
Q96EY1	Q96EY1	DNJA3_HUMAN	DNAJA3	Human	633941	536429
Q14151	Q14151	SAFB2_HUMAN	SAFB2	Human	476896	535256
P61086	P61086	UBE2K_HUMAN	UBE2K	Human	530119	535010
O00159	O00159	MYO1C_HUMAN	MYO1C	Human	555729	534445
P10768	P10768	ESTD_HUMAN	ESD	Human	597671	534308
AAK08490.1	AAK08490.1	nef	nef	VIH		533896
O43809	O43809	CPSF5_HUMAN	NUDT21	Human	490210	533312
Q8TEM1	Q8TEM1	PO210_HUMAN	NUP210	Human	590191	532981
O00170	O00170	AIP_HUMAN	AIP	Human	531206	532207
Q99733	Q99733	NP1L4_HUMAN	NAP1L4	Human	610342	531688
P36873	P36873	PP1G_HUMAN	PPP1CC	Human	662621	531245
Q13907	Q13907	IDI1_HUMAN	IDI1	Human	476731	531039
Q9UGI8	Q9UGI8	TES_HUMAN	TES	Human	531328	530510
A6NHL2	A6NHL2	TBAL3_HUMAN	TUBAL3	Human	413833	530498
Q15024	Q15024	EXOS7_HUMAN	EXOSC7	Human	550910	529729
Q08380	Q08380	LG3BP_HUMAN	LGALS3BP	Human	529431	529625
P41227	P41227;Q9BSU3	NAA10_HUMAN	NAA10	Human	479842	529588
Q7Z6Z7	Q7Z6Z7	HUWE1_HUMAN	HUWE1	Human	553864	529312
P40616	P40616	ARL1_HUMAN	ARL1	Human	543877	528573
Q9UI30	Q9UI30	TR112_HUMAN	TRMT112	Human	500336	527624
Q93096	Q93096	TP4A1_HUMAN	PTP4A1	Human	543863	527587
P46459	P46459	NSF_HUMAN	NSF	Human	548619	527149
O43670	O43670	ZN207_HUMAN	ZNF207	Human	443694	525944
P62633	P62633	CNBP_HUMAN	CNBP	Human	411431	524279
Q9H8H3	Q9H8H3	MET7A_HUMAN	METTL7A	Human	609193	523959
P61106	P61106	RAB14_HUMAN	RAB14	Human	552610	523165
P00374	P00374	DYR_HUMAN	DHFR	Human	542898	522874
P61960	P61960	UFM1_HUMAN	UFM1	Human	608254	522260
O94875	O94875	SRBS2_HUMAN	SORBS2	Human	534744	522160
Q9UGP8	Q9UGP8	SEC63_HUMAN	SEC63	Human	564825	521655
Q8WYA6	Q8WYA6	CTBL1_HUMAN	CTNNBL1	Human	625619	521485
Q10471	Q10471	GALT2_HUMAN	GALNT2	Human	462548	521466
Q13057	Q13057	COASY_HUMAN	COASY	Human	509549	520586
Q15050	Q15050	RRS1_HUMAN	RRS1	Human	539407	520418
P63165	P63165	SUMO1_HUMAN	SUMO1	Human	459352	520324
P30084	P30084	ECHM_HUMAN	ECHS1	Human	562957	520306
O94776	O94776	MTA2_HUMAN	MTA2	Human	555426	519953
P49748	P49748	ACADV_HUMAN	ACADVL	Human	505801	519887
P61457	P61457	PHS_HUMAN	PCBD1	Human	549127	519571
P54886	P54886	P5CS_HUMAN	ALDH18A1	Human	549504	518834
Q9H444	Q9H444	CHM4B_HUMAN	CHMP4B	Human	489866	518687
P52948	P52948	NUP98_HUMAN	NUP98	Human	498730	517935
Q9BUQ8	Q9BUQ8	DDX23_HUMAN	DDX23	Human	464792	516629
P60660	P60660	MYL6_HUMAN	MYL6	Human	435489	516457
Q7LBR1	Q7LBR1	CHM1B_HUMAN	CHMP1B	Human	424244	515671
Q9UL25	Q9UL25	RAB21_HUMAN	RAB21	Human	458784	515115
P62306	P62306	RUXF_HUMAN	SNRPF	Human	370304	514414
O96000	O96000	NDUBA_HUMAN	NDUFB10	Human	484719	513543
Q9ULV4	Q9ULV4	COR1C_HUMAN	CORO1C	Human	550466	512687
Q9C0C2	Q9C0C2	TB182_HUMAN	TNKS1BP1	Human	535267	512394
P13987	P13987	CD59_HUMAN	CD59	Human	495478	511944
Q9NX63	Q9NX63	MIC19_HUMAN	CHCHD3	Human	474290	511868
Q9Y221	Q9Y221	NIP7_HUMAN	NIP7	Human	501342	510186
P55327	P55327	TPD52_HUMAN	TPD52	Human	525757	509165
Q96CS3	Q96CS3	FAF2_HUMAN	FAF2	Human	458495	507709
P46108	P46108	CRK_HUMAN	CRK	Human	513124	507116
O60739;P41567	O60739;P41567	EIF1B_HUMAN;EIF1_HUMAN	EIF1;EIF1B	Human	499835	506804
P53985	P53985	MOT1_HUMAN	SLC16A1	Human	469912	506647
O43491	O43491	E41L2_HUMAN	EPB41L2	Human	505692	506641
P53701	P53701	CCHL_HUMAN	HCCS	Human	504369	505938
Q8NCA5	Q8NCA5	FA98A_HUMAN	FAM98A	Human	563929	505722
Q9BPX5	Q9BPX5	ARP5L_HUMAN	ARPC5L	Human	519927	505330
Q9NYL9	Q9NYL9	TMOD3_HUMAN	TMOD3	Human	511980	504117
Q08209	P48454;P16298;Q08209	PP2BA_HUMAN	PPP3CA	Human	482144	502611
P28482	Q16659;P31152;P27361;P28482	MK01_HUMAN	MAPK1	Human	498199	502453
O95747	O95747	OXSR1_HUMAN	OXSR1	Human	493423	501157
P50995	P50995	ANX11_HUMAN	ANXA11	Human	472344	500274
P35520	P35520	CBS_HUMAN	CBS	Human	456830	500140
P62891;Q59GN2	P62891;Q59GN2	R39L5_HUMAN;RL39_HUMAN	RPL39;RPL39P5	Human	611502	498926
P55039	P55039	DRG2_HUMAN	DRG2	Human	493023	498629
O75475	O75475	PSIP1_HUMAN	PSIP1	Human	448016	498187
Q9BYG3	Q9BYG3	MK67I_HUMAN	NIFK	Human	528657	497864
Q14C86	Q14C86	GAPD1_HUMAN	GAPVD1	Human	495619	497702
Q9HC35	Q9HC35	EMAL4_HUMAN	EML4	Human	495040	496622
Q9BRJ6	Q9BRJ6	CG050_HUMAN	C7orf50	Human	481419	495514
Q9UHB9	Q9UHB9	SRP68_HUMAN	SRP68	Human	489432	495289
Q96JD6	Q96JD6	AKCL2_HUMAN	AKR1E2	Human	504288	494234
P68871	P02042;P68871	HBB_HUMAN	HBB	Human	402856	494020
Q9BXJ9	Q9BXJ9	NAA15_HUMAN	NAA15	Human	486682	492180
Q9Y6K0	Q9Y6K0	CEPT1_HUMAN	CEPT1	Human	576679	492026
Q9Y5J1	Q9Y5J1	UTP18_HUMAN	UTP18	Human	465004	491724
Q09028	Q09028	RBBP4_HUMAN	RBBP4	Human	462092	491626
Q8NFH3	Q8NFH3	NUP43_HUMAN	NUP43	Human	552254	491223
Q15437	Q15437	SC23B_HUMAN	SEC23B	Human	503877	490835
Q9UNE7	Q9UNE7	CHIP_HUMAN	STUB1	Human	522712	490579
Q14008	Q14008	CKAP5_HUMAN	CKAP5	Human	465268	490347
P15170	P15170	ERF3A_HUMAN	GSPT1	Human	500475	490154
P51970	P51970	NDUA8_HUMAN	NDUFA8	Human	550270	490146
Q14739	Q14739	LBR_HUMAN	LBR	Human	483761	489804
P61758	P61758	PFD3_HUMAN	VBP1	Human	476135	489525
Q9HD45	Q9HD45	TM9S3_HUMAN	TM9SF3	Human	527557	488477
Q5SSJ5	Q5SSJ5	HP1B3_HUMAN	HP1BP3	Human	410593	487784
Conta_crap_thegpm|Serum_albumin|Bos_taurus|P02769|Uniprot	Conta_crap_thegpm|Serum_albumin|Bos_taurus|P02769|Uniprot			Contaminant	370282	487248
Q9H0D6	Q9H0D6	XRN2_HUMAN	XRN2	Human	498571	487183
Q12874	Q12874	SF3A3_HUMAN	SF3A3	Human	486092	487127
O14776	O14776	TCRG1_HUMAN	TCERG1	Human	537032	486439
Q9Y6M5	Q9Y6M5	ZNT1_HUMAN	SLC30A1	Human	440774	486299
Q15436	Q15436	SC23A_HUMAN	SEC23A	Human	505009	486184
Conta_crap_maxquant|Uncharacterized_protein|Bos_taurus|Q3ZBS7|TrEMBL	Conta_crap_maxquant|Uncharacterized_protein|Bos_taurus|Q3ZBS7|TrEMBL			Contaminant	371317	485372
P31947	P31947	1433S_HUMAN	SFN	Human	360970	485217
P38606	P38606	VATA_HUMAN	ATP6V1A	Human	424731	484603
Q92621	Q92621	NU205_HUMAN	NUP205	Human	489726	484219
Q96KP4	Q96KP4	CNDP2_HUMAN	CNDP2	Human	468621	484043
Q10567	Q10567	AP1B1_HUMAN	AP1B1	Human	447556	482829
O00592	O00592	PODXL_HUMAN	PODXL	Human	398465	482400
Q15785	Q15785	TOM34_HUMAN	TOMM34	Human	480016	482228
Q8IX12	Q8IX12	CCAR1_HUMAN	CCAR1	Human	449487	482158
P40763	P40763	STAT3_HUMAN	STAT3	Human	522613	481881
P55036	P55036	PSMD4_HUMAN	PSMD4	Human	452881	481529
P49792	Q99666;O14715;P49792	RBP2_HUMAN	RANBP2	Human	489813	480320
P20020	P20020;P23634	AT2B1_HUMAN	ATP2B1	Human	491606	479847
O43837	O43837	IDH3B_HUMAN	IDH3B	Human	410251	479765
P56545	Q13363;P56545	CTBP2_HUMAN	CTBP2	Human	505304	477845
Q14258	Q14258	TRI25_HUMAN	TRIM25	Human	523546	476561
P50579	P50579	MAP2_HUMAN	METAP2	Human	486183	476541
Q9Y3A6	Q9Y3A6	TMED5_HUMAN	TMED5	Human	442634	476345
Q96HE7	Q96HE7	ERO1A_HUMAN	ERO1A	Human	455474	475951
Q99848	Q99848	EBP2_HUMAN	EBNA1BP2	Human	437348	474912
Q01081	Q01081	U2AF1_HUMAN	U2AF1	Human	516363	474772
O60568	O60568	PLOD3_HUMAN	PLOD3	Human	473910	474646
Q8TAT6	Q8TAT6	NPL4_HUMAN	NPLOC4	Human	464101	474196
P49721	P49721	PSB2_HUMAN	PSMB2	Human	470204	473850
P09012	P09012	SNRPA_HUMAN	SNRPA	Human	421694	473831
P11717	P11717	MPRI_HUMAN	IGF2R	Human	431002	473374
Q09161	Q09161	NCBP1_HUMAN	NCBP1	Human	492723	473235
P82932	P82932	RT06_HUMAN	MRPS6	Human	460811	473037
O00264	O00264	PGRC1_HUMAN	PGRMC1	Human	346081	472735
Q00796	Q00796	DHSO_HUMAN	SORD	Human	547536	472561
Q01628	Q01629;P13164;Q01628	IFM3_HUMAN	IFITM3	Human	572987	471166
Q96RP9	Q96RP9	EFGM_HUMAN	GFM1	Human	498281	471126
P46926	Q8TDQ7;P46926	GNPI1_HUMAN	GNPDA1	Human	478148	470970
Q15363	Q15363	TMED2_HUMAN	TMED2	Human	481126	470790
Q9HAV4	Q9HAV4	XPO5_HUMAN	XPO5	Human	496161	470750
P63151	P63151	2ABA_HUMAN	PPP2R2A	Human	570648	470702
Q9ULX3	Q9ULX3	NOB1_HUMAN	NOB1	Human	522346	470691
P49773	P49773	HINT1_HUMAN	HINT1	Human	440940	470555
P62330	P62330	ARF6_HUMAN	ARF6	Human	489683	469390
Q04912	Q04912	RON_HUMAN	MST1R	Human	480889	469271
Q14165	Q14165	MLEC_HUMAN	MLEC	Human	490141	469098
P82930	P82930	RT34_HUMAN	MRPS34	Human	450935	468506
O75531	O75531	BAF_HUMAN	BANF1	Human	375834	468226
P35241	P35241	RADI_HUMAN	RDX	Human	524042	468131
Q16836	Q16836	HCDH_HUMAN	HADH	Human	497523	467246
Q9Y2V2	Q9Y2V2	CHSP1_HUMAN	CARHSP1	Human	526748	466849
Q6XQN6	Q6XQN6	PNCB_HUMAN	NAPRT	Human	477787	466706
P08962	P08962	CD63_HUMAN	CD63	Human	378729	466466
Q9HC38	Q9HC38	GLOD4_HUMAN	GLOD4	Human	474003	466214
P27708	P27708	PYR1_HUMAN	CAD	Human	538312	466149
P23193	Q15560;P23193	TCEA1_HUMAN	TCEA1	Human	359836	465680
Q13885	Q9BVA1;Q13885	TBB2A_HUMAN	TUBB2A	Human	454024	464863
Q14232	Q14232	EI2BA_HUMAN	EIF2B1	Human	498166	464498
Q3MHD2	Q3MHD2	LSM12_HUMAN	LSM12	Human	553483	464311
O60888	O60888	CUTA_HUMAN	CUTA	Human	508599	463735
Q9Y4Z0	Q9Y4Z0	LSM4_HUMAN	LSM4	Human	492676	463438
Q9NP72	Q9NP72	RAB18_HUMAN	RAB18	Human	407814	463079
Q9BRP8	Q9BRP8	PYM1_HUMAN	PYM1	Human	323731	462413
Q16513	Q16513	PKN2_HUMAN	PKN2	Human	460617	462394
P13647	Conta_crap_maxquant|Keratin,_type_II_cytoskeletal_5|Bos_taurus|Q5XQN5|Swissprot;P13647	K2C5_HUMAN	KRT5	Human	147877	462164
AAK08489.2	AAK08489.2	envelope	envelope	VIH		461466
Q2TAY7	Q2TAY7	SMU1_HUMAN	SMU1	Human	400663	461052
Q9UNN8	Q9UNN8	EPCR_HUMAN	PROCR	Human	472428	460998
Q86UE4	Q86UE4	LYRIC_HUMAN	MTDH	Human	432729	459651
P30740	P30740	ILEU_HUMAN	SERPINB1	Human	484043	459058
Q9NUQ8	Q9NUQ8	ABCF3_HUMAN	ABCF3	Human	470686	458927
P29992	P29992	GNA11_HUMAN	GNA11	Human	449774	458246
Q96ST2	Q96ST2	IWS1_HUMAN	IWS1	Human	414261	458197
P53007	P53007	TXTP_HUMAN	SLC25A1	Human	450153	457205
Q13724	Q13724	MOGS_HUMAN	MOGS	Human	466038	456384
Q96AY3	Q96AY3	FKB10_HUMAN	FKBP10	Human	415256	455978
Q13409	Q13409	DC1I2_HUMAN	DYNC1I2	Human	443048	455774
P01116	P01116	RASK_HUMAN	KRAS	Human	575842	455696
Q16222	Q16222	UAP1_HUMAN	UAP1	Human	417221	455620
O60610	O60610	DIAP1_HUMAN	DIAPH1	Human	463962	455017
P78330	P78330	SERB_HUMAN	PSPH	Human	555077	454321
Q9BXP5	Q9BXP5	SRRT_HUMAN	SRRT	Human	451718	454310
Q7L014	Q7L014	DDX46_HUMAN	DDX46	Human	398754	454080
Q06203	Q06203	PUR1_HUMAN	PPAT	Human	464686	453733
Q9HCN8	Q9HCN8	SDF2L_HUMAN	SDF2L1	Human	512660	453704
Q9P0I2	Q9P0I2	EMC3_HUMAN	EMC3	Human	477704	452899
Q96KB5	Q96KB5	TOPK_HUMAN	PBK	Human	425098	452551
Q9Y3D9	Q9Y3D9	RT23_HUMAN	MRPS23	Human	438902	452122
P63167	P63167;Q96FJ2	DYL1_HUMAN	DYNLL1	Human	440683	452058
Q96DI7	Q96DI7	SNR40_HUMAN	SNRNP40	Human	532778	451724
Q9Y2S6	Q9Y2S6	TMA7_HUMAN	TMA7	Human	475663	451485
Q9UNF1	Q9UNF1	MAGD2_HUMAN	MAGED2	Human	420404	450328
Q9NZM1	Q9NZM1	MYOF_HUMAN	MYOF	Human	465030	450281
Q8N1G4	Q8N1G4	LRC47_HUMAN	LRRC47	Human	502481	449806
Q9NR12	Q9NR12	PDLI7_HUMAN	PDLIM7	Human	444321	449675
P11216	P06737;P11217;P11216	PYGB_HUMAN	PYGB	Human	467595	449265
Q7L2E3	Q7L2E3	DHX30_HUMAN	DHX30	Human	469090	448851
Q5BKZ1	Q5BKZ1	ZN326_HUMAN	ZNF326	Human	459350	448559
P24941	Q00526;P24941	CDK2_HUMAN	CDK2	Human	515942	448534
Q9BY77	Q9BY77	PDIP3_HUMAN	POLDIP3	Human	487152	448402
P49257	P49257	LMAN1_HUMAN	LMAN1	Human	477466	447364
P33240	P33240;Q9H0L4	CSTF2_HUMAN	CSTF2	Human	384988	447195
O15372	O15372	EIF3H_HUMAN	EIF3H	Human	465189	446529
P09234	P09234	RU1C_HUMAN	SNRPC	Human	496005	446523
Q14137	Q14137	BOP1_HUMAN	BOP1	Human	450006	446314
Q9UNS2	Q9UNS2	CSN3_HUMAN	COPS3	Human	475961	445854
Q8TCS8	Q8TCS8	PNPT1_HUMAN	PNPT1	Human	427466	445164
P11498	P11498	PYC_HUMAN	PC	Human	458503	444174
Q96TA1	Q96TA1	NIBA2_HUMAN	NIBAN2	Human	409646	444075
Q9Y6G9	Q9Y6G9	DC1L1_HUMAN	DYNC1LI1	Human	486389	443639
P49419	P49419	AL7A1_HUMAN	ALDH7A1	Human	483480	443522
Q13619	Q13619	CUL4A_HUMAN	CUL4A	Human	464796	443424
Q9NRV9	Q9NRV9	HEBP1_HUMAN	HEBP1	Human	436786	442851
Q9BYJ9	Q9BYJ9;Q7Z739	YTHD1_HUMAN	YTHDF1	Human	415960	442226
O75844	O75844	FACE1_HUMAN	ZMPSTE24	Human	399376	442221
Q8N766	Q8N766	EMC1_HUMAN	EMC1	Human	458894	442143
P08579	P08579	RU2B_HUMAN	SNRPB2	Human	454719	441818
Q9Y2Z4	Q9Y2Z4	SYYM_HUMAN	YARS2	Human	444150	440581
Q16630	Q16630	CPSF6_HUMAN	CPSF6	Human	504408	440425
Q9GZL7	Q9GZL7	WDR12_HUMAN	WDR12	Human	453425	440336
Q9Y2T3	Q9Y2T3	GUAD_HUMAN	GDA	Human	424589	440285
Q04323	Q04323	UBXN1_HUMAN	UBXN1	Human	343270	439715
Q15041	Q15041	AR6P1_HUMAN	ARL6IP1	Human	315120	439711
Q9Y2W2	Q9Y2W2	WBP11_HUMAN	WBP11	Human	353850	439601
P04632	Q96L46;P04632	CPNS1_HUMAN	CAPNS1	Human	388326	438932
P84085	P84085	ARF5_HUMAN	ARF5	Human	405357	438456
P51398	P51398	RT29_HUMAN	DAP3	Human	430518	437954
P42696	P42696	RBM34_HUMAN	RBM34	Human	344389	437753
Q9BR76	Q9BR76	COR1B_HUMAN	CORO1B	Human	401301	437693
Q9UNZ2	Q9UNZ2	NSF1C_HUMAN	NSFL1C	Human	389059	437571
Q15021	Q15021	CND1_HUMAN	NCAPD2	Human	443784	437215
Q12792	Q12792	TWF1_HUMAN	TWF1	Human	459376	436606
P55145	P55145	MANF_HUMAN	MANF	Human	492161	436282
Q5VYK3	Q5VYK3	ECM29_HUMAN	ECPAS	Human	460814	435896
O76094	O76094	SRP72_HUMAN	SRP72	Human	408041	435358
O75306	O75306	NDUS2_HUMAN	NDUFS2	Human	473236	435146
Q15637	Q15637	SF01_HUMAN	SF1	Human	410776	435095
P51659	P51659	DHB4_HUMAN	HSD17B4	Human	453664	434442
Q14126	Q14126	DSG2_HUMAN	DSG2	Human	422121	434375
P35269	P35269	T2FA_HUMAN	GTF2F1	Human	415232	434373
Q9BUR5	Q9BUR5	MIC26_HUMAN	APOO	Human	434187	434023
Q96I24	Q96I24	FUBP3_HUMAN	FUBP3	Human	398459	433690
Q14192	Q14192	FHL2_HUMAN	FHL2	Human	455946	432982
P36507	Q02750;P36507	MP2K2_HUMAN	MAP2K2	Human	435330	432383
P51151	P51151;Q9NP90	RAB9A_HUMAN	RAB9A	Human	441957	431327
O75947	O75947	ATP5H_HUMAN	ATP5PD	Human	407470	430753
O95197	O95197	RTN3_HUMAN	RTN3	Human	504263	429919
P11177	P11177	ODPB_HUMAN	PDHB	Human	462628	429653
P63173	P63173	RL38_HUMAN	RPL38	Human	429829	429499
Q9NZL4	Q9NZL4	HPBP1_HUMAN	HSPBP1	Human	419571	429098
Q9Y5L0	Q9Y5L0	TNPO3_HUMAN	TNPO3	Human	461483	428991
P00846	P00846	ATP6_HUMAN	MT-ATP6	Human	444068	428333
Q9NTJ3	Q9NTJ3	SMC4_HUMAN	SMC4	Human	422757	428268
Q9H8Y5	Q9H8Y5	ANKZ1_HUMAN	ANKZF1	Human	411889	427899
Q14353	Q14353	GAMT_HUMAN	GAMT	Human	380896	427725
Q9GZZ1	Q9GZZ1	NAA50_HUMAN	NAA50	Human	420798	427441
P54105	P54105	ICLN_HUMAN	CLNS1A	Human	422590	427040
P61803	P61803	DAD1_HUMAN	DAD1	Human	291873	426834
O60749	O60749	SNX2_HUMAN	SNX2	Human	423996	426203
Q9H9A6	Q9H9A6	LRC40_HUMAN	LRRC40	Human	427984	426160
Q15165	Q15165	PON2_HUMAN	PON2	Human	531056	425762
Q9NVP1	Q9NVP1	DDX18_HUMAN	DDX18	Human	388246	425462
Q9BT78	Q9BT78	CSN4_HUMAN	COPS4	Human	423258	425131
Q96D15	Q96D15	RCN3_HUMAN	RCN3	Human	368704	424773
P40222	P40222	TXLNA_HUMAN	TXLNA	Human	421022	424401
Q13547	Q13547	HDAC1_HUMAN	HDAC1	Human	442568	423776
Q9Y3B3	Q9Y3B3	TMED7_HUMAN	TMED7	Human	434297	423622
P10515	P10515	ODP2_HUMAN	DLAT	Human	441264	423045
P20839	P20839	IMDH1_HUMAN	IMPDH1	Human	420399	423043
Q8NCW5	Q8NCW5	NNRE_HUMAN	NAXE	Human	419058	422878
P17480	P17480	UBF1_HUMAN	UBTF	Human	439220	422343
Q9NYU2	Q9NYU2	UGGG1_HUMAN	UGGT1	Human	434501	421502
Q96G03	Q96G03	PGM2_HUMAN	PGM2	Human	435879	421208
Q5JTH9	Q5JTH9	RRP12_HUMAN	RRP12	Human	465136	420982
Q01085	P31483;Q01085	TIAR_HUMAN	TIAL1	Human	381151	420355
P46109	P46109	CRKL_HUMAN	CRKL	Human	453817	420029
Q03135	Q03135	CAV1_HUMAN	CAV1	Human	491833	419628
Q9BZG1	Q9BZG1	RAB34_HUMAN	RAB34	Human	398317	419460
Q9UBX3	Q9UBX3	DIC_HUMAN	SLC25A10	Human	428717	419394
Q6PIU2	Q6PIU2	NCEH1_HUMAN	NCEH1	Human	442937	419254
O00116	O00116	ADAS_HUMAN	AGPS	Human	423881	419146
P51665	P51665	PSMD7_HUMAN	PSMD7	Human	407752	419125
Q969X5	Q969X5	ERGI1_HUMAN	ERGIC1	Human	435931	419084
Q9NRX2	Q9NRX2	RM17_HUMAN	MRPL17	Human	360389	418504
Q13501	Q13501	SQSTM_HUMAN	SQSTM1	Human	416702	418445
Q9BTT0	Q9BTT0	AN32E_HUMAN	ANP32E	Human	477507	418332
P04899	P04899	GNAI2_HUMAN	GNAI2	Human	426251	418157
Q9Y285	Q9Y285	SYFA_HUMAN	FARSA	Human	391197	417961
Q53H82	Q53H82	LACB2_HUMAN	LACTB2	Human	407679	417677
Q9UNF0	Q9UNF0	PACN2_HUMAN	PACSIN2	Human	434629	417539
O43747	O43747	AP1G1_HUMAN	AP1G1	Human	395693	417214
Q13177	Q13177	PAK2_HUMAN	PAK2	Human	399050	417126
P53041	P53041	PPP5_HUMAN	PPP5C	Human	438138	416909
P18827	P18827	SDC1_HUMAN	SDC1	Human	418430	416848
P12429	P12429	ANXA3_HUMAN	ANXA3	Human	412322	416509
Q15435	Q15435	PP1R7_HUMAN	PPP1R7	Human	392103	415976
Q96PZ0	Q96PZ0	PUS7_HUMAN	PUS7	Human	392626	415785
Q9Y2Z0	Q9Y2Z0	SGT1_HUMAN	SUGT1	Human	411406	415433
Q13428	Q13428	TCOF_HUMAN	TCOF1	Human	410018	413914
Q9P0J0	Q9P0J0	NDUAD_HUMAN	NDUFA13	Human	404210	413608
O94906	O94906	PRP6_HUMAN	PRPF6	Human	422380	413194
O95168	O95168	NDUB4_HUMAN	NDUFB4	Human	375479	412800
P18031	P18031	PTN1_HUMAN	PTPN1	Human	395049	412621
Q9BPW8	Q9BPW8	NIPS1_HUMAN	NIPSNAP1	Human	458001	412341
Q13895	Q13895	BYST_HUMAN	BYSL	Human	449461	412075
P35249	P35249	RFC4_HUMAN	RFC4	Human	348715	411916
O43678	O43678	NDUA2_HUMAN	NDUFA2	Human	352888	411587
Q8NBU5	Q8NBU5	ATAD1_HUMAN	ATAD1	Human	401888	410719
P52701	P52701	MSH6_HUMAN	MSH6	Human	417524	410366
P35573	P35573	GDE_HUMAN	AGL	Human	445698	410072
Q96EE3	Q96EE3	SEH1_HUMAN	SEH1L	Human	407829	410061
Q06265	Q06265	EXOS9_HUMAN	EXOSC9	Human	348662	410026
Q13098	Q13098	CSN1_HUMAN	GPS1	Human	420527	409876
P16333	P16333	NCK1_HUMAN	NCK1	Human	431136	409274
Q9BV40	Q9BV40	VAMP8_HUMAN	VAMP8	Human	389795	409126
P21926	P21926	CD9_HUMAN	CD9	Human	430647	408809
Q9GZT8	Q9GZT8	NIF3L_HUMAN	NIF3L1	Human	467614	408653
Q9UBB4	Q9UBB4	ATX10_HUMAN	ATXN10	Human	360643	408618
P13693	P13693;Q56UQ5	TCTP_HUMAN	TPT1	Human	399555	407872
P67775	P67775	PP2AA_HUMAN	PPP2CA	Human	481700	407741
Q8WWM7	Q8WWM7	ATX2L_HUMAN	ATXN2L	Human	376834	407566
Q16563	Q16563	SYPL1_HUMAN	SYPL1	Human	376794	406930
Q96IR7	Q96IR7	HPDL_HUMAN	HPDL	Human	461882	404727
O15145	O15145	ARPC3_HUMAN	ARPC3	Human	377072	403820
P04818	P04818	TYSY_HUMAN	TYMS	Human	449696	403815
Q15836	P23763;P63027;Q15836	VAMP3_HUMAN	VAMP3	Human	399286	403775
Q15019	Q15019	SEPT2_HUMAN	SEPTIN2	Human	453342	402884
O95834	O95834	EMAL2_HUMAN	EML2	Human	389368	402199
Q99614	Q99614	TTC1_HUMAN	TTC1	Human	434044	402111
P52298	P52298	NCBP2_HUMAN	NCBP2	Human	407386	402058
Q8IZL8	Q8IZL8	PELP1_HUMAN	PELP1	Human	433481	401308
Q9NYK5	Q9NYK5	RM39_HUMAN	MRPL39	Human	434181	401098
O15042	O15042	SR140_HUMAN	U2SURP	Human	352937	400830
Q13123	Q13123	RED_HUMAN	IK	Human	392232	400773
Q8WVJ2	Q8WVJ2	NUDC2_HUMAN	NUDCD2	Human	405481	400521
P35580	P35580	MYH10_HUMAN	MYH10	Human	420352	400345
Q8NFH5	Q8NFH5	NUP35_HUMAN	NUP35	Human	361219	400041
Q13228	Q13228	SBP1_HUMAN	SELENBP1	Human	470719	399696
Q9Y295	Q9Y295	DRG1_HUMAN	DRG1	Human	412866	399630
O75352	O75352	MPU1_HUMAN	MPDU1	Human	539322	399407
P17655	P17655	CAN2_HUMAN	CAPN2	Human	419925	398861
Q5JTJ3	Q5JTJ3	COA6_HUMAN	COA6	Human	390193	398778
Q9BUB7	Q9BUB7	TMM70_HUMAN	TMEM70	Human	423404	398421
Q8NF37	Q8NF37	PCAT1_HUMAN	LPCAT1	Human	380811	398398
Q969Z0	Q969Z0	FAKD4_HUMAN	TBRG4	Human	392213	398370
Q16775	Q16775	GLO2_HUMAN	HAGH	Human	370550	398241
Q9Y2Q3	Q9Y2Q3	GSTK1_HUMAN	GSTK1	Human	384423	398149
Q9HB07	Q9HB07	MYG1_HUMAN	MYG1	Human	417456	397891
P06241	P06241;P12931;P07947	FYN_HUMAN	FYN	Human	417666	397342
P07339	P07339	CATD_HUMAN	CTSD	Human	440623	397182
Q9NY93	Q9NY93	DDX56_HUMAN	DDX56	Human	403499	397112
P52815	P52815	RM12_HUMAN	MRPL12	Human	284572	397101
Q00765	Q00765	REEP5_HUMAN	REEP5	Human	427389	397023
Q99584	Q99584	S10AD_HUMAN	S100A13	Human	359387	396658
O43818	O43818	U3IP2_HUMAN	RRP9	Human	377746	396520
O60832	O60832	DKC1_HUMAN	DKC1	Human	391054	396279
Q9Y383	Q9NQ29;Q9Y383	LC7L2_HUMAN	LUC7L2	Human	435990	396161
Q16698	Q16698	DECR_HUMAN	DECR1	Human	403681	395627
Q5VW32	Q5VW32	BROX_HUMAN	BROX	Human	438584	395475
Q7Z4V5	Q7Z4V5	HDGR2_HUMAN	HDGFL2	Human	390494	395252
Q8IY81	Q8IY81	SPB1_HUMAN	FTSJ3	Human	443455	395003
Q9UNN5	Q9UNN5	FAF1_HUMAN	FAF1	Human	378257	394851
Q13561	Q13561	DCTN2_HUMAN	DCTN2	Human	369531	394850
Q96I25	Q96I25	SPF45_HUMAN	RBM17	Human	388115	394714
Q9BVK6	Q9BVK6	TMED9_HUMAN	TMED9	Human	498999	394323
P52434	P52434	RPAB3_HUMAN	POLR2H	Human	399227	394109
Q9NRF8	Q9NRF8	PYRG2_HUMAN	CTPS2	Human	403286	393960
P31949	P31949	S10AB_HUMAN	S100A11	Human	212425	393957
Q9NVH1	Q9NVH1	DJC11_HUMAN	DNAJC11	Human	406944	393945
Q8WX93	Q8WX93	PALLD_HUMAN	PALLD	Human	400797	393441
Q9Y547	Q9Y547	IFT25_HUMAN	HSPB11	Human	407206	392281
Q9H8H0	Q9H8H0	NOL11_HUMAN	NOL11	Human	371281	390079
Q05682	Q05682	CALD1_HUMAN	CALD1	Human	368838	389837
O00505	O00505	IMA4_HUMAN	KPNA3	Human	393803	389738
Q6NUK1	Q6NUK1	SCMC1_HUMAN	SLC25A24	Human	406802	388963
Q9GZZ9	Q9GZZ9	UBA5_HUMAN	UBA5	Human	411154	388565
Q9Y4W6	Q9Y4W6	AFG32_HUMAN	AFG3L2	Human	385969	388376
O15143	O15143	ARC1B_HUMAN	ARPC1B	Human	380212	388310
Q14980	Q14980	NUMA1_HUMAN	NUMA1	Human	399167	387775
Q9UI26	Q9UI26	IPO11_HUMAN	IPO11	Human	346307	387527
P51553	P51553	IDH3G_HUMAN	IDH3G	Human	393857	387348
O00764	O00764	PDXK_HUMAN	PDXK	Human	375577	387339
P13798	P13798	ACPH_HUMAN	APEH	Human	416736	386942
P04259	P48668;P04259	K2C6B_HUMAN	KRT6B	Human	33145	386726
Q02880	Q02880	TOP2B_HUMAN	TOP2B	Human	426875	386561
O75521	O75521	ECI2_HUMAN	ECI2	Human	407577	386457
O43795	O43795	MYO1B_HUMAN	MYO1B	Human	429751	386426
Q9BV38	Q9BV38	WDR18_HUMAN	WDR18	Human	387044	386411
Q15691	Q15691	MARE1_HUMAN	MAPRE1	Human	398343	385713
O95478	O95478	NSA2_HUMAN	NSA2	Human	480580	385463
Q9NRP0	Q9NRP0	OSTC_HUMAN	OSTC	Human	512440	385355
O75251	O75251	NDUS7_HUMAN	NDUFS7	Human	357962	385263
Q9UHY7	Q9UHY7	ENOPH_HUMAN	ENOPH1	Human	391753	385209
Q14839	Q14839	CHD4_HUMAN	CHD4	Human	370230	385116
P14406	P14406	CX7A2_HUMAN	COX7A2	Human	277413	384603
O00767	O00767	SCD_HUMAN	SCD	Human	393588	384032
P40937	P40937	RFC5_HUMAN	RFC5	Human	434784	383671
Q9UMX5	Q9UMX5	NENF_HUMAN	NENF	Human	318467	383574
Q13045	Q13045	FLII_HUMAN	FLII	Human	371912	383306
Q9Y3T9	Q9Y3T9	NOC2L_HUMAN	NOC2L	Human	390066	383078
O60763	O60763	USO1_HUMAN	USO1	Human	414751	382412
Q6YHK3	Q6YHK3	CD109_HUMAN	CD109	Human	417593	382107
Q99961	Q99961;Q99962	SH3G1_HUMAN	SH3GL1	Human	390210	381728
P20962	P20962	PTMS_HUMAN	PTMS	Human	172627	381087
P21399	P21399	ACOHC_HUMAN	ACO1	Human	416194	381027
Q96CT7	Q96CT7	CC124_HUMAN	CCDC124	Human	324076	380869
O95571	O95571	ETHE1_HUMAN	ETHE1	Human	408976	380718
Q9BV57	Q9BV57	MTND_HUMAN	ADI1	Human	393117	380418
Q9Y333	Q9Y333	LSM2_HUMAN	LSM2	Human	390292	380379
Q7Z4Q2	Q7Z4Q2	HEAT3_HUMAN	HEATR3	Human	404094	380265
Q14498	Q14498	RBM39_HUMAN	RBM39	Human	389251	379780
P23458	P23458	JAK1_HUMAN	JAK1	Human	395085	379344
P78347	P78347	GTF2I_HUMAN	GTF2I	Human	402580	379197
Q15428	Q15428	SF3A2_HUMAN	SF3A2	Human	407081	378348
Q15642	Q15642	CIP4_HUMAN	TRIP10	Human	403718	377664
Q99439	Q99439	CNN2_HUMAN	CNN2	Human	371691	377550
Q14203	Q14203	DCTN1_HUMAN	DCTN1	Human	381862	377300
Q9UL46	Q9UL46	PSME2_HUMAN	PSME2	Human	330210	377220
Q14320	Q14320	FA50A_HUMAN	FAM50A	Human	368941	377125
Q7L9L4;Q9H8S9	Q7L9L4;Q9H8S9	MOB1A_HUMAN;MOB1B_HUMAN	MOB1A;MOB1B	Human	406011	376797
Q16643	Q16643	DREB_HUMAN	DBN1	Human	349649	376005
Q92597	Q92597	NDRG1_HUMAN	NDRG1	Human	316054	375693
O43765	O43765	SGTA_HUMAN	SGTA	Human	337834	374955
Q16740	Q16740	CLPP_HUMAN	CLPP	Human	309581	373814
Q9UN37	Q9UN37	VPS4A_HUMAN	VPS4A	Human	361360	373479
O14737	O14737	PDCD5_HUMAN	PDCD5	Human	323949	372538
P07948	P07948	LYN_HUMAN	LYN	Human	398665	372121
Q9NZ63	Q9NZ63	TLS1_HUMAN	C9orf78	Human	307688	371180
Q14694	Q14694	UBP10_HUMAN	USP10	Human	404910	371166
Q86XP3	Q86XP3	DDX42_HUMAN	DDX42	Human	341375	370713
O43760	O43760	SNG2_HUMAN	SYNGR2	Human	251569	370421
P62993	P62993	GRB2_HUMAN	GRB2	Human	377702	370106
Q15155	Q15155;P69849;Q5JPE7	NOMO1_HUMAN	NOMO1	Human	374535	369488
Q9NYV4	Q9NYV4	CDK12_HUMAN	CDK12	Human	377203	369469
Q9NQT5	Q9NQT5	EXOS3_HUMAN	EXOSC3	Human	380745	369212
Q15386	Q15386	UBE3C_HUMAN	UBE3C	Human	373966	369041
P09496	P09496	CLCA_HUMAN	CLTA	Human	144500	368282
O15305	O15305	PMM2_HUMAN	PMM2	Human	370974	368024
P53992	P53992	SC24C_HUMAN	SEC24C	Human	415838	367931
Q9BUJ2	Q9BUJ2	HNRL1_HUMAN	HNRNPUL1	Human	386890	367710
P56182	P56182	RRP1_HUMAN	RRP1	Human	297919	367387
Q92900	Q92900	RENT1_HUMAN	UPF1	Human	356942	367140
O00203	O00203;Q13367	AP3B1_HUMAN	AP3B1	Human	347853	366786
O95232	O95232	LC7L3_HUMAN	LUC7L3	Human	302840	366534
P51114	P51114	FXR1_HUMAN	FXR1	Human	400399	366392
O43447	O43447	PPIH_HUMAN	PPIH	Human	392724	366181
Q9BWU0	Q9BWU0	NADAP_HUMAN	SLC4A1AP	Human	380986	366166
Q99808	Q99808	S29A1_HUMAN	SLC29A1	Human	319119	365729
O94826	O94826	TOM70_HUMAN	TOMM70	Human	385478	364810
P23258	P23258	TBG1_HUMAN	TUBG1	Human	319559	364225
Q6P1J9	Q6P1J9	CDC73_HUMAN	CDC73	Human	332850	363846
Q9BV68	Q9BV68	RN126_HUMAN	RNF126	Human	325688	363704
P35270	P35270	SPRE_HUMAN	SPR	Human	304179	363582
Q1KMD3	Q1KMD3	HNRL2_HUMAN	HNRNPUL2	Human	349120	363212
P49959	P49959	MRE11_HUMAN	MRE11	Human	386289	362786
P0DP23;P0DP24;P0DP25	P0DP23;P0DP25;P0DP24	CALM1_HUMAN;CALM2_HUMAN;CALM3_HUMAN	CALM1;CALM2;CALM3	Human	210689	362435
P35221	P26232;P35221	CTNA1_HUMAN	CTNNA1	Human	363113	362278
Q99627	Q99627	CSN8_HUMAN	COPS8	Human	399807	362082
Q9BVI4	Q9BVI4	NOC4L_HUMAN	NOC4L	Human	376634	361620
Q9H307	Q9H307	PININ_HUMAN	PNN	Human	363542	361284
P08134	P08134	RHOC_HUMAN	RHOC	Human	435103	361174
O43172	O43172	PRP4_HUMAN	PRPF4	Human	384270	360806
P31350	P31350	RIR2_HUMAN	RRM2	Human	318178	360802
O95347	O95347	SMC2_HUMAN	SMC2	Human	347477	360237
Q9UKS6	Q9UKS6	PACN3_HUMAN	PACSIN3	Human	386561	359786
P22059	P22059	OSBP1_HUMAN	OSBP	Human	357836	359020
Q13217	Q13217	DNJC3_HUMAN	DNAJC3	Human	386962	358750
Q9Y3C1	Q9Y3C1	NOP16_HUMAN	NOP16	Human	389702	358547
Q96E11	Q96E11	RRFM_HUMAN	MRRF	Human	396593	358395
Q7L5N1	Q7L5N1	CSN6_HUMAN	COPS6	Human	329897	357549
Q01433	Q01433	AMPD2_HUMAN	AMPD2	Human	373564	356184
P51648	P51648	AL3A2_HUMAN	ALDH3A2	Human	386310	355983
O76070	O76070	SYUG_HUMAN	SNCG	Human	355195	355247
Q86UP2	Q86UP2	KTN1_HUMAN	KTN1	Human	361708	355182
P60059	P60059	SC61G_HUMAN	SEC61G	Human	442811	355129
P31150	P31150	GDIA_HUMAN	GDI1	Human	390713	354835
P51668;Q9Y2X8	Q9Y2X8;P51668	UB2D1_HUMAN;UB2D4_HUMAN	UBE2D1;UBE2D4	Human	360290	354462
Q9NXH9	Q9NXH9	TRM1_HUMAN	TRMT1	Human	360837	354460
Q9BXS5	Q9BXS5	AP1M1_HUMAN	AP1M1	Human	374579	352154
P49756	P49756	RBM25_HUMAN	RBM25	Human	352758	351384
Q9BUP3	Q9BUP3	HTAI2_HUMAN	HTATIP2	Human	350709	351278
Q14692	Q14692	BMS1_HUMAN	BMS1	Human	335708	350947
Q9BQ67	Q9BQ67	GRWD1_HUMAN	GRWD1	Human	406483	350512
Q9UHG3	Q9UHG3	PCYOX_HUMAN	PCYOX1	Human	353015	350377
O95456	O95456	PSMG1_HUMAN	PSMG1	Human	330570	350153
Q9H7B2	Q9H7B2	RPF2_HUMAN	RPF2	Human	382353	349808
P07686	P07686	HEXB_HUMAN	HEXB	Human	350218	349411
Q14684	Q14684	RRP1B_HUMAN	RRP1B	Human	349352	348717
Q9Y696	Q9Y696	CLIC4_HUMAN	CLIC4	Human	372808	348068
Q14197	Q14197	ICT1_HUMAN	MRPL58	Human	277712	347609
Q15269	Q15269	PWP2_HUMAN	PWP2	Human	392953	347609
Q9NT62	Q9NT62	ATG3_HUMAN	ATG3	Human	341420	347559
P28331	P28331	NDUS1_HUMAN	NDUFS1	Human	309845	346347
Q08752	Q08752	PPID_HUMAN	PPID	Human	344497	345574
P61769	P61769	B2MG_HUMAN	B2M	Human	256384	344997
P27694	P27694	RFA1_HUMAN	RPA1	Human	331499	344642
P32970	P32970	CD70_HUMAN	CD70	Human	326005	343756
Q9P015	Q9P015	RM15_HUMAN	MRPL15	Human	326589	343677
P14550	P14550	AK1A1_HUMAN	AKR1A1	Human	381050	342751
Q9H4M9	Q9H4M9;Q9NZN3	EHD1_HUMAN	EHD1	Human	364450	342521
Q07866	Q07866	KLC1_HUMAN	KLC1	Human	318003	342219
Q8IYB8	Q8IYB8	SUV3_HUMAN	SUPV3L1	Human	332190	342121
Q9BYT8	Q9BYT8	NEUL_HUMAN	NLN	Human	341372	341982
Q14690	Q14690	RRP5_HUMAN	PDCD11	Human	398576	341909
Conta_crap_maxquant|Hemoglobin_fetal_subunit_beta|Bos_taurus|Q3SX09|TrEMBL	Conta_crap_maxquant|Hemoglobin_fetal_subunit_beta|Bos_taurus|Q3SX09|TrEMBL			Contaminant	285942	341620
Q9H3K2	Q9H3K2	GHITM_HUMAN	GHITM	Human	251688	341503
Q15006	Q15006	EMC2_HUMAN	EMC2	Human	351801	341468
Q5RKV6	Q5RKV6	EXOS6_HUMAN	EXOSC6	Human	280325	341312
Q6P1L8	Q6P1L8	RM14_HUMAN	MRPL14	Human	357345	340852
Q96RS6	Q96RS6	NUDC1_HUMAN	NUDCD1	Human	364949	340823
P04181	P04181	OAT_HUMAN	OAT	Human	353421	340225
O75312	O75312	ZPR1_HUMAN	ZPR1	Human	320312	340000
P98179	P98179	RBM3_HUMAN	RBM3	Human	293240	339551
Q8TCT9	Q8TCT9	HM13_HUMAN	HM13	Human	330450	339225
P13929	P13929	ENOB_HUMAN	ENO3	Human	472283	339156
P62877	P62877	RBX1_HUMAN	RBX1	Human	236248	338918
O60716	O60716	CTND1_HUMAN	CTNND1	Human	301303	338569
Q9HAV7	Q9HAV7	GRPE1_HUMAN	GRPEL1	Human	255143	338065
O00425	O00425	IF2B3_HUMAN	IGF2BP3	Human	332481	337988
P28838	P28838	AMPL_HUMAN	LAP3	Human	345817	337266
Q9Y3Y2	Q9Y3Y2	CHTOP_HUMAN	CHTOP	Human	342025	337072
Q9NRG9	Q9NRG9	AAAS_HUMAN	AAAS	Human	342927	336225
Q8ND56	Q8ND56	LS14A_HUMAN	LSM14A	Human	310185	335984
A1L0T0	A1L0T0	HACL2_HUMAN	ILVBL	Human	333971	335355
Q8TEQ6	Q8TEQ6	GEMI5_HUMAN	GEMIN5	Human	332254	335092
Q9Y5L4	Q9Y5L4	TIM13_HUMAN	TIMM13	Human	193891	334927
O43823	O43823	AKAP8_HUMAN	AKAP8	Human	352946	334852
Q99661	Q99661	KIF2C_HUMAN	KIF2C	Human	285279	334674
Q9HDC9	Q9HDC9	APMAP_HUMAN	APMAP	Human	291652	334057
P51397	P51397	DAP1_HUMAN	DAP	Human	257257	334029
P36405	P36405	ARL3_HUMAN	ARL3	Human	409210	333958
P82650	P82650	RT22_HUMAN	MRPS22	Human	310496	333905
P51570	P51570	GALK1_HUMAN	GALK1	Human	398375	333674
P45973	P45973	CBX5_HUMAN	CBX5	Human	296676	333427
Q9UIG0	Q9UIG0	BAZ1B_HUMAN	BAZ1B	Human	365145	333296
P61221	P61221	ABCE1_HUMAN	ABCE1	Human	329508	332935
Q9NPD3	Q9NPD3	EXOS4_HUMAN	EXOSC4	Human	316445	332892
O14617	O14617	AP3D1_HUMAN	AP3D1	Human	362731	332870
Q9NRG0	Q9NRG0	CHRC1_HUMAN	CHRAC1	Human	282610	332343
Q9NXF1	Q9NXF1	TEX10_HUMAN	TEX10	Human	322711	331726
Q93008	Q93008;O00507	USP9X_HUMAN	USP9X	Human	311542	331068
P49821	P49821	NDUV1_HUMAN	NDUFV1	Human	336542	330698
O95202	O95202	LETM1_HUMAN	LETM1	Human	319049	330467
Q9UNX4	Q9UNX4	WDR3_HUMAN	WDR3	Human	368220	329645
O00267	O00267	SPT5H_HUMAN	SUPT5H	Human	347278	329227
Q9NRX1	Q9NRX1	PNO1_HUMAN	PNO1	Human	333175	329154
Q9Y2S7	Q9Y2S7	PDIP2_HUMAN	POLDIP2	Human	343805	329104
Q9H7E9	Q9H7E9	CH033_HUMAN	C8orf33	Human	323398	329002
Q9UK45	Q9UK45	LSM7_HUMAN	LSM7	Human		328937
Q92820	Q92820	GGH_HUMAN	GGH	Human	340356	328707
Q9BXR0	Q9BXR0	TGT_HUMAN	QTRT1	Human	343119	328468
O60216	O60216	RAD21_HUMAN	RAD21	Human	339121	328328
Q15382	Q15382	RHEB_HUMAN	RHEB	Human	397684	328253
Q9NZ45	Q9NZ45	CISD1_HUMAN	CISD1	Human	356592	327749
P50238	P50238	CRIP1_HUMAN	CRIP1	Human	336281	327731
Q9BTW9	Q9BTW9	TBCD_HUMAN	TBCD	Human	335903	327648
Q9UKF6	Q9UKF6	CPSF3_HUMAN	CPSF3	Human	295922	327464
Q9UQE7	Q9UQE7	SMC3_HUMAN	SMC3	Human	341180	327458
Q03701	Q03701	CEBPZ_HUMAN	CEBPZ	Human	325547	327421
Q96ER9	Q96ER9	MITOK_HUMAN	CCDC51	Human	311865	327307
Q70UQ0	Q70UQ0	IKIP_HUMAN	IKBIP	Human	299083	327263
Q96SB4	Q96SB4	SRPK1_HUMAN	SRPK1	Human	345145	327246
P54725	P54725	RD23A_HUMAN	RAD23A	Human	167113	326842
Q8IY67	Q8IY67	RAVR1_HUMAN	RAVER1	Human	361733	326479
Q86Y56	Q86Y56	DAAF5_HUMAN	DNAAF5	Human	333832	326476
Q9NTM9	Q9NTM9	CUTC_HUMAN	CUTC	Human	369562	326431
Q14683	Q14683	SMC1A_HUMAN	SMC1A	Human	332011	326082
Q14677	Q14677	EPN4_HUMAN	CLINT1	Human	330026	325829
Q969V3	Q969V3	NCLN_HUMAN	NCLN	Human	320823	325114
O95299	O95299	NDUAA_HUMAN	NDUFA10	Human	317750	324897
Q6P2E9	Q6P2E9	EDC4_HUMAN	EDC4	Human	336599	324759
O00422	O00422	SAP18_HUMAN	SAP18	Human	256234	324720
P20674	P20674	COX5A_HUMAN	COX5A	Human	217373	324459
Q9H2G2	Q9H2G2	SLK_HUMAN	SLK	Human	316945	323766
Q16204	Q16204	CCDC6_HUMAN	CCDC6	Human	328948	323742
Q8WUM0	Q8WUM0	NU133_HUMAN	NUP133	Human	366323	323587
Q9BS26	Q9BS26	ERP44_HUMAN	ERP44	Human	354153	323149
P27105	P27105	STOM_HUMAN	STOM	Human	301323	323106
Q9NVA2	Q14141;Q92599;Q9NVA2	SEP11_HUMAN	SEPTIN11	Human	334505	322851
P10644	P10644	KAP0_HUMAN	PRKAR1A	Human	325692	322487
O95861	O95861	BPNT1_HUMAN	BPNT1	Human	357116	322454
Q86W42	Q86W42	THOC6_HUMAN	THOC6	Human	358232	322108
P40938	P40938	RFC3_HUMAN	RFC3	Human	329056	321872
P28340	P28340	DPOD1_HUMAN	POLD1	Human	358743	321844
P36952	P36952	SPB5_HUMAN	SERPINB5	Human	296441	321538
Q9Y3B9	Q9Y3B9	RRP15_HUMAN	RRP15	Human	352261	321332
Q10589	Q10589	BST2_HUMAN	BST2	Human	427653	321316
O15226	O15226	NKRF_HUMAN	NKRF	Human	315662	321238
P17676	P17676	CEBPB_HUMAN	CEBPB	Human	348862	321147
Q96HC4	Q96HC4	PDLI5_HUMAN	PDLIM5	Human	300860	320771
O00139	O00139	KIF2A_HUMAN	KIF2A	Human	286467	320702
P61011	P61011	SRP54_HUMAN	SRP54	Human	315695	320500
P43246	P43246	MSH2_HUMAN	MSH2	Human	304195	320218
Q9NPH2	Q9NPH2	INO1_HUMAN	ISYNA1	Human	346167	320053
Q9UBE0	Q9UBE0	SAE1_HUMAN	SAE1	Human	278821	319443
Q96CN7	Q96CN7	ISOC1_HUMAN	ISOC1	Human	282426	319301
Q96P70	Q96P70	IPO9_HUMAN	IPO9	Human	320019	319204
Q9Y371	Q9Y371	SHLB1_HUMAN	SH3GLB1	Human	312344	319145
Q9BQ52	Q9BQ52	RNZ2_HUMAN	ELAC2	Human	319951	319134
O43592	O43592	XPOT_HUMAN	XPOT	Human	342705	318954
O00442	O00442	RTCA_HUMAN	RTCA	Human	321935	318706
Q9Y315	Q9Y315	DEOC_HUMAN	DERA	Human	342955	318690
Q6NYC1	Q6NYC1	JMJD6_HUMAN	JMJD6	Human	312219	318241
O43813	O43813	LANC1_HUMAN	LANCL1	Human	308353	317921
Q9Y676	Q9Y676	RT18B_HUMAN	MRPS18B	Human	284524	317675
O43237	O43237	DC1L2_HUMAN	DYNC1LI2	Human	284670	317518
Q6IBS0	Q6IBS0	TWF2_HUMAN	TWF2	Human	353023	317423
Q6YN16	Q6YN16	HSDL2_HUMAN	HSDL2	Human	320364	317357
Q9H9T3	Q9H9T3	ELP3_HUMAN	ELP3	Human	326787	317304
Q9Y3E5	Q9Y3E5	PTH2_HUMAN	PTRH2	Human	329359	316429
Q5T4S7	Q5T4S7	UBR4_HUMAN	UBR4	Human	316445	316270
Q29RF7	Q29RF7	PDS5A_HUMAN	PDS5A	Human	339769	316009
Q15397	Q15397	PUM3_HUMAN	PUM3	Human	348292	315770
Q9NPJ3	Q9NPJ3	ACO13_HUMAN	ACOT13	Human	191283	315427
P84090	P84090	ERH_HUMAN	ERH	Human	266229	315181
Q9UL16	Q9UL16	CFA45_HUMAN	CFAP45	Human	361178	315132
Q14914	Q14914	PTGR1_HUMAN	PTGR1	Human	349862	315059
Q9UNQ2	Q9UNQ2	DIM1_HUMAN	DIMT1	Human	303156	314563
P28288	P28288	ABCD3_HUMAN	ABCD3	Human	360344	314313
Q9H4A6	Q9H4A6	GOLP3_HUMAN	GOLPH3	Human	303170	314168
Q9Y2L1	Q9Y2L1	RRP44_HUMAN	DIS3	Human	357299	313434
P29218	P29218	IMPA1_HUMAN	IMPA1	Human	268606	313401
Q9H3U1	Q9H3U1	UN45A_HUMAN	UNC45A	Human	327409	313401
P36551	P36551	HEM6_HUMAN	CPOX	Human	334914	313378
P13984	P13984	T2FB_HUMAN	GTF2F2	Human	343108	313372
Q96FW1	Q96FW1	OTUB1_HUMAN	OTUB1	Human	338924	313275
O75348	O75348	VATG1_HUMAN	ATP6V1G1	Human	314323	312876
Q13573	Q13573	SNW1_HUMAN	SNW1	Human	334567	312627
Q8IWA0	Q8IWA0	WDR75_HUMAN	WDR75	Human	332596	312375
O94905	O94905	ERLN2_HUMAN	ERLIN2	Human	263025	312329
P49406	P49406	RM19_HUMAN	MRPL19	Human	278925	312077
Q14527	Q14527	HLTF_HUMAN	HLTF	Human	348931	312000
P53680	P53680	AP2S1_HUMAN	AP2S1	Human	230281	311925
P17152	P17152	TMM11_HUMAN	TMEM11	Human	323507	311848
Q96KA5	Q96KA5	CLP1L_HUMAN	CLPTM1L	Human	265139	311846
Q8IXI1	Q8IXI1	MIRO2_HUMAN	RHOT2	Human	341075	311537
Q06587	Q06587	RING1_HUMAN	RING1	Human	299008	311316
Q14643	Q14643;Q14571	ITPR1_HUMAN	ITPR1	Human	315634	310781
Q93009	Q93009	UBP7_HUMAN	USP7	Human	317850	310683
Q7Z4W1	Q7Z4W1	DCXR_HUMAN	DCXR	Human	315272	310647
Q15654	Q15654	TRIP6_HUMAN	TRIP6	Human	347223	310604
P50552	P50552	VASP_HUMAN	VASP	Human	312948	310428
Q15020	Q15020	SART3_HUMAN	SART3	Human	292522	310428
Q12769	Q12769	NU160_HUMAN	NUP160	Human	316121	310072
Q15003	Q15003	CND2_HUMAN	NCAPH	Human	302792	310061
Q9H845	Q9H845	ACAD9_HUMAN	ACAD9	Human	279453	309607
P06737	P06737	PYGL_HUMAN	PYGL	Human	324268	309597
Q9NSE4	Q9NSE4	SYIM_HUMAN	IARS2	Human	322461	309527
Q12849	Q12849	GRSF1_HUMAN	GRSF1	Human	326502	309460
Q52LJ0	Q52LJ0	FA98B_HUMAN	FAM98B	Human	326567	309212
Q99459	Q99459	CDC5L_HUMAN	CDC5L	Human	304328	308926
O43395	O43395	PRPF3_HUMAN	PRPF3	Human	296734	308779
Q8WXX5	Q8WXX5	DNJC9_HUMAN	DNAJC9	Human	282873	308754
P49902	P49902	5NTC_HUMAN	NT5C2	Human	279747	308746
Q9P2B2	Q9P2B2	FPRP_HUMAN	PTGFRN	Human	308162	308538
Q969X6	Q969X6	UTP4_HUMAN	UTP4	Human	333771	307707
Q96EY7	Q96EY7	PTCD3_HUMAN	PTCD3	Human	343347	306954
Q96G21	Q96G21	IMP4_HUMAN	IMP4	Human	333004	306606
P52943	P52943	CRIP2_HUMAN	CRIP2	Human	312879	306013
Q96N66	Q96N66	MBOA7_HUMAN	MBOAT7	Human	294962	305586
O75663	O75663	TIPRL_HUMAN	TIPRL	Human	279464	305491
O43598	O43598	DNPH1_HUMAN	DNPH1	Human	267772	305357
Q9NP97	Q9NP97	DLRB1_HUMAN	DYNLRB1	Human	343876	305202
P48739	P48739	PIPNB_HUMAN	PITPNB	Human	308406	304844
Q9Y305	Q9Y305	ACOT9_HUMAN	ACOT9	Human	294547	304541
Q8IVT2	Q8IVT2	MISP_HUMAN	MISP	Human	304303	304442
Q9UK22	Q9UK22	FBX2_HUMAN	FBXO2	Human	338834	304401
Q9P2E9	Q9P2E9	RRBP1_HUMAN	RRBP1	Human	291785	304279
Q9Y2T2	Q9Y2T2	AP3M1_HUMAN	AP3M1	Human	325447	304195
Q9Y263	Q9Y263	PLAP_HUMAN	PLAA	Human	312874	303919
Q13868	Q13868	EXOS2_HUMAN	EXOSC2	Human	304597	303876
P07384	P07384	CAN1_HUMAN	CAPN1	Human	304889	303693
O43148	O43148	MCES_HUMAN	RNMT	Human	291957	303202
Q14019	Q14019	COTL1_HUMAN	COTL1	Human	241953	302919
Q9NVJ2	Q9NVJ2;Q96BM9	ARL8B_HUMAN	ARL8B	Human	382408	302701
Q96Q11	Q96Q11	TRNT1_HUMAN	TRNT1	Human	338872	302304
P11908	P11908	PRPS2_HUMAN	PRPS2	Human	335711	301897
Q32MZ4	Q32MZ4	LRRF1_HUMAN	LRRFIP1	Human	279784	301820
Q9BWM7	Q9BWM7	SFXN3_HUMAN	SFXN3	Human	325540	301635
P01889	P01889	HLAB_HUMAN	HLA-B	Human	322224	301580
Q5JSH3	Q5JSH3	WDR44_HUMAN	WDR44	Human	282311	301386
O95352	O95352	ATG7_HUMAN	ATG7	Human	295080	301352
O43488	O43488;Q8NHP1	ARK72_HUMAN	AKR7A2	Human	305167	301349
Q14568	Q14568	HS902_HUMAN	HSP90AA2P	Human		301340
Q9Y508	Q9Y508	RN114_HUMAN	RNF114	Human	284448	300848
P49903	P49903	SPS1_HUMAN	SEPHS1	Human	288536	300583
Q9NW13	Q9NW13	RBM28_HUMAN	RBM28	Human	302662	300095
Q13243	Q13243	SRSF5_HUMAN	SRSF5	Human	281357	299995
O95817	O95817	BAG3_HUMAN	BAG3	Human	326000	299693
Q92552	Q92552	RT27_HUMAN	MRPS27	Human	318478	299432
Q8N684	Q8N684	CPSF7_HUMAN	CPSF7	Human	282915	299003
A5YKK6	A5YKK6	CNOT1_HUMAN	CNOT1	Human	286480	298835
Q13287	Q13287	NMI_HUMAN	NMI	Human	331165	298365
Q9BSD7	Q9BSD7	NTPCR_HUMAN	NTPCR	Human	301625	298360
P53634	P53634	CATC_HUMAN	CTSC	Human	329720	298153
Q9NVX2	Q9NVX2	NLE1_HUMAN	NLE1	Human	322353	297669
Q9H3K6	Q9H3K6	BOLA2_HUMAN	BOLA2	Human	308204	297460
Q9BQB6	Q9BQB6	VKOR1_HUMAN	VKORC1	Human	273217	297204
Q9UBQ7	Q9UBQ7	GRHPR_HUMAN	GRHPR	Human	382766	296888
Q8WWI1	Q8WWI1	LMO7_HUMAN	LMO7	Human	286117	296748
Q9P2R7	Q9P2R7	SUCB1_HUMAN	SUCLA2	Human	278093	296382
O43920	O43920	NDUS5_HUMAN	NDUFS5	Human	313438	296312
Q9HCS7	Q9HCS7	SYF1_HUMAN	XAB2	Human	295761	296300
Q5QJE6	Q5QJE6	TDIF2_HUMAN	DNTTIP2	Human	318780	295986
Q14244	Q14244	MAP7_HUMAN	MAP7	Human	308423	295858
Q86U42	A6NDY0;Q86U42	PABP2_HUMAN	PABPN1	Human	349108	294100
P36915	P36915	GNL1_HUMAN	GNL1	Human	310026	294086
Q15404	Q15404	RSU1_HUMAN	RSU1	Human	281727	293817
Q15651	Q15651	HMGN3_HUMAN	HMGN3	Human	191439	293617
P51610	P51610	HCFC1_HUMAN	HCFC1	Human	260775	293332
Q0VFZ6	Q0VFZ6	CF210_HUMAN	CFAP210	Human	88489.4	293257
P30519	P30519	HMOX2_HUMAN	HMOX2	Human	286425	293237
Q9NY33	Q9NY33	DPP3_HUMAN	DPP3	Human	285464	292672
O15397	O15397	IPO8_HUMAN	IPO8	Human	318414	292643
Q9UMY4	Q9UMY4	SNX12_HUMAN	SNX12	Human	262898	292463
P13995	P13995	MTDC_HUMAN	MTHFD2	Human	310941	292260
P22307	P22307	SCP2_HUMAN	SCP2	Human	294398	292258
Q96TA2	Q96TA2	YMEL1_HUMAN	YME1L1	Human	263153	292225
P50897	P50897	PPT1_HUMAN	PPT1	Human	302249	292216
P00533	P00533	EGFR_HUMAN	EGFR	Human	274901	292031
Q9UBM7	Q9UBM7	DHCR7_HUMAN	DHCR7	Human	264501	291993
O14964	O14964	HGS_HUMAN	HGS	Human	303730	291592
Q03519	Q03519	TAP2_HUMAN	TAP2	Human	339307	291520
Q96AC1	Q96AC1;Q9BQL6	FERM2_HUMAN	FERMT2	Human	307037	291287
P53602	P53602	MVD1_HUMAN	MVD	Human	278441	291252
Q8TC12	Q8TC12	RDH11_HUMAN	RDH11	Human	279943	291167
Q9BW92	Q9BW92	SYTM_HUMAN	TARS2	Human	282970	291089
O75116	O75116	ROCK2_HUMAN	ROCK2	Human	302914	290912
P13674	P13674	P4HA1_HUMAN	P4HA1	Human	298298	290623
P04040	P04040	CATA_HUMAN	CAT	Human	334137	290216
P30626	P30626	SORCN_HUMAN	SRI	Human	242168	290078
Q9NP77	Q9NP77	SSU72_HUMAN	SSU72	Human	297252	289644
Q9Y6A4	Q9Y6A4	CFA20_HUMAN	CFAP20	Human	270620	289368
Q92917	Q92917	GPKOW_HUMAN	GPKOW	Human	275114	289219
Q9Y3A4	Q9Y3A4	RRP7A_HUMAN	RRP7A	Human	339146	289102
Q86TC9	Q86TC9	MYPN_HUMAN	MYPN	Human	281827	288712
Q9NQG5	Q9NQG5	RPR1B_HUMAN	RPRD1B	Human	310426	288386
Q9Y5V0	Q9Y5V0	ZN706_HUMAN	ZNF706	Human	276027	288179
P38432	P38432	COIL_HUMAN	COIL	Human	282248	287725
O00273	O00273	DFFA_HUMAN	DFFA	Human	278569	287580
Q9Y2A7	Q9Y2A7	NCKP1_HUMAN	NCKAP1	Human	284660	287429
O75400	O75400	PR40A_HUMAN	PRPF40A	Human	297474	287150
O43159	O43159	RRP8_HUMAN	RRP8	Human	275965	286752
P08648	P08648	ITA5_HUMAN	ITGA5	Human	207723	286528
P62310	P62310	LSM3_HUMAN	LSM3	Human	211158	286452
Q8N163	Q8N163	CCAR2_HUMAN	CCAR2	Human	270433	286449
Q9UBC2	Q9UBC2	EP15R_HUMAN	EPS15L1	Human	273302	285652
P14854	P14854	CX6B1_HUMAN	COX6B1	Human	212179	285527
Q13595	Q13595	TRA2A_HUMAN	TRA2A	Human	267186	285459
P51153	P51153	RAB13_HUMAN	RAB13	Human	314993	285083
O15260	O15260	SURF4_HUMAN	SURF4	Human	241625	284724
P08240	P08240	SRPRA_HUMAN	SRPRA	Human	253599	284310
Q5BJF2	Q5BJF2	SGMR2_HUMAN	TMEM97	Human	296004	284067
Q9H8Y8	Q9H8Y8	GORS2_HUMAN	GORASP2	Human	300805	284047
P78346	P78346	RPP30_HUMAN	RPP30	Human	323298	283819
Q9Y2R4	Q9Y2R4	DDX52_HUMAN	DDX52	Human	315700	283476
Conta_crap_maxquant|Hemoglobin_subunit_alpha|Bos_taurus|P01966|Swissprot	Conta_crap_maxquant|Hemoglobin_subunit_alpha|Bos_taurus|P01966|Swissprot			Contaminant	242650	283307
O75915	O75915	PRAF3_HUMAN	ARL6IP5	Human	280030	282904
P82663	P82663	RT25_HUMAN	MRPS25	Human	281992	281756
Q9NQW7	Q9NQW7	XPP1_HUMAN	XPNPEP1	Human	277516	281641
O43719	O43719	HTSF1_HUMAN	HTATSF1	Human	253564	281597
P20585	P20585	MSH3_HUMAN	MSH3	Human	293396	280893
P51532	P51532;P51531	SMCA4_HUMAN	SMARCA4	Human	273687	280843
O60271	O60271	JIP4_HUMAN	SPAG9	Human	283253	280614
P48637	P48637	GSHB_HUMAN	GSS	Human	306932	279952
Q8N8S7	Q8N8S7	ENAH_HUMAN	ENAH	Human	279811	279680
Q9H6F5	Q9H6F5	CCD86_HUMAN	CCDC86	Human	301341	279381
P48147	P48147	PPCE_HUMAN	PREP	Human	312053	279190
Q12965	Q12965	MYO1E_HUMAN	MYO1E	Human	293174	278885
Q96I59	Q96I59	SYNM_HUMAN	NARS2	Human	307957	278720
Q9H078	Q9H078	CLPB_HUMAN	CLPB	Human	295615	278627
Q4KWH8	Q4KWH8	PLCH1_HUMAN	PLCH1	Human	117238	278554
Q9BZK7	Q9BQ87;Q9BZK7;O60907	TBL1R_HUMAN	TBL1XR1	Human	283151	277703
Q9H2J4	Q9H2J4	PDCL3_HUMAN	PDCL3	Human	265319	277568
P48681	P48681	NEST_HUMAN	NES	Human	288549	277534
Q13616	Q13616	CUL1_HUMAN	CUL1	Human	292720	277162
P29144	P29144	TPP2_HUMAN	TPP2	Human	300429	277161
P98175	P52756;P98175	RBM10_HUMAN	RBM10	Human	288383	277116
O43181	O43181	NDUS4_HUMAN	NDUFS4	Human	253144	277078
Q96CW1	Q96CW1	AP2M1_HUMAN	AP2M1	Human	242904	276758
O75380	O75380	NDUS6_HUMAN	NDUFS6	Human	259420	276552
Q8TAV4	Q8TAV4	STML3_HUMAN	STOML3	Human	257837	276479
P19447	P19447	ERCC3_HUMAN	ERCC3	Human	279274	276216
P57081	P57081	WDR4_HUMAN	WDR4	Human	257653	276031
Q9NQ48	Q9NQ48	LZTL1_HUMAN	LZTFL1	Human	290577	275837
Q9H936	Q9H936	GHC1_HUMAN	SLC25A22	Human	248370	275785
Q9H4I3	Q9H4I3	TRABD_HUMAN	TRABD	Human	264325	275774
Q9UBS4	Q9UBS4	DJB11_HUMAN	DNAJB11	Human	283833	275707
Q96B26	Q96B26	EXOS8_HUMAN	EXOSC8	Human	218062	275639
Q92990	Q92990	GLMN_HUMAN	GLMN	Human	263344	275138
P01893	P01893	HLAH_HUMAN	HLA-H	Human	271157	275102
Q8TED1	Q8TED1	GPX8_HUMAN	GPX8	Human	288965	274899
Q9NTZ6	Q9NTZ6	RBM12_HUMAN	RBM12	Human	288230	274492
Q9BVJ6	Q9BVJ6	UT14A_HUMAN	UTP14A	Human	261557	274359
Q9NX24	Q9NX24	NHP2_HUMAN	NHP2	Human	295381	274348
Q14240	Q14240	IF4A2_HUMAN	EIF4A2	Human	279723	274216
P54760	P54760	EPHB4_HUMAN	EPHB4	Human	299719	273770
P09132	P09132	SRP19_HUMAN	SRP19	Human	274833	273543
Q05193	Q05193	DYN1_HUMAN	DNM1	Human	200363	272992
O14732	O14732	IMPA2_HUMAN	IMPA2	Human	198612	272851
P05549	P05549	AP2A_HUMAN	TFAP2A	Human	288395	272706
Q13505	Q13505	MTX1_HUMAN	MTX1	Human	271756	272642
Q5J8M3	Q5J8M3	EMC4_HUMAN	EMC4	Human	260524	272546
Q92974	Q92974	ARHG2_HUMAN	ARHGEF2	Human	302183	272509
Q96J01	Q96J01	THOC3_HUMAN	THOC3	Human	301107	272454
P57740	P57740	NU107_HUMAN	NUP107	Human	262540	272452
Q8WTT2	Q8WTT2	NOC3L_HUMAN	NOC3L	Human	299861	271955
P53990	P53990	IST1_HUMAN	IST1	Human	245448	271779
Q99567	Q99567	NUP88_HUMAN	NUP88	Human	252104	271402
P48735	P48735	IDHP_HUMAN	IDH2	Human	279266	271016
Q32P28	Q32P28	P3H1_HUMAN	P3H1	Human	258879	270794
Q02750	Q02750	MP2K1_HUMAN	MAP2K1	Human	276695	270630
Q8NI36	Q8NI36	WDR36_HUMAN	WDR36	Human	309065	270570
Q14254	Q14254	FLOT2_HUMAN	FLOT2	Human	263673	270255
Q5GLZ8	Q5GLZ8	HERC4_HUMAN	HERC4	Human	275458	270191
P23368	P23368	MAOM_HUMAN	ME2	Human	289524	269997
O60671	O60671	RAD1_HUMAN	RAD1	Human	262482	269900
Q92905	Q92905	CSN5_HUMAN	COPS5	Human	281645	269633
Conta_crap_maxquant|Tropomyosin_beta_chain|Bos_taurus|Q3SX28|TrEMBL	Conta_crap_maxquant|Tropomyosin_beta_chain|Bos_taurus|Q3SX28|TrEMBL			Contaminant	221788	269169
Q14696	Q14696	MESD_HUMAN	MESD	Human	260946	269023
O14684	O14684	PTGES_HUMAN	PTGES	Human	296121	268691
Q96A33	Q96A33	CCD47_HUMAN	CCDC47	Human	298841	268491
Q9NYF8	Q9NYF8	BCLF1_HUMAN	BCLAF1	Human	284270	268327
Q15796	P84022;Q15796	SMAD2_HUMAN	SMAD2	Human	262165	267754
Q14CX7	Q14CX7	NAA25_HUMAN	NAA25	Human	279821	267751
Q8WXF1	Q8WXF1	PSPC1_HUMAN	PSPC1	Human	279813	267578
Q9BTV4	Q9BTV4	TMM43_HUMAN	TMEM43	Human	316502	267370
Q5TFE4	Q5TFE4	NT5D1_HUMAN	NT5DC1	Human	249200	267270
Q7L8L6	Q7L8L6	FAKD5_HUMAN	FASTKD5	Human	313400	267162
A0FGR8	A0FGR8	ESYT2_HUMAN	ESYT2	Human	264215	267051
O00625	O00625	PIR_HUMAN	PIR	Human	300756	266762
Q04941	Q04941	PLP2_HUMAN	PLP2	Human	302660	266525
Q8NEZ5	Q8NEZ5	FBX22_HUMAN	FBXO22	Human	258935	266504
Q8WXI9	Q8WXI9	P66B_HUMAN	GATAD2B	Human	262896	266238
O43252	O43252	PAPS1_HUMAN	PAPSS1	Human	267188	266166
O75794	O75794	CD123_HUMAN	CDC123	Human	251054	266155
Q9NYP7	Q9NYP7	ELOV5_HUMAN	ELOVL5	Human	259842	266147
Q9Y3C6	Q9Y3C6	PPIL1_HUMAN	PPIL1	Human	296662	266110
Q9UGV2	Q9UGV2	NDRG3_HUMAN	NDRG3	Human	286381	265955
O60287	O60287	NPA1P_HUMAN	URB1	Human	282349	265922
Q8N0X7	Q8N0X7	SPART_HUMAN	SPART	Human	246246	265725
Q00653	Q00653	NFKB2_HUMAN	NFKB2	Human	248253	265714
A0AVT1	A0AVT1	UBA6_HUMAN	UBA6	Human	283376	265711
P25325	P25325	THTM_HUMAN	MPST	Human	317053	265576
Q6RFH5	Q6RFH5	WDR74_HUMAN	WDR74	Human	280591	265171
Q14119	Q14119	VEZF1_HUMAN	VEZF1	Human	230772	265088
Q92685	Q92685	ALG3_HUMAN	ALG3	Human	237993	265033
Q9HD42	Q9HD42	CHM1A_HUMAN	CHMP1A	Human	116959	264712
Q9NZW5	Q9NZW5	PALS2_HUMAN	PALS2	Human	279228	264706
Q15274	Q15274	NADC_HUMAN	QPRT	Human	273723	264692
Q9GZS3	Q9GZS3	WDR61_HUMAN	WDR61	Human	368709	264515
Q02809	Q02809	PLOD1_HUMAN	PLOD1	Human	267291	264405
P15927	P15927	RFA2_HUMAN	RPA2	Human	286947	264319
Q13637	Q13637	RAB32_HUMAN	RAB32	Human	266621	263922
Q71RC2	Q71RC2	LARP4_HUMAN	LARP4	Human	276135	263729
Q9UNH7	Q9UNH7	SNX6_HUMAN	SNX6	Human	286635	263586
Q8WXR4	Q8WXR4	MYO3B_HUMAN	MYO3B	Human	245918	263282
Q99829	Q99829	CPNE1_HUMAN	CPNE1	Human	253809	263197
Q8NI27	Q8NI27	THOC2_HUMAN	THOC2	Human	262582	263154
Q9Y5X3	Q9Y5X3	SNX5_HUMAN	SNX5	Human	224987	262805
Q9Y5Y2	Q9Y5Y2	NUBP2_HUMAN	NUBP2	Human	256052	262386
O95400	O95400	CD2B2_HUMAN	CD2BP2	Human	285041	262178
O15027	O15027	SC16A_HUMAN	SEC16A	Human	269956	262025
P61970	P61970	NTF2_HUMAN	NUTF2	Human	188801	261870
Q4VC31	Q4VC31	MIX23_HUMAN	MIX23	Human	197596	261611
Q8N983	Q8N983	RM43_HUMAN	MRPL43	Human	238298	261502
P14373	P14373	TRI27_HUMAN	TRIM27	Human	258377	261383
Q14671	Q8TB72;Q14671	PUM1_HUMAN	PUM1	Human	249910	260050
P11441	P11441	UBL4A_HUMAN	UBL4A	Human	194483	259810
O15258	O15258	RER1_HUMAN	RER1	Human	279629	259780
P78318	P78318	IGBP1_HUMAN	IGBP1	Human	252325	259643
O00217	O00217	NDUS8_HUMAN	NDUFS8	Human	229127	259303
Q9NSI2	Q9NSI2	SLX9_HUMAN	SLX9	Human	246320	259217
O76031	O76031	CLPX_HUMAN	CLPX	Human	290550	259161
Q14108	Q14108	SCRB2_HUMAN	SCARB2	Human	289399	259119
Q9Y376	Q9Y376;Q9H9S4	CAB39_HUMAN	CAB39	Human	256692	259019
Q9NPD8	Q9NPD8	UBE2T_HUMAN	UBE2T	Human	279186	259018
Q6P1A2	Q6P1A2	MBOA5_HUMAN	LPCAT3	Human	244023	258792
Q96KR1	Q96KR1	ZFR_HUMAN	ZFR	Human	258521	258602
P61026	P61026	RAB10_HUMAN	RAB10	Human	267548	258405
Q92542	Q92542	NICA_HUMAN	NCSTN	Human	226595	258369
Q9NX62	Q9NX62	IMPA3_HUMAN	BPNT2	Human	213861	258236
Q9H6T3	Q9H6T3	RPAP3_HUMAN	RPAP3	Human	259697	258231
Q8IVF2	Q8IVF2	AHNK2_HUMAN	AHNAK2	Human	276316	258097
Q7L576	Q7L576	CYFP1_HUMAN	CYFIP1	Human	275828	257744
Q8IUR0	Q8IUR0	TPPC5_HUMAN	TRAPPC5	Human	193714	257687
Q96C23	Q96C23	GALM_HUMAN	GALM	Human	244846	257161
Q8IYB5	Q8IYB5	SMAP1_HUMAN	SMAP1	Human	268101	257106
P15374	P15374	UCHL3_HUMAN	UCHL3	Human	249327	256722
P85037	P85037	FOXK1_HUMAN	FOXK1	Human	287529	256654
Q9HCU5	Q9HCU5	PREB_HUMAN	PREB	Human	307634	256305
Q16555	Q16555	DPYL2_HUMAN	DPYSL2	Human	267443	256150
O43847	O43847	NRDC_HUMAN	NRDC	Human	268828	256134
Q9H3P7	Q9H3P7	GCP60_HUMAN	ACBD3	Human	247829	256030
Q7Z3U7	Q7Z3U7	MON2_HUMAN	MON2	Human	260550	255791
P42285	P42285	MTREX_HUMAN	MTREX	Human	268034	255520
Q9NWT1	Q9NWT1	PK1IP_HUMAN	PAK1IP1	Human	279911	254729
P09001	P09001	RM03_HUMAN	MRPL3	Human	260163	254703
Q13126	Q13126	MTAP_HUMAN	MTAP	Human	248770	254611
Q8TDD1	Q8TDD1	DDX54_HUMAN	DDX54	Human	268031	254521
Q99543	Q99543	DNJC2_HUMAN	DNAJC2	Human	242107	254035
P20290	P20290	BTF3_HUMAN	BTF3	Human	251435	253470
O15479	O15479	MAGB2_HUMAN	MAGEB2	Human	278620	253415
P06396	Conta_crap_maxquant|Gelsolin|Bos_taurus|Q3SX14|TrEMBL;P06396	GELS_HUMAN	GSN	Human	241390	253346
Q8NFH4	Q8NFH4	NUP37_HUMAN	NUP37	Human	246740	253198
Q9NUQ3	Q9NUQ3	TXLNG_HUMAN	TXLNG	Human	235623	252711
Q66K14	Q66K14	TBC9B_HUMAN	TBC1D9B	Human	267476	252556
P46976	P46976	GLYG_HUMAN	GYG1	Human	204426	252548
A0MZ66	A0MZ66	SHOT1_HUMAN	SHTN1	Human	250013	252349
Q92797	Q92797	SYMPK_HUMAN	SYMPK	Human	253323	251427
Q7Z3B4	Q7Z3B4	NUP54_HUMAN	NUP54	Human	282352	251412
Q96A35	Q96A35	RM24_HUMAN	MRPL24	Human	268532	250937
Q13618	Q13618	CUL3_HUMAN	CUL3	Human	267981	250704
Q8TC07	Q8TC07	TBC15_HUMAN	TBC1D15	Human	250051	250598
O15533	O15533	TPSN_HUMAN	TAPBP	Human	245444	250551
Q96EK5	Q96EK5	KBP_HUMAN	KIFBP	Human	244670	250128
P51003	P51003;Q9BWT3	PAPOA_HUMAN	PAPOLA	Human	262755	250024
O60701	O60701	UGDH_HUMAN	UGDH	Human	262737	249823
P49790	P49790	NU153_HUMAN	NUP153	Human	250976	249776
O95163	O95163	ELP1_HUMAN	ELP1	Human	281866	249510
Q96SU4	Q96SU4	OSBL9_HUMAN	OSBPL9	Human	264207	249462
Q9NXS2	Q9NXS2	QPCTL_HUMAN	QPCTL	Human	256455	249283
P54920	P54920	SNAA_HUMAN	NAPA	Human	249300	249086
Q8IXM3	Q8IXM3	RM41_HUMAN	MRPL41	Human	177178	248936
P26358	P26358	DNMT1_HUMAN	DNMT1	Human	255326	248857
P0CG39	Q6S8J3;A5A3E0;Q6S5H5;Q6S545;P0CG38;P0CG39;A6NI47	POTEJ_HUMAN	POTEJ	Human		248770
Q9BW27	Q9BW27	NUP85_HUMAN	NUP85	Human	293132	248453
Q9Y520	Q9Y520	PRC2C_HUMAN	PRRC2C	Human	235762	248355
P35658	P35658	NU214_HUMAN	NUP214	Human	263346	247780
Q16540	Q16540	RM23_HUMAN	MRPL23	Human	228083	247546
P18887	P18887	XRCC1_HUMAN	XRCC1	Human	229339	247415
P13807	P13807	GYS1_HUMAN	GYS1	Human	266621	247383
Q13596	O60749;Q13596	SNX1_HUMAN	SNX1	Human	273276	247312
P18583	P18583	SON_HUMAN	SON	Human	254269	246990
Q9HC52	Q9HC52	CBX8_HUMAN	CBX8	Human	216623	246667
O75976	O75976	CBPD_HUMAN	CPD	Human	247192	246523
Q9UHI6	Q9UHI6	DDX20_HUMAN	DDX20	Human	246847	246379
P35244	P35244	RFA3_HUMAN	RPA3	Human	230861	246056
Q13564	Q13564	ULA1_HUMAN	NAE1	Human	260517	245840
Q7Z7H5	Q7Z7H5	TMED4_HUMAN	TMED4	Human	274530	245420
Q9NYH9	Q9NYH9	UTP6_HUMAN	UTP6	Human	230429	244996
Q9Y237	Q9Y237	PIN4_HUMAN	PIN4	Human	187665	244907
Q9BQE5	Q9BQE5	APOL2_HUMAN	APOL2	Human	218519	244899
Q0VDF9	Q0VDF9	HSP7E_HUMAN	HSPA14	Human	224196	244883
P01130	P01130	LDLR_HUMAN	LDLR	Human	206719	244652
Q8IYS1	Q8IYS1	P20D2_HUMAN	PM20D2	Human	222001	244633
Q9Y3B7	Q9Y3B7	RM11_HUMAN	MRPL11	Human	229741	244413
P62256	P62256	UBE2H_HUMAN	UBE2H	Human	280958	244397
Q15287	Q15287	RNPS1_HUMAN	RNPS1	Human	248823	244368
Q99598	Q99598	TSNAX_HUMAN	TSNAX	Human	227311	244316
P14923	P14923	PLAK_HUMAN	JUP	Human	222739	244202
Q9H773	Q9H773	DCTP1_HUMAN	DCTPP1	Human	195350	244025
Q06124	Q06124	PTN11_HUMAN	PTPN11	Human	277873	243961
Q9Y5P6	Q9Y5P6	GMPPB_HUMAN	GMPPB	Human	258751	243898
Q9C0C9	Q9C0C9	UBE2O_HUMAN	UBE2O	Human	225094	243883
Q99595	Q99595	TI17A_HUMAN	TIMM17A	Human	229586	243854
O14974	O14974	MYPT1_HUMAN	PPP1R12A	Human	227338	243521
Q16539	Q16539	MK14_HUMAN	MAPK14	Human	273949	243324
Q13601	Q13601	KRR1_HUMAN	KRR1	Human	305833	243290
Q6Y7W6	Q6Y7W6	GGYF2_HUMAN	GIGYF2	Human	221080	243172
Q9C0B1	Q9C0B1	FTO_HUMAN	FTO	Human	242827	243083
O94925	O94925	GLSK_HUMAN	GLS	Human	256373	242805
Q9Y4X5	Q9Y4X5	ARI1_HUMAN	ARIH1	Human	237405	242754
A0A0B4J2D5;P0DPI2	P0DPI2;A0A0B4J2D5	GAL3A_HUMAN;GAL3B_HUMAN	GATD3;GATD3B	Human	247596	242456
P33897	P33897	ABCD1_HUMAN	ABCD1	Human	244558	242152
Q96GK7	Q6P2I3;Q96GK7	FAH2A_HUMAN	FAHD2A	Human	277953	241792
P48163	P48163	MAOX_HUMAN	ME1	Human	248701	241587
Q9GZR7	Q9GZR7	DDX24_HUMAN	DDX24	Human	258501	241249
Q9UJX2	Q9UJX2	CDC23_HUMAN	CDC23	Human	221276	241171
Q9H2W6	Q9H2W6	RM46_HUMAN	MRPL46	Human	278261	241144
Q9NWU5	Q9NWU5	RM22_HUMAN	MRPL22	Human	260895	240959
P36897	P36897	TGFR1_HUMAN	TGFBR1	Human	227001	240873
Q9NZT2	Q9NZT2	OGFR_HUMAN	OGFR	Human	223476	240493
Q8TBC4	Q8TBC4	UBA3_HUMAN	UBA3	Human	255342	240210
P07108	P07108	ACBP_HUMAN	DBI	Human	173816	240127
Q8TEX9	Q8TEX9	IPO4_HUMAN	IPO4	Human	268781	240099
P61764	P61764	STXB1_HUMAN	STXBP1	Human	254311	240037
O00499	O00499	BIN1_HUMAN	BIN1	Human	227865	239876
Q13363	Q13363	CTBP1_HUMAN	CTBP1	Human	243040	239780
Q8TED0	Q8TED0	UTP15_HUMAN	UTP15	Human	240098	239698
Q96FV9	Q96FV9	THOC1_HUMAN	THOC1	Human	221849	239593
O15212	O15212	PFD6_HUMAN	PFDN6	Human	96755.7	239461
Q01780	Q01780	EXOSX_HUMAN	EXOSC10	Human	244774	239458
P61009	P61009	SPCS3_HUMAN	SPCS3	Human	232105	238831
Q9UI10	Q9UI10	EI2BD_HUMAN	EIF2B4	Human	265436	238716
O75616	O75616	ERAL1_HUMAN	ERAL1	Human	243735	238656
P30154	P30154	2AAB_HUMAN	PPP2R1B	Human	225790	238369
Q9BQ75	Q9BQ75	CMS1_HUMAN	CMSS1	Human	189181	238322
P50583	P50583	AP4A_HUMAN	NUDT2	Human	242327	238182
Q5RI15	Q5RI15	COX20_HUMAN	COX20	Human	264652	238167
Q9Y6M0	Q9Y6M0	TEST_HUMAN	PRSS21	Human	221396	237731
P53365	P53365	ARFP2_HUMAN	ARFIP2	Human	214938	237584
O95292	O95292	VAPB_HUMAN	VAPB	Human	245155	237125
Q15126	Q15126	PMVK_HUMAN	PMVK	Human	215885	237078
O14530	O14530	TXND9_HUMAN	TXNDC9	Human	231196	236844
Q15646	Q15646	OASL_HUMAN	OASL	Human	254697	236533
P53611	P53611	PGTB2_HUMAN	RABGGTB	Human	154583	236436
Q01196	Q01196	RUNX1_HUMAN	RUNX1	Human	174896	236055
O15160	O15160	RPAC1_HUMAN	POLR1C	Human	236555	236018
A1X283	A1X283	SPD2B_HUMAN	SH3PXD2B	Human	228183	235856
Q9H0W9	Q9H0W9	CK054_HUMAN	C11orf54	Human	277240	235682
Q6GMV2	Q6GMV2	SMYD5_HUMAN	SMYD5	Human	254024	235530
O00330	O00330	ODPX_HUMAN	PDHX	Human	252785	235356
[truncated: 6,187 more rows]

## Sheet: enriched
Protein.Group	Protein.Names	Genes	Species	LFQ mock_1	LFQ mock_2	LFQ mock_3	LFQ mock_4	LFQ HIV-1_1	LFQ HIV-1_2	LFQ HIV-1_3	LFQ HIV-1_4	mean LFQ mock	mean LFQ HIV-1	p-value	q-value	FC_HIV-1 vs mock	Nb Valid values_HIV-1 vs mock	Previously described HIV-associated proteome
Q9NX76	CKLF6_HUMAN	CMTM6	Human	1795.01	6451	2215.02	9440.14	57845.4	105767	60963.3	52379.7	4975.29	69238.9	0.00286666	0.0504977	16.8539	4_4
P41273	TNFL9_HUMAN	TNFSF9	Human	9196.68	23096.8	25084.8	29958.1	232294	387036	289067	262605	21834.1	292750	0.000689614	0.0504977	14.3796	4_4
P78406	RAE1L_HUMAN	RAE1	Human	357.284	2544.3	3333.22		14406.8	19386.2	17369.2	22605.6	1558.7	18441.9	0.0297548	0.0696298	11.6985	4_3
Q9HCE1	MOV10_HUMAN	MOV10	Human		8166.94	17720.3	10888.4	106248	153067	138467	80145.3	9193.91	119482	0.00821438	0.0539323	10.2535	4_3	yes
Q9UNN8	EPCR_HUMAN	PROCR	Human	7314.6	16468.3	25217.1	37158.6	125517	165226	200641	164961	21539.7	164086	0.00221201	0.0504977	8.83074	4_4
P16403	H12_HUMAN	H1-2	Human		17964.3	6785.13	11419.2	64589.3	217124	63954.2	52744	9042.16	99602.9	0.00926207	0.0544248	8.07325	4_3	yes
P09496	CLCA_HUMAN	CLTA	Human	19877.3	15507.4	77998.2	71861.6	161656	198865	474251	342064	46311.1	294209	0.00127383	0.0504977	7.4122	4_4	yes
P42892	ECE1_HUMAN	ECE1	Human		5525.34	7552.18	14065.8	43458.8	73434.9	53317.2	61000	6785.83	57802.7	0.0126073	0.0566515	7.41028	4_3
P19256	LFA3_HUMAN	CD58	Human	5537.22	5116.39	9271.6	17006	48743.3	62609.5	58980.9	63462	9232.8	58448.9	0.00223205	0.0504977	7.11119	4_4	yes
Q9UIQ6	LCAP_HUMAN	LNPEP	Human	7384.47	13944.8	16091.9	14773.2	78848.6	87884.1	129879	64108.2	13048.6	90180	0.00101593	0.0504977	6.96764	4_4
P78380	OLR1_HUMAN	OLR1	Human	3466.14	8637.41	10221.9	96756.5	59380.9	108686	58762.2	158507	29770.5	96334	0.0178899	0.0595524	6.71245	4_4
O95274	LYPD3_HUMAN	LYPD3	Human	6064.11	14042.5	27747.3	53476.6	103756	155900	107634	143203	25332.6	127623	0.0111659	0.0559899	6.66486	4_4
P10412	H14_HUMAN	H1-4	Human	11046.6	73700.7	18713.1	31605.9	132561	383642	224191	76878	33766.6	204318	0.00816485	0.0539323	6.53186	4_4
O00425	IF2B3_HUMAN	IGF2BP3	Human		2184.62	2239.37	5925.31	18842.3	22363.3	20647.3	17371.1	2587.32	19806	0.0213768	0.0630605	6.51635	4_3
P09497	CLCB_HUMAN	CLTB	Human	10182.5	30014	37428.5	21457.6	98250.2	144665	185067	165199	24770.7	148295	0.00081206	0.0504977	6.48661	4_4	yes
Q00610	CLH1_HUMAN	CLTC	Human	75156.4	143516	155287	306997	779857	1110000	1120000	876001	170239	971464	0.00349145	0.0504977	6.37502	4_4	yes
P60903	S10AA_HUMAN	S100A10	Human	4272.12	12429.1	12515.1	51341.3	58701.5	78921.3	80390.9	149629	20139.4	91910.7	0.00499516	0.0507041	6.35727	4_4	yes
P51511	MMP15_HUMAN	MMP15	Human	11352.1	6808.33	13911.7	14365	59299.2	88986.2	68004	67393.5	11609.3	70920.7	0.00244303	0.0504977	6.29043	4_4
O75054	IGSF3_HUMAN	IGSF3	Human	15833.6	24018.6	45299.3	44459.3	136064	219287	157819	187017	32402.7	175047	0.00278747	0.0504977	5.82309	4_4
P84243	H33_HUMAN	H3-3A	Human	21177.1	74981.7	59676.1	162061	332326	725453	571810	115622	79474	436303	0.0447363	0.0830576	5.67599	4_4
P53675	CLH2_HUMAN	CLTCL1	Human	9200.52	10851.2	17470.5	3598.1	39456.5	47064.6	59426	50112.4	10280.1	49014.9	0.0064394	0.0522489	5.44837	4_4
P43003	EAA1_HUMAN	SLC1A3	Human	6483.8	5415.7	11605.7	16391	41479.2	38366.3	54467.1	67442.2	9974.05	50438.7	0.000463624	0.0504977	5.43903	4_4
Q6UVK1	CSPG4_HUMAN	CSPG4	Human	11013.8	20949	28738.3	44747.7	106013	133582	166590	108689	26362.2	128718	0.00499914	0.0507041	5.42191	4_4
P54851	EMP2_HUMAN	EMP2	Human		4299.42	6259.15	10346.6	22682.6	35414.9	38791.5	31694.7	5226.29	32145.9	0.0145758	0.057102	5.3876	4_3
P06899	H2B1J_HUMAN	H2BC11	Human	6288.57	31851.7	23743.9	76955.4	117195	271667	119418	70811.5	34709.9	144773	0.0405685	0.0797501	5.20788	4_4
P09543	CN37_HUMAN	CNP	Human	25181.2	33058.5	74247	61515.3	180872	232353	248581	247704	48500.5	227378	0.00177434	0.0504977	5.10769	4_4	yes
Q9NZI8	IF2B1_HUMAN	IGF2BP1	Human		6419.17	4245.98	5328.49	20365.1	26847.6	26312.9	25096.6	3998.41	24655.6	0.00262192	0.0504977	4.9607	4_3
P16401	H15_HUMAN	H1-5	Human	3534.89	24692.5	5430.29	2860.48	23180.2	62914.6	33276.5	15425.1	9129.54	33699.1	0.00272369	0.0504977	4.84739	4_4	yes
P62937	PPIA_HUMAN	PPIA	Human	117725	108196	246671	304135	710445	879912	1100000	721465	194182	852956	0.00478167	0.0507041	4.77341	4_4	yes
Q9Y624	JAM1_HUMAN	F11R	Human	11946.3	12017.1	34940.6	31274.9	78965.6	98853.6	116044	80079.1	22544.7	93485.6	0.00578074	0.0514124	4.63717	4_4	yes
Q9Y2Z0	SGT1_HUMAN	SUGT1	Human	1522.92	3594.86	4184.46	433.021	5552.78	6807.25	6508.34	18361.1	2433.82	9307.37	0.0689495	0.109071	4.6194	4_4
Q5TEC6	H37_HUMAN	H3-7	Human	70049.2	227603	125072	147718	599941	1150000	663020	288432	142611	675348	0.00799538	0.0539323	4.60045	4_4
P54852	EMP3_HUMAN	EMP3	Human	15311.9	11932	29982.3	9296.38	80806.6	84413.5	154460	21393.4	16630.6	85268.4	0.00400068	0.0504977	4.58678	4_4
Q07955	SRSF1_HUMAN	SRSF1	Human	2665.05	13170.3	15677.9	34130.9	26631.6	64915.2	40887.4	116589	16411	62255.8	0.00682115	0.0528931	4.57682	4_4
P37108	SRP14_HUMAN	SRP14	Human	4610.63	21431.6	24015.3	37845.6	66554.8	90045.1	80017.5	78509.5	21975.8	78781.7	0.0177516	0.0595065	4.52488	4_4	yes
P61927	RL37_HUMAN	RPL37	Human		6776.51	2558.8	26215.4	11507.8	30630.1	18117.1	74867.3	8887.68	33780.6	0.0145073	0.057102	4.50447	4_3
P35052	GPC1_HUMAN	GPC1	Human	11666.9	19727.6	23018.1	28326.6	68190.3	109882	89899.8	91483.9	20684.8	89864	0.000909269	0.0504977	4.50158	4_4
P33947	ERD22_HUMAN	KDELR2	Human	896.011	2925.38	1189.81	3783.75	7635.63	10805.5	6355.23	8981.81	2198.74	8444.54	0.00587455	0.0515269	4.46964	4_4
Q6YHK3	CD109_HUMAN	CD109	Human	45031.7	45314.3	105846	84842.5	250862	288927	410845	224072	70258.6	293676	0.0024981	0.0504977	4.36829	4_4
P26373	RL13_HUMAN	RPL13	Human	4030.73	25132	8038.08	22060.2	30791	60563.2	28183.9	123714	14815.3	60813	0.00512761	0.0507041	4.36184	4_4	yes
Q01081	U2AF1_HUMAN	U2AF1	Human		5559.75	3367.5	12286.7	9327.53	25767.2	16600	44617.4	5303.49	24078	0.00199494	0.0504977	4.36141	4_3
Q99961	SH3G1_HUMAN	SH3GL1	Human	9902.39	15589.2	28604.5	17418.3	70081	84573.8	78558.7	59288.3	17878.6	73125.4	0.00321815	0.0504977	4.3526	4_4
Q5ZPR3	CD276_HUMAN	CD276	Human	7417.24	10507.6	21197.1	44106.2	49098.7	82795.1	64087.6	99330	20807	73827.9	0.00831648	0.0539323	4.34112	4_4	yes
P21589	5NTD_HUMAN	NT5E	Human	4462.91	6464.23	12685.8	12984.9	27689.1	41792.3	40181.6	35577.7	9149.46	36310.2	0.00360413	0.0504977	4.31946	4_4
O43488	ARK72_HUMAN	AKR7A2	Human		1097.36	1676.9	717.787	2653.32	2172.16	4489.39	10907.2	873.012	5055.52	0.0739003	0.113693	4.31831	4_3
P58876	H2B1D_HUMAN	H2BC5	Human	116887	235090	201853	548874	1020000	1560000	1440000	422752	275676	1110688	0.04284	0.0813501	4.22344	4_4
P62753	RS6_HUMAN	RPS6	Human	6372.67	18457.7	12633.5	28134	32623.7	73803.1	38670.2	133119	16399.5	69554	0.000550724	0.0504977	4.14947	4_4
P05161	ISG15_HUMAN	ISG15	Human		3934.52	6617.62	65439.7	33093.8	51101.2	21096.7	112527	18998	54454.7	0.070319	0.110245	4.14466	4_3
P32970	CD70_HUMAN	CD70	Human	5061.61	11038.3	22561.5	49346.3	55328.1	59537.1	58897	93300.8	22001.9	66765.8	0.0180906	0.0598502	4.13023	4_4
P61513	RL37A_HUMAN	RPL37A	Human	5118.22	25964.4	10929.1	30267.8	37762.1	52474.6	44850.3	129728	18069.9	66203.8	0.0067525	0.0527627	4.02425	4_4
P42766	RL35_HUMAN	RPL35	Human	8069.8	19922.8	12469.8	35018	32523.4	58550.2	69340.9	139329	18870.1	74935.9	0.000874933	0.0504977	4.02344	4_4
Q5T0N5	FBP1L_HUMAN	FNBP1L	Human	2207.14	3731.86	3768.05	11597.5	14588.4	17971.6	17006.5	20522.4	5326.14	17522.2	0.00823022	0.0539323	3.99301	4_4
P62277	RS13_HUMAN	RPS13	Human	16327.3	90985.9	50468.1	182237	139595	245847	207500	485102	85004.6	269511	0.00745724	0.0534017	3.98759	4_4
P07355	ANXA2_HUMAN	ANXA2	Human	125490	166412	287915	325762	828347	942687	1150000	532854	226395	863472	0.0108801	0.0559075	3.9535	4_4	yes
P62888	RL30_HUMAN	RPL30	Human	10757.4	59028.9	39728	116841	112081	164505	156888	247153	56588.8	170157	0.0145109	0.057102	3.9464	4_4
Q92600	CNOT9_HUMAN	CNOT9	Human		2853.59	2121.42	3760.79	7822.34	12594.1	10091	10779.1	2183.95	10321.6	0.0065494	0.0522489	3.91858	4_3
P62304	RUXE_HUMAN	SNRPE	Human		16701	8442.62	45156.6	42659.1	75666.5	61688.7	81041.9	17575.1	65264	0.0403445	0.079531	3.90205	4_3
P14635	CCNB1_HUMAN	CCNB1	Human		3704.61	3250.81	8095.61	10881.4	17735.3	11254.5	27424.7	3762.76	16824	0.00343345	0.0504977	3.8292	4_3
[truncated: 1,780 more rows]

## Sheet: appeared
Protein.Group	Protein.Names	Genes	Species	LFQ mock_1	LFQ mock_2	LFQ mock_3	LFQ mock_4	LFQ HIV-1_1	LFQ HIV-1_2	LFQ HIV-1_3	LFQ HIV-1_4	mean LFQ HIV-1	Nb Valid values_HIV-1 vs mock
[truncated: 46 more rows]

[truncated: 1 more sheets: autophagy linked]
