# Supplementary material for: GABARAP proteins regulate the packaging of HIV-1 genomic RNA into virions
Source: EMBO Rep. 2025 Oct 31;26(23):5826–58. doi: 10.1038/s44319-025-00607-1 (PMC12678799; doi:10.1038/s44319-025-00607-1)
Supplement: Supplementary file 3 — Source data Fig. 1 [file 44319_2025_607_MOESM3_ESM.zip]

Archive with 5 entries (5 files):
- Data source Figure 1B 12092025.xlsx
- Data source Figure 1C 12092025.xlsx
- Data source Figure 1D 12092025.xlsx
- Data source Figure 1E 12092025.xlsx
- Data source Figure 1F 12092025.xlsx
