# Supplementary material for: GABARAP proteins regulate the packaging of HIV-1 genomic RNA into virions
Source: EMBO Rep. 2025 Oct 31;26(23):5826–58. doi: 10.1038/s44319-025-00607-1 (PMC12678799; doi:10.1038/s44319-025-00607-1)
Supplement: Supplementary file 3 — Source data Fig. 1 [file 44319_2025_607_MOESM3_ESM.zip › Data source Figure 1B 12092025.xlsx]

## Sheet: Legend
Figure 1B: LC-MS intensities (LFQ) of viral proteins identified by LC-MS in viral preparations from NL4-3 HIV-1 transfected HeLa cells
Column
A-C	Protein name and ID
D	Corresponding organism of protein
E-H	LFQ of mock-transfected cell supernatants
I-L	LFQ of virions-containing supernatans of HIV-1 producing cells
M	Mean of LFQ of mock-transfected cell supernatants, from four independant experiments
N	Mean of LFQ of virions-containing supernatans of HIV-1 producing cells, from four independant experiments

## Sheet: fig 1B
Protein.Group	Protein.Names	Genes	Species	LFQ mock_1	LFQ mock_2	LFQ mock_3	LFQ mock_4	LFQ HIV-1_1	LFQ HIV-1_2	LFQ HIV-1_3	LFQ HIV-1_4	mean LFQ mock	mean LFQ HIV-1
AAK08483.1	gag	gag	HIV		11477.9	4796.91	5659.26	1981070	2632460	2985390	1914440	5483.52	2378340
AAK08484.2	pol	pol	HIV					1221800	1653760	1593890	1026260	0	1.37393e+06
AAK08489.2	envelope	envelope	HIV					386425	591225	578657	351591	0	476974
AAK08485.1	vpr	vpr	HIV					61279.3	141849	95095.2	109024	0	101812
AAK08490.1	nef	nef	HIV					81894.1	180789	154917	190291	0	151973
AAK08482.1	vif	vif	HIV					14255.1	35330.3	42252.6	33328.3	0	31291.6
AAK08487.1	rev	rev	HIV					8087.97	15332.4	23104.3	26011.9	0	18134.1
AAK08486.1	tat	tat	HIV						3452.67	1641.82	3849.45	0	2235.98
AAK08488.1	vpu	vpu	HIV								2139.06	0	534.765
