# Supplementary material for: GABARAP proteins regulate the packaging of HIV-1 genomic RNA into virions
Source: EMBO Rep. 2025 Oct 31;26(23):5826–58. doi: 10.1038/s44319-025-00607-1 (PMC12678799; doi:10.1038/s44319-025-00607-1)
Supplement: Supplementary file 3 — Source data Fig. 1 [file 44319_2025_607_MOESM3_ESM.zip › Data source Figure 1D 12092025.xlsx]

## Sheet: Legend
Figure 1D: GO analysis of cellular proteins enriched in 4 viral preparations from NL4-3 HIV-1 transfected cells
Column
A	Biological process term
B	Number of proteins present in the term
C	Stastistical analysis

## Sheet: fig 1D
Term	Nb of proteins	−log10(p−adjusted)
Cytoplasmic translation	82	46.8573
Translation	101	27.4514
Intracellular protein transport	124	27.4514
Translational initiation	44	21.6728
Protein transport	138	17.3134
Protein folding	76	16.6366
Vesicle-mediated transport	88	14.7533
Endocytosis	74	14.7533
Platelet aggregation	35	14.1793
Symbiont entry into host cell	51	12.3953
Actin cytoskeleton organization	83	12.1893
Membrane fission	30	12.1893
Macroautophagy	40	11.3355
Cell migration	94	11.3295
mRNA splicing, via spliceosome	74	10.6519
Protein stabilization	82	10.2919
Negative regulation of apoptotic process	138	9.69531
Regulation of macroautophagy	33	9.64751
Integrin-mediated signaling pathway	48	9.23928
Cell-cell adhesion	73	8.7456
