# Supplementary material for: GABARAP proteins regulate the packaging of HIV-1 genomic RNA into virions
Source: EMBO Rep. 2025 Oct 31;26(23):5826–58. doi: 10.1038/s44319-025-00607-1 (PMC12678799; doi:10.1038/s44319-025-00607-1)
Supplement: Supplementary file 3 — Source data Fig. 1 [file 44319_2025_607_MOESM3_ESM.zip › Data source Figure 1E 12092025.xlsx]

## Sheet: Legend
Figure 1E: Common proteins between significantly enriched cellular proteins (FC ≥ 1.3; p < 0.05) in purified HIV-1 NL4-3 virions, and those previously described in the HIV-associated proteome
Column
A	List 1: New virion-associated proteome analysis (1140 proteins)
B	Common proteins (204) between list 1 and 2
C	List 2: Previously described HIV-associated proteome (235 proteins)

## Sheet: fig 1E
New virion-associated proteome analysis (1140)	Common proteins (204)	Previously described HIV-associated proteome (235)
CMTM6	MOV10	PEBP1
TNFSF9	CLTA	HCLS1
RAE1	CD58	LCK
PROCR	CLTB	SPN
H1-2	CLTC	PIN1
ECE1	S100A10	HSPA1A
LNPEP	CNP	HIST1H1A
OLR1	PPIA	HIST1H2AB
LYPD3	F11R	H3F3A
H1-4	SRP14	HIST1H4A
IGF2BP3	RPL13	HBB
MMP15	CD276	PIN4
IGSF3	ANXA2	SUMO1
H3-3A	PACSIN2	CD48
CLTCL1	RPL24	PDE3B
SLC1A3	DNAJA1	S100A6
CSPG4	RPL3	S100A8
EMP2	RAB13	HBA1
H2BC11	RAB35	FABP5
IGF2BP1	TSG101	HIST1H2BC
H1-5	ITGA5	HIST1H3A
H3-7	SDC2	VAMP8
EMP3	CPM	LYZ
SRSF1	VPS28	UBB
RPL37	DKC1	UBC
GPC1	PABPC1	UBA52
KDELR2	PRPF8	CRABP2
CD109	AHNAK	GLIPR2
U2AF1	ANXA6	CFL1
SH3GL1	RPL18A	MCEE
NT5E	RPL7A	RAD21L1
H2BC5	XRCC5	ANKRD22
RPS6	HSPA9	CLEC7A
CD70	RPS16	COPS7B
RPL37A	RPS27A	FOXG1
RPL35	EEF1A1	LGALS9
FNBP1L	B2M	SETD2
RPS13	CD82	ARPC4
RPL30	CD44	ARF1
CNOT9	ITGA3	RAP1A
SNRPE	PSMD7	SYNGR1
CCNB1	DDX21	DSP
RPS29	CD9	JUP
RTN4RL2	UPF1	PGAM1
RPL5	HNRNPM	RAB11A
TOP1	ICAM1	YWHAZ
SRP9	PCBP1	GSTP1
RPL15	PTGFRN	TIMP2
RPL7	PSMD2	YWHAB
RPL11	KPNA2	LHFPL2
EFNB1	PTPRJ	TSPAN14
RPL36A	AIMP2	TNFSF14
LONP1	TFRC	RAC3
BROX	MCM5	ATP6AP2
EGFR	EZR	MIOX
SNRPD1	XPO5	RAC2
RPS9	RDX	RAB5A
RPL28	PURA	RAB8B
HNRNPC	HNRNPA1	RAP1B
RPA1	HNRNPF	EEF1A2
PLAUR	DHX9	HLA-DRA
SDC4	TNPO3	CLIC1
ALPP	PARP1	APOE
H2AC21	MSN	CD53
RPL21	TNIP1	ATP6V0D1
RPS7	HABP2	FBP1
RPL14	AIMP1	GNAI2
FAM98A	RPN1	PLCH2
RPS15	DDB1	ERMAP
ALYREF	BCAP31	ACTB
DNAJA2	RHOG	ACTA2
RPL34	VIM	HLA-B
DHX16	PSMD14	HLA-C
SEC13	SDCBP	TTN
OXCT1	SNRNP200	C4B
WASHC5	EIF3A	PGD
DDX5	FASN	LAP3
SNRNP70	HSPA8	AHSG
FUS	MDH1	HTRA1
MELTF	RPS8	TYMP
RPL10	CAPG	CAP1
CD46	PSMD3	ENO1
CD55	NRP1	CORO1A
TSPAN6	EFTUD2	CD14
RPL35A	MVP	PLD3
TARBP1	PDCD6	ARHGAP1
CNOT1	FLII	MGAT1
CLMP	ITGB1	ATP5B
RPS17	TMED10	TUBA4A
ITGA2	CCT6A	ATP6V1B2
LAPTM4B	NUDT21	CD2
RPL19	SSRP1	GPC4
RPL23	RTCA	SERPINF1
YBX1	CD81	BASP1
SNRPB	RUVBL1	FLG2
LDLR	COTL1	SLC12A7
TXN	RCC2	LCP1
RAB34	PDCD6IP	CPNE3
RPS24	P4HB	GGT1
NUP155	PRDX1	PLTP
ILF3	PPIB	HSPA5
PSMD10	DDX3X	MMP14
RRAS	CDC42	HSPA2
LEPROT	LGALS1	HSPA1L
RPL9	LMNB1	CD84
HNRNPU	IGSF8	WDR1
ZC3HAV1	RUVBL2	FERMT3
GOT2	VPS35	SERPINA7
RPS3A	DDX17	PTPN6
NOP58	SYNCRIP	CAT
RPL27A	RAB8A	LAMP1
H2AX	EEF2	SLC3A2
CHMP4A	RAB10	QSOX1
GRB2	TUBB3	MEP1A
BZW2	CCT3	GSN
GTPBP1	RP2	POSTN
PODXL	YKT6	AAC25497
RPS23	PSMB1	STAT1
MACROH2A1	RAC1	ST14
PRNP	TNPO1	CYBB
RPS14	RHOA	TNFAIP3
DAG1	TBCD	ITGB2
YTHDF1	NCL	CD36
RPL27	PSMD11	ITGB3
ENG	NAGK	CD86
IMUP	PFN1	HK3
RPS2	ARPC1B	ATP6V0A1
FXR1	HNRNPH1	KIFC3
RPL26	BSG	NCKAP1L
SEC16A	CCT2	FBLN1
PABPC4	COPA	ITIH2
MARS1	RAN	ITGAM
RPS11	BLVRA	ANPEP
MCM4	RAB1A	ITGAX
SEC31A	ESYT1	EMILIN2
BZW1	NMT1	THBS1
PHLDA2	KPNB1	MYOF
MAP4	PSMC3	ITPR3
CEMIP	HSP90AB1	NCSTN
FOLR1	UBA1	IQGAP1
RPS5	ST13	FN1
TXLNA	CPD	SIGLEC1
SLC19A2	CCT4	LY75
EIF2S2	HLA-A	TNC
SERBP1	ASS1	TLN1
CDK4	PTBP1	C3
BUB3	RAB5C	DCD
RPL18	CCT7	FLNA
LARP1	RALB	TOP2B
HNRNPDL	PLEC	H2AFY
SOD2	PFKP	P63128.3
EEF1E1	GDI2	MCM7
BAIAP2L1	ANXA5	TEP1
KIRREL1	ITGAV	HIST1H1B
RPS26	HSPD1	HIST1H1C
RPL8	PKN1	PRKDC
INSR	ANXA11	POLR2B
NUP88	NME1	PDCD7
RAB9A	VPS29	PABPN1
RPL13A	SAR1A	ACO1
CPS1	HSP90B1	FHL1
FERMT2	HYOU1	SRSF3
RPL29	EHD4	RALY
SMC2	HNRNPR	EIF5A2
APLP2	SLC2A1	SNUPN
RPL22	CYFIP1	MYH10
BRIX1	CAPZA1	MYH9
PVR	TCP1	TUBA1A
PARVA	PDIA3	TUBA1C
CSTB	AP2B1	TUBB
RPL4	ANXA1	ACTBL2
SEC23IP	PRDX6	TUBB4
ADGRG2	ACTR2	TUBB1
RPL23A	PKM	TEKT1
ZC3H15	VCP	MYO1F
WBP2	ATP6V1G1	MYO1G
APP	RAB7A	TPM2
ERBB2	ATP1A1	TTLL10
NSUN2	VCL	2008-09-01
CD59	USP14	ARPC4TTLL3
DNASE1L1	PGK1	KIAA0196
WARS1	SERPINH1	GNB2L1
EIF4A1	PREP	MYADM
RBBP7	ACLY	PTPRC
UBA5	GANAB	SEMA7A
CSNK2B	ACTN4	TIMP3
TSPAN4	TUBG1	CLEC1A
LTBR	PPP2R1A	CPNE1
SRPK1	TPI1	GC
RFC4	GAPDH	RNH1
H2AC6	XPOT	PCDHGA7
NOP56	CCT5	SLC25A6
EIF4A3	ACTR3	FDFT1
RAB1B	ARHGAP18	SLC4A10
TUFM	PYGL	ATP6V0E2
CSNK2A1	NAP1L4	RPL7L1
MCM3	HSPB1	BFAR
SMARCA5	CANX	PAAF1
SDC1	PSME1	GPT
SLC35F2	DYNC1H1	PKM2
PPM1G	PHGDH	CCNB3
TMA7	S100A11	PPP2R3B
H4C1	NPC1	CDK11A
MVB12A	CAD	PRDX3
PSMD13		GCN1L1
RPL32		ARFRP1
PDXK		IARS
UBE2D3		MARS
CD151		RARS
GEMIN5		GARS
QARS1		WARS
VPS25		DARS
OSMR		QARS
ABCF1		CC2D1B
RPS28		PAFAH1B3
MTRR		SERPINC1
TECR		LPL
HNRNPA2B1		DNAJC13
LRRC59		CCT6B
NCAPH		OR8D1
RPL17		NBPF20
QPRT		NBPF10
RPL6		NBPF11
FBL		NBPF15
CCDC6		NBPF8
IFNGR1		NBPF12
ADGRE5		NBPF9
DDX6		NBPF14
EIF3I		NBPF16
PAPSS1		NBPF1
RPS21		PKN3
C5AR1		SFRS7
NTMT1		PPP1R26
CIAO1		ST13P4
ELP2		RCN2
WDR44
SMS
RPS15A
HAT1
NUDCD1
ATXN10
SRP72
TPP2
NECTIN2
AP1M1
CDC37
RNF114
NNMT
RBM25
RRM2
SMYD5
EIF2A
EBNA1BP2
SEC24C
NACA
CDC23
NCOA4
CCDC50
PRPF19
PSMB7
ULBP3
DDX39B
PTPN23
EIF2S1
STK10
RPL12
IARS1
BAG5
GLG1
LSM12
MCAM
ROR1
SNRPA1
MAP1LC3B;MAP1LC3B2
SRP68
SMC4
TAOK1
SSR4
EIF2B1
CUL4B
MPZL2
NPLOC4
EIF1AX
EIF3C
UBAP2L
ABCE1
HDAC2
TKT
DYNLT3
KTN1
DNAJC5
BCAM
SRSF6
TMED9
HTATIP2
RHOB
CHMP4B
RAD23A
HIP1
ADRM1
BAIAP2
TWF2
CEP55
RSL1D1
RPS3
CAB39
TNFRSF10A
RPS10
SLC7A6
SERPINE2
TOMM34
MCM6
CBX3
NPM1
ACOT7
DNM2
TTC39C
HNRNPL
PSMD1
PCNP
KHSRP
POLR2H
PACSIN3
XRCC6
DNAJB1
PSME2
PLAA
ANP32A
CLUH
PSMD6
NONO
SLC43A3
RARS1
TM9SF2
SSBP1
RPL10A
EIF2B4
NDRG3
CDK1
SET
EIF4G1
MARK2
PSMD9
COPB1
PAPSS2
ITM2B
ZC3HAV1L
PGAM4
GCN1
GART
SMPDL3B
RHBDF2
NCAPG
UBA2
BTN2A1
EIF3F
DCXR
HNRNPH3
DAZAP1
ACTB;ACTG1
ACAT1
EIF3E
LMNA
PSMA2
G3BP1
SCAMP3
EPRS1
ZWILCH
PUF60
TBC1D10B
RPLP0
SF3B3
RAB22A
SHMT2
HDLBP
LARS1
PRKCA
DNAJC7
HNRNPA3
TMED7
ARCN1
APRT
OSBPL11
ACSL3
LMAN2
CKMT1A
NCDN
TALDO1
TK1
ROBO1
GATAD2B
ESD
SPAG9
ANP32B
APEX1
GARS1
ATP6V1C1
LAMA5
TPD52
RPS4X
PPP2R1B
ACBD3
NOP2
SLC16A6
CLIP1
AQP1
TBCB
MEMO1
NDRG1
SEC23A
ADAM17
PSMC4
GORASP2
CACYBP
WNK1
DDX1
GSR
TSN
FN3KRP
SFPQ
LIFR
SEC22B
SND1
SFT2D2
VARS1
KRT8
SAE1
TPD52L2
CNBP
DMD
RPL36
GABARAPL1
EPHA2
EIF4A2
SLC4A7
EIF2S3
CBS
TPT1
HSPE1
PPP1CB
GTPBP2
SCYL1
ATRN
HSPH1
RPL31
PALLD
MAP2K1
PSME3
RPS19
PRKAG1
NF2
PRSS21
RELA
HEBP1
KYNU
GLMN
LRRC57
TRIM28
GPR107
ECEL1
KRT18
PTPRS
PSAP
STRAP
CPNE8
PFKFB2
SPTLC1
CXCR4
CPNE2
AAMP
AKT2
PRKCSH
PSMC2
EIF3L
MTAP
CCAR1
IGF1R
EIF4B
CCN1
TMX1
AP1S1
ADAMTSL4
HMGB1
ATP1B1
BAG3
ADD1
TINAGL1
DARS1
CUL2
PA2G4
HERC4
NHLRC2
GSTO1
AIP
AP1G1
SLC39A10
PCBP2
AKR1B1
GET3
FAU
SUMO2
APEH
KHDRBS1
PTGR1
TMOD3
STMN1
SEC23B
NUDC
TAX1BP1
PPP1R12A
ARF5
XPO1
IPO9
AGFG1
DDX19A
PDLIM7
SNTB2
CNNM2
ECPAS
PSMC5
MDH2
DAGLB
PSMD8
FMNL2
UAP1
IDI1
TTYH3
RPS18
DSTN
NCAPD2
PDIA4
PICALM
CSNK2A2
COPS3
CRIP1
GMDS
RTCB
PLCB3
ABCF2
TCEA1
CSE1L
PSMA3
CMBL
ZYX
CTNNA1
G6PD
KIF5B
HNRNPK
YWHAG
DHX15
EIF6
KPNA1
LIMA1
SLCO3A1
ELOB
EEF1G
SPTBN1
ARPC2
SCARB1
STAMBP
SLC31A1
AGO2
AGRN
COPB2
ITCH
EWSR1
KARS1
ENAH
TSPAN9
RRAS2
ARHGDIA
CTNNAL1
IPO5
AIDA
SLC44A2
NAA50
EIF3M
PEF1
EIF4G2
PDLIM5
SNU13
ITGA6
PRMT1
MTOR
POR
TACC2
COPG1
MAT2A
CYB5R3
PSMD4
TM9SF3
ALDOA
NQO1
ELP3
GPI
TNFAIP8
ROR2
GRN
MAMDC2
GSPT1
KDM1A
ACAT2
WDR82
KIFBP
CD63
MPZL1
NPR3
TRIP6
PIK3R2
SRM
TMEM106B
DYNLL1
MBLAC2
CYRIB
PSMD12
ADAM10
SPTAN1
RRM1
GOLGA2
NOTCH2
AP2S1
EIF3G
CHMP1B
WLS
EHD2
AHSA1
RAB12
RALA
ARPC1A
ITGA1
CRYZ
AP2M1
PSMB4
CHD4
PPP2R2A
RPS25
OTULIN
SHC1
SRRT
VPS33A
TNFRSF10B
RAB14
CD2AP
GBF1
DRG1
PKN2
PSMC1
NME2
TWF1
GNPNAT1
GNG12
ANTXR1
SLCO4A1
EIF4E
FDPS
MYL9
RAB3GAP2
SLK
AK1
NANS
ABCG2
TBC1D15
TXNRD1
NIBAN2
NAPG
GMPS
THOP1
WDR26
ITGB5
SLC44A1
SEPTIN6
BAG6
CKAP5
MEAK7
CIAPIN1
HGS
TFG
PLXND1
UBA6
GOLGA7
FARSB
RANBP1
HSPA4
DNM1L
SLC19A1
FAF1
ATP2C1
PSMB5
MYO1B
ANXA4
GNPDA2
ADK
CXADR
ARPC3
USP9X
RACK1
RAB37
TGFBR1
PSMG2
VPS45
GYS1
SLC38A1
SF3B2
DCAF7
DSG2
MOB1A;MOB1B
FZD6
UGP2
GNL1
LMBRD1
CSRP1
PPP3CA
EIF5
CCT8
PRPS1
COPS2
CHMP2A
IPO7
SLC9A3R1
SERPINB1
CAPZB
EIF3H
TBC1D13
NAP1L1
PSMA1
PRDX2
ELMO2
RAB6C
PSMC6
TAOK3
PLXNA1
LANCL2
GAPVD1
TARS1
GSK3B
SLC2A3
MTREX
GPR108
RHEB
COPS4
HSP90AA1
TTC4
UBE2L3
COASY
DDT
GALNT2
AARS1
TUBB4B
PLS3
NCKAP1
CHUK
ATG101
TRIM47
NPTN
YES1
NAPRT
ACO2
VANGL1
SCRIB
ACTR1A
PPP5C
ANO6
YARS1
HSPA1A;HSPA1B
GMPPA
PKLR
FARSA
PFKL
LLGL2
CUL4A
FAM234A
PPP1CA
SF3A2
RPS20
CARS1
EIF5A
MYO1E
SLC38A7
WASHC4
SLC12A6
SLC1A5
SLC52A2
SLC43A2
UMPS
ATP2B1
SNX3
SCAMP2
EPPK1
CSNK1E
CSDE1
CKB
MRI1
FLNB
MTHFD1
SMAD2
CHORDC1
NAXE
NPEPPS
TMEM50A
IDH1
ALDH7A1
MTA2
FSCN1
FYN
VAPA
MAP4K4
CDC42SE1
CTPS1
ARL1
EXOC8
RAB27A
ARF6
NPR1
STIP1
PTP4A1
ABCC1
NUMB
TUBGCP3
LRRC47
ANXA7
HUWE1
PAICS
NDFIP1
KIF2A
AHCYL1
PITPNB
TTLL12
EIF3B
STAT3
UBE2M
NCBP1
FKBP5
CARM1
PFAS
CAPZA2
CLINT1
CAND1
GSTM3
FTL
IL6ST
KLHL13
SEPTIN9
SEMA3B
SHCBP1
GCLM
PARP4
TMEM30A
ACAP2
USP5
CTSZ
ELP1
PTPRF
TES
EPHB4
TYMS
CAPN2
SLC7A2
ALDH16A1
TRIOBP
MAP2K2
GNAI3
FARP2
FH
PSMD5
SNRPG;SNRPGP15
AHNAK2
WDR48
HECTD1
USP10
CEMIP2
AP2A2
EXOC4
PEPD
JAK1
ATIC
RGN
GNPDA1
PGM1
SEPTIN2
IPO11
PAFAH1B1
EXOC1
OSBPL9
KRAS
DOCK10
HDAC1
CAPN1
EXOC7
BAG2
MGST1
YWHAE
MET
PBK
BPNT1
UBE2V2
OXSR1
GNAI1
HINT1
TRIP10
SLC5A6
NAE1
GNB2
FLOT1
PSMA7
MYO1C
LRRC8D
ACSL4
STX4
PRKCI
PLXNB2
MAPRE1
EXOC2
SLC16A1
VTA1
SORD
HDGF
GALE
LANCL1
ABCC5
NFKB2
ATP1B3
SEPTIN7
HSPA4L
LAMTOR3
OSTF1
SLC9A3R2
NARS1
SERINC3
ROCK1
SLC5A3
CDK2
NT5C2
CS
PTPN11
HPRT1
RECQL
PSME4
LTA4H
LRRC8E
PNP
CDC123
FKBP4
DYNC1I2
CDC16
MCM2
HPD
TM9SF4
EML4
HEXB
HPCAL1
DIP2B
DERA
PPFIA1
EIF5B
STXBP3
PSEN1
CSK
HEG1
GPS1
ROCK2
AP3B1
EHD1
RO60
GNA11
PPAT
SLC4A2
S100A4
DRG2
LGALS3
PPFIBP1
TRIP13
SH3GLB1
ASNS
U2AF2
PRKAA1
VPS4A
GNAS
ATP2B4
CMPK1
PI4KA
FLVCR1
LAMB1
IL17RA
PYGB
IGF2R
CSRP2
ZDHHC5
VPS37B
GYG1
PLD1
PSMA4
EFR3A
LASP1
TUBB4A
FAM120A
TSPAN3
PTRH2
EIF3D
COPS7A
SLC26A2
AURKB
PLCXD1
RPSA
SLC17A5
ELAVL1
DCTN1
AGL
B4GALT1
PIP5K1A
SPAG1
RAP2B
PSMA5
CSNK1G3
DYNC1LI1
IDE
RHOF
SNX6
DCTN4
AP2A1
STK24
EPB41L1
RPS6KA3
SRGAP1
RAB39A
ACP1
PRKAR1A
LRRC40
NRBP1
LYN
CAV1
LRRC8A
RSU1
CASK
UBR4
ACTN1
DYNC1LI2
LAMC1
NRDC
ABCC4
USP7
DLG1
STUB1
TJP2
FARP1
GFPT1
ATG16L1
PCDH7
RAPH1
MYO10
TNS1
CRKL
FUBP1
GPHN
EPS15
DNAJB4
GNE
PKP3
AP3M1
DDAH1
MAP2K3
PLEKHB2
ME1
PRMT5
TOLLIP
AASDHPPT
SLC20A1
TRIM25
OTUB1
ETF1
ATP11C
THBS4
EPHX1
PCOLCE2
EMD
SLC39A6
BLMH
TNKS1BP1
IQGAP2
RCC1
CDC42BPA
CNNM4
KEAP1
ADI1
ACACA
CELSR2
PCNA
VPS13C
GDA
ATP6V1A
DDR2
UGDH
ATP6V1E1
SEPTIN11
SELENBP1
TBCA
UNC45A
MFSD1
CCDC22
PSMA6
ATP6V1H
RAB2A
CLIC4
LRRC1
DOCK5
PRKCD
GMPPB
M6PR
CHMP3
WDFY1
GALNT7
APOM
VPS4B
PRKAR2A
VPS50
PFKM
PPID
C4A
PIEZO1
FMNL1
FUCA2
ATL3
P4HA1
CKAP4
PPP1R7
LRBA
TNXB
GABARAPL2
GNA13
SLC35F6
ALDOC
RRAGC
HNRNPD
SLC38A2
MPP1
SEMA4C
SLC1A4
LSR
STK3
SHMT1
UBASH3B
