# Supplementary material for: GABARAP proteins regulate the packaging of HIV-1 genomic RNA into virions
Source: EMBO Rep. 2025 Oct 31;26(23):5826–58. doi: 10.1038/s44319-025-00607-1 (PMC12678799; doi:10.1038/s44319-025-00607-1)
Supplement: Supplementary file 3 — Source data Fig. 1 [file 44319_2025_607_MOESM3_ESM.zip › Data source Figure 1F 12092025.xlsx]

## Sheet: Legend
Figure 1F: Top hits (5%) of cellular proteins significatively enriched (FC ≥ 1.3; p < 0.05) in the viral preparation from NL4-3 HIV-1 transfected cells analyzed by LC-MS as compared to previously described HIV-associated proteome
Column
A-C	Protein name and ID
D	Corresponding organism of protein
E-H	LFQ of mock-transfected cell supernatants
I-L	LFQ of virions-containing supernatans of HIV-1 producing cells
M	Mean of LFQ of mock-transfected cell supernatants, from four independant experiments
N	Mean of LFQ of virions-containing supernatans of HIV-1 producing cells, from four independant experiments
O-P	Stastistical analysis
Q	Fold Change (HIV-1 vs mock)
R	Number of values in HIV-1 vs mock-supernants
U	List 1: Top hits from new virion-associated proteome analysis (49 proteins)
V	Common proteins (18) between list 1 and 2
W	List 2: Previously described HIV-associated proteome (421 proteins)

## Sheet: fig 1F
Protein.Group	Protein.Names	Genes	Species	LFQ mock_1	LFQ mock_2	LFQ mock_3	LFQ mock_4	LFQ HIV-1_1	LFQ HIV-1_2	LFQ HIV-1_3	LFQ HIV-1_4	mean LFQ mock	mean LFQ HIV-1	p-value	q-value	FC_HIV-1 vs mock	Nb Valid values_HIV-1 vs mock			Top hits from new virion-associated proteome analysis (49)	Common proteins (18)	Previously described HIV-associated proteome (421)
P18124	RL7_HUMAN	RPL7	Human	12058.7	88096.8	29041.5	75212.2	81263.4	191094	131091	204865	51102.3	152078	0.00729445	0.0530898	3.66145	4_4			CMTM6	MOV10	EEF1A1
P51153	RAB13_HUMAN	RAB13	Human	12383.8	23680.4	33829.3	46241.5	90469.8	93030.4	110247	89814	29033.8	95890.3	0.00882608	0.0544248	3.67128	4_4			TNFSF9	CLTA	GAPDH
P39023	RL3_HUMAN	RPL3	Human	19201.1	85176.4	39176.7	125275	126997	227876	158897	321895	67207.3	208916	0.00483066	0.0507041	3.68507	4_4			RAE1	CD58	NME1
P61313	RL15_HUMAN	RPL15	Human	15696.7	74656.9	17072.3	63531.9	65970.9	155246	90108.3	263265	42739.4	143648	0.00366889	0.0504977	3.71828	4_4			PROCR	CLTB	PEBP1
P49458	SRP09_HUMAN	SRP9	Human		1616.8	2651.41	5270.84	4274.53	7409.52	7567.82	20893.3	2384.76	10036.3	0.00556826	0.0508975	3.72894	4_3			H1-2	CLTC	HCLS1
P31689	DNJA1_HUMAN	DNAJA1	Human	10674.8	23001	25326.1	30839.8	65931.8	91839.2	70445.9	87611.3	22460.4	78957.1	0.0029302	0.0504977	3.73627	4_4			ECE1	S100A10	LCK
P11387	TOP1_HUMAN	TOP1	Human	2672.12	16232	10851.8	10941.9	23681.1	43293	26809.3	37846.3	10174.5	32907.4	0.0101504	0.0555114	3.76987	4_4			LNPEP	CNP	SPN
P46777	RL5_HUMAN	RPL5	Human	6003.88	26470.5	16500.9	66354.3	42443.5	95959.1	56364	154608	28832.4	87343.6	0.00518502	0.0508975	3.77911	4_4			OLR1	PPIA	PIN1
Q86UN3	R4RL2_HUMAN	RTN4RL2	Human	6277.59	15237.5	35290.4	36899.4	56985.8	74298.2	104965	58143.5	23426.2	73598.1	0.0184996	0.0602174	3.79513	4_4			LYPD3	F11R	HSPA1A
P83731	RL24_HUMAN	RPL24	Human	7401.57	33160.7	27246.7	65028.7	52467.2	103996	87969.6	188479	33209.4	108228	0.00390388	0.0504977	3.79781	4_4			H1-4	SRP14	HIST1H1A
Q9UNF0	PACN2_HUMAN	PACSIN2	Human	10616.5	11479.3	21614	24363.5	49980	63748.8	68510.7	61628.4	17018.3	60967	0.00252413	0.0504977	3.80504	4_4			IGF2BP3	RPL13	HIST1H2AB
P62273	RS29_HUMAN	RPS29	Human	7279.32	33388.6	11031.2	107959	63973.2	88330.8	62995	171698	39914.5	96749.2	0.0198047	0.0615962	3.812	4_4			MMP15	CD276	H3F3A
P14635	CCNB1_HUMAN	CCNB1	Human		3704.61	3250.81	8095.61	10881.4	17735.3	11254.5	27424.7	3762.76	16824	0.00343345	0.0504977	3.8292	4_3			IGSF3	ANXA2	HIST1H4A
P62304	RUXE_HUMAN	SNRPE	Human		16701	8442.62	45156.6	42659.1	75666.5	61688.7	81041.9	17575.1	65264	0.0403445	0.079531	3.90205	4_3			H3-3A	PACSIN2	HBB
Q92600	CNOT9_HUMAN	CNOT9	Human		2853.59	2121.42	3760.79	7822.34	12594.1	10091	10779.1	2183.95	10321.6	0.0065494	0.0522489	3.91858	4_3			CLTCL1	RPL24	PIN4
P62888	RL30_HUMAN	RPL30	Human	10757.4	59028.9	39728	116841	112081	164505	156888	247153	56588.8	170157	0.0145109	0.057102	3.9464	4_4			SLC1A3	DNAJA1	SUMO1
P07355	ANXA2_HUMAN	ANXA2	Human	125490	166412	287915	325762	828347	942687	1150000	532854	226395	863472	0.0108801	0.0559075	3.9535	4_4			CSPG4	RPL3	CD48
P62277	RS13_HUMAN	RPS13	Human	16327.3	90985.9	50468.1	182237	139595	245847	207500	485102	85004.6	269511	0.00745724	0.0534017	3.98759	4_4			EMP2	RAB13	PDE3B
Q5T0N5	FBP1L_HUMAN	FNBP1L	Human	2207.14	3731.86	3768.05	11597.5	14588.4	17971.6	17006.5	20522.4	5326.14	17522.2	0.00823022	0.0539323	3.99301	4_4			H2BC11		ACTN4
P42766	RL35_HUMAN	RPL35	Human	8069.8	19922.8	12469.8	35018	32523.4	58550.2	69340.9	139329	18870.1	74935.9	0.000874933	0.0504977	4.02344	4_4			IGF2BP1		S100A11
P61513	RL37A_HUMAN	RPL37A	Human	5118.22	25964.4	10929.1	30267.8	37762.1	52474.6	44850.3	129728	18069.9	66203.8	0.0067525	0.0527627	4.02425	4_4			H1-5		S100A6
P32970	CD70_HUMAN	CD70	Human	5061.61	11038.3	22561.5	49346.3	55328.1	59537.1	58897	93300.8	22001.9	66765.8	0.0180906	0.0598502	4.13023	4_4			H3-7		S100A8
P62753	RS6_HUMAN	RPS6	Human	6372.67	18457.7	12633.5	28134	32623.7	73803.1	38670.2	133119	16399.5	69554	0.000550724	0.0504977	4.14947	4_4			EMP3		B2M
P58876	H2B1D_HUMAN	H2BC5	Human	116887	235090	201853	548874	1020000	1560000	1440000	422752	275676	1110688	0.04284	0.0813501	4.22344	4_4			SRSF1		SDC2
P21589	5NTD_HUMAN	NT5E	Human	4462.91	6464.23	12685.8	12984.9	27689.1	41792.3	40181.6	35577.7	9149.46	36310.2	0.00360413	0.0504977	4.31946	4_4			RPL37		HBA1
Q5ZPR3	CD276_HUMAN	CD276	Human	7417.24	10507.6	21197.1	44106.2	49098.7	82795.1	64087.6	99330	20807	73827.9	0.00831648	0.0539323	4.34112	4_4			GPC1		FABP5
Q99961	SH3G1_HUMAN	SH3GL1	Human	9902.39	15589.2	28604.5	17418.3	70081	84573.8	78558.7	59288.3	17878.6	73125.4	0.00321815	0.0504977	4.3526	4_4			KDELR2		HIST1H2BC
Q01081	U2AF1_HUMAN	U2AF1	Human		5559.75	3367.5	12286.7	9327.53	25767.2	16600	44617.4	5303.49	24078	0.00199494	0.0504977	4.36141	4_3			CD109		HIST1H3A
P26373	RL13_HUMAN	RPL13	Human	4030.73	25132	8038.08	22060.2	30791	60563.2	28183.9	123714	14815.3	60813	0.00512761	0.0507041	4.36184	4_4			U2AF1		PFN1
Q6YHK3	CD109_HUMAN	CD109	Human	45031.7	45314.3	105846	84842.5	250862	288927	410845	224072	70258.6	293676	0.0024981	0.0504977	4.36829	4_4			SH3GL1		VAMP8
P33947	ERD22_HUMAN	KDELR2	Human	896.011	2925.38	1189.81	3783.75	7635.63	10805.5	6355.23	8981.81	2198.74	8444.54	0.00587455	0.0515269	4.46964	4_4			NT5E		ATP6V1G1
P35052	GPC1_HUMAN	GPC1	Human	11666.9	19727.6	23018.1	28326.6	68190.3	109882	89899.8	91483.9	20684.8	89864	0.000909269	0.0504977	4.50158	4_4			H2BC5		LYZ
P61927	RL37_HUMAN	RPL37	Human		6776.51	2558.8	26215.4	11507.8	30630.1	18117.1	74867.3	8887.68	33780.6	0.0145073	0.057102	4.50447	4_3			RPS6		UBB
P37108	SRP14_HUMAN	SRP14	Human	4610.63	21431.6	24015.3	37845.6	66554.8	90045.1	80017.5	78509.5	21975.8	78781.7	0.0177516	0.0595065	4.52488	4_4			CD70		UBC
Q07955	SRSF1_HUMAN	SRSF1	Human	2665.05	13170.3	15677.9	34130.9	26631.6	64915.2	40887.4	116589	16411	62255.8	0.00682115	0.0528931	4.57682	4_4			RPL37A		RPS27A
P54852	EMP3_HUMAN	EMP3	Human	15311.9	11932	29982.3	9296.38	80806.6	84413.5	154460	21393.4	16630.6	85268.4	0.00400068	0.0504977	4.58678	4_4			RPL35		UBA52
Q5TEC6	H37_HUMAN	H3-7	Human	70049.2	227603	125072	147718	599941	1150000	663020	288432	142611	675348	0.00799538	0.0539323	4.60045	4_4			FNBP1L		CRABP2
Q9Y624	JAM1_HUMAN	F11R	Human	11946.3	12017.1	34940.6	31274.9	78965.6	98853.6	116044	80079.1	22544.7	93485.6	0.00578074	0.0514124	4.63717	4_4			RPS13		LGALS1
P62937	PPIA_HUMAN	PPIA	Human	117725	108196	246671	304135	710445	879912	1100000	721465	194182	852956	0.00478167	0.0507041	4.77341	4_4			RPL30		COTL1
P16401	H15_HUMAN	H1-5	Human	3534.89	24692.5	5430.29	2860.48	23180.2	62914.6	33276.5	15425.1	9129.54	33699.1	0.00272369	0.0504977	4.84739	4_4			CNOT9		GLIPR2
Q9NZI8	IF2B1_HUMAN	IGF2BP1	Human		6419.17	4245.98	5328.49	20365.1	26847.6	26312.9	25096.6	3998.41	24655.6	0.00262192	0.0504977	4.9607	4_3			SNRPE		CFL1
P09543	CN37_HUMAN	CNP	Human	25181.2	33058.5	74247	61515.3	180872	232353	248581	247704	48500.5	227378	0.00177434	0.0504977	5.10769	4_4			CCNB1		MCEE
P06899	H2B1J_HUMAN	H2BC11	Human	6288.57	31851.7	23743.9	76955.4	117195	271667	119418	70811.5	34709.9	144773	0.0405685	0.0797501	5.20788	4_4			RPS29		RAD21L1
P54851	EMP2_HUMAN	EMP2	Human		4299.42	6259.15	10346.6	22682.6	35414.9	38791.5	31694.7	5226.29	32145.9	0.0145758	0.057102	5.3876	4_3			RTN4RL2		RHOG
Q6UVK1	CSPG4_HUMAN	CSPG4	Human	11013.8	20949	28738.3	44747.7	106013	133582	166590	108689	26362.2	128718	0.00499914	0.0507041	5.42191	4_4			RPL5		RPS16
P43003	EAA1_HUMAN	SLC1A3	Human	6483.8	5415.7	11605.7	16391	41479.2	38366.3	54467.1	67442.2	9974.05	50438.7	0.000463624	0.0504977	5.43903	4_4			TOP1		ANKRD22
P53675	CLH2_HUMAN	CLTCL1	Human	9200.52	10851.2	17470.5	3598.1	39456.5	47064.6	59426	50112.4	10280.1	49014.9	0.0064394	0.0522489	5.44837	4_4			SRP9		CLEC7A
P84243	H33_HUMAN	H3-3A	Human	21177.1	74981.7	59676.1	162061	332326	725453	571810	115622	79474	436303	0.0447363	0.0830576	5.67599	4_4			RPL15		COPS7B
O75054	IGSF3_HUMAN	IGSF3	Human	15833.6	24018.6	45299.3	44459.3	136064	219287	157819	187017	32402.7	175047	0.00278747	0.0504977	5.82309	4_4			RPL7		FOXG1
P51511	MMP15_HUMAN	MMP15	Human	11352.1	6808.33	13911.7	14365	59299.2	88986.2	68004	67393.5	11609.3	70920.7	0.00244303	0.0504977	6.29043	4_4					LGALS9
P60903	S10AA_HUMAN	S100A10	Human	4272.12	12429.1	12515.1	51341.3	58701.5	78921.3	80390.9	149629	20139.4	91910.7	0.00499516	0.0507041	6.35727	4_4					SETD2
Q00610	CLH1_HUMAN	CLTC	Human	75156.4	143516	155287	306997	779857	1110000	1120000	876001	170239	971464	0.00349145	0.0504977	6.37502	4_4					PREP
P09497	CLCB_HUMAN	CLTB	Human	10182.5	30014	37428.5	21457.6	98250.2	144665	185067	165199	24770.7	148295	0.00081206	0.0504977	6.48661	4_4					ARPC4
O00425	IF2B3_HUMAN	IGF2BP3	Human		2184.62	2239.37	5925.31	18842.3	22363.3	20647.3	17371.1	2587.32	19806	0.0213768	0.0630605	6.51635	4_3					VPS29
P10412	H14_HUMAN	H1-4	Human	11046.6	73700.7	18713.1	31605.9	132561	383642	224191	76878	33766.6	204318	0.00816485	0.0539323	6.53186	4_4					ARF1
O95274	LYPD3_HUMAN	LYPD3	Human	6064.11	14042.5	27747.3	53476.6	103756	155900	107634	143203	25332.6	127623	0.0111659	0.0559899	6.66486	4_4					RAP1A
P78380	OLR1_HUMAN	OLR1	Human	3466.14	8637.41	10221.9	96756.5	59380.9	108686	58762.2	158507	29770.5	96334	0.0178899	0.0595524	6.71245	4_4					CDC42
Q9UIQ6	LCAP_HUMAN	LNPEP	Human	7384.47	13944.8	16091.9	14773.2	78848.6	87884.1	129879	64108.2	13048.6	90180	0.00101593	0.0504977	6.96764	4_4					PPIB
P19256	LFA3_HUMAN	CD58	Human	5537.22	5116.39	9271.6	17006	48743.3	62609.5	58980.9	63462	9232.8	58448.9	0.00223205	0.0504977	7.11119	4_4					TMED10
P42892	ECE1_HUMAN	ECE1	Human		5525.34	7552.18	14065.8	43458.8	73434.9	53317.2	61000	6785.83	57802.7	0.0126073	0.0566515	7.41028	4_3					SYNGR1
P09496	CLCA_HUMAN	CLTA	Human	19877.3	15507.4	77998.2	71861.6	161656	198865	474251	342064	46311.1	294209	0.00127383	0.0504977	7.4122	4_4					CD81
P16403	H12_HUMAN	H1-2	Human		17964.3	6785.13	11419.2	64589.3	217124	63954.2	52744	9042.16	99602.9	0.00926207	0.0544248	8.07325	4_3					AHNAK
Q9UNN8	EPCR_HUMAN	PROCR	Human	7314.6	16468.3	25217.1	37158.6	125517	165226	200641	164961	21539.7	164086	0.00221201	0.0504977	8.83074	4_4					DSP
Q9HCE1	MOV10_HUMAN	MOV10	Human		8166.94	17720.3	10888.4	106248	153067	138467	80145.3	9193.91	119482	0.00821438	0.0539323	10.2535	4_3					JUP
P78406	RAE1L_HUMAN	RAE1	Human	357.284	2544.3	3333.22		14406.8	19386.2	17369.2	22605.6	1558.7	18441.9	0.0297548	0.0696298	11.6985	4_3					TSG101
P41273	TNFL9_HUMAN	TNFSF9	Human	9196.68	23096.8	25084.8	29958.1	232294	387036	289067	262605	21834.1	292750	0.000689614	0.0504977	14.3796	4_4					CD9
Q9NX76	CKLF6_HUMAN	CMTM6	Human	1795.01	6451	2215.02	9440.14	57845.4	105767	60963.3	52379.7	4975.29	69238.9	0.00286666	0.0504977	16.8539	4_4					SDCBP
																						PRDX6
																						TPI1
																						RAB7A
																						PGAM1
																						RAB8A
																						RAB11A
																						RAB5C
																						RAB35
																						YWHAZ
																						BCAP31
																						GSTP1
																						RAN
																						TIMP2
																						YWHAB
																						LHFPL2
																						TSPAN14
																						TNFSF14
																						VPS28
																						RAB1A
																						RHOA
																						PRDX1
																						RAC3
																						ATP6AP2
																						YKT6
																						MIOX
																						RAC1
																						RAC2
																						RAB10
																						RAB5A
																						RAB8B
																						RALB
																						RAP1B
																						ANXA5
																						PSME1
																						EEF1A2
																						HLA-DRA
																						CLIC1
																						APOE
																						ANXA1
																						CD53
																						CAPG
																						ATP6V0D1
																						FBP1
																						BLVRA
																						MDH1
																						PCBP1
																						PSMD14
																						ARPC1B
																						CAPZA1
																						GNAI2
																						NAGK
																						RP2
																						PURA
																						PLCH2
																						ERMAP
																						PTBP1
																						ACTB
																						ACTA2
																						HLA-A
																						HLA-B
																						HLA-C
																						CD82
																						TTN
																						PGK1
																						C4B
																						PGD
																						LAP3
																						GDI2
																						AHSG
																						HTRA1
																						VIM
																						ANXA11
																						PDIA3
																						TYMP
																						CAP1
																						ENO1
																						CORO1A
																						CD14
																						BSG
																						PLD3
																						ARHGAP1
																						MGAT1
																						ATP5B
																						CCT2
																						TUBA4A
																						ATP6V1B2
																						CD2
																						ST13
																						ACTR3
																						GPC4
																						SERPINF1
																						RDX
																						BASP1
																						FLG2
																						SLC12A7
																						PKM
																						LCP1
																						EHD4
																						CPNE3
																						CPM
																						GGT1
																						IGSF8
																						PLTP
																						MSN
																						HSPA9
																						HSPA5
																						ANXA6
																						MMP14
																						HSPA8
																						HSPA2
																						HSPA1L
																						CD84
																						WDR1
																						HSPD1
																						FERMT3
																						SERPINA7
																						PTPN6
																						CAT
																						LAMP1
																						HSP90AB1
																						SLC3A2
																						ICAM1
																						QSOX1
																						MEP1A
																						ARHGAP18
																						GSN
																						POSTN
																						AAC25497
																						STAT1
																						ST14
																						CYBB
																						TNFAIP3
																						PSMD2
																						VCP
																						VPS35
																						ITGB2
																						CD36
																						CD44
																						ITGB3
																						ITGA3
																						CD86
																						PTGFRN
																						ATP1A1
																						PDCD6IP
																						HK3
																						HSP90B1
																						EEF2
																						KPNB1
																						ATP6V0A1
																						KIFC3
																						NCKAP1L
																						VCL
																						FBLN1
																						ITIH2
																						ITGAM
																						ANPEP
																						ITGAX
																						ITGB1
																						ITGA5
																						ITGAV
																						NRP1
																						EMILIN2
																						THBS1
																						MYOF
																						CYFIP1
																						ITPR3
																						NCSTN
																						IQGAP1
																						FN1
																						PTPRJ
																						SIGLEC1
																						LY75
																						TNC
																						TLN1
																						C3
																						NPC1
																						DCD
																						FLNA
																						PLEC
																						RUVBL1
																						MCM5
																						RCC2
																						RUVBL2
																						TOP2B
																						SSRP1
																						H2AFY
																						P63128.3
																						MCM7
																						TEP1
																						HIST1H1B
																						HIST1H1C
																						XRCC5
																						PRKDC
																						DDB1
																						POLR2B
																						UPF1
																						DHX9
																						EFTUD2
																						SNRNP200
																						HNRNPM
																						EIF3A
																						PABPC1
																						PRPF8
																						HNRNPH1
																						PDCD7
																						FLII
																						DDX3X
																						DDX17
																						SYNCRIP
																						PABPN1
																						HNRNPR
																						ACO1
																						FHL1
																						HNRNPF
																						SRSF3
																						RALY
																						DDX21
																						RTCA
																						HNRNPA1
																						EIF5A2
																						SNUPN
																						MYH10
																						MYH9
																						TUBA1A
																						TUBA1C
																						TUBB
																						TUBB3
																						ACTBL2
																						TUBB4
																						TUBB1
																						TEKT1
																						DYNC1H1
																						MYO1F
																						MYO1G
																						TUBG1
																						TPM2
																						HSPB1
																						TTLL10
																						ACTR2
																						2008-09-01
																						ARPC4TTLL3
																						KIAA0196
																						TBCD
																						GNB2L1
																						MYADM
																						PTPRC
																						SEMA7A
																						PKN1
																						TIMP3
																						TNPO1
																						TNPO3
																						KPNA2
																						XPO5
																						XPOT
																						AIMP1
																						CLEC1A
																						CPNE1
																						TNIP1
																						GC
																						AP2B1
																						RNH1
																						LMNB1
																						NCL
																						DKC1
																						PCDHGA7
																						HABP2
																						SLC25A6
																						FDFT1
																						FASN
																						SLC4A10
																						ATP6V0E2
																						ESYT1
																						RPL7A
																						RPL18A
																						RPL7L1
																						RPS8
																						UBA1
																						BFAR
																						PSMC3
																						PSMD7
																						PSMB1
																						PSMD11
																						PAAF1
																						RPN1
																						PSMD3
																						PFKP
																						ACLY
																						PYGL
																						GPT
																						PKM2
																						SLC2A1
																						CCNB3
																						PPP2R1A
																						PPP2R3B
																						CDK11A
																						PRDX3
																						CAD
																						PHGDH
																						ASS1
																						GCN1L1
																						COPA
																						MVP
																						TFRC
																						SAR1A
																						ARFRP1
																						IARS
																						MARS
																						RARS
																						GARS
																						WARS
																						DARS
																						QARS
																						CC2D1B
																						AIMP2
																						PAFAH1B3
																						PARP1
																						USP14
																						SERPINC1
																						LPL
																						NMT1
																						CPD
																						DNAJC13
																						CCT3
																						CCT6A
																						CCT6B
																						NAP1L4
																						TCP1
																						CCT5
																						P4HB
																						CCT7
																						SERPINH1
																						HYOU1
																						CANX
																						CCT4
																						OR8D1
																						PDCD6
																						EZR
																						NBPF20
																						NBPF10
																						NBPF11
																						NBPF15
																						NBPF8
																						NBPF12
																						NBPF9
																						NBPF14
																						NBPF16
																						NBPF1
																						NUDT21
																						PKN3
																						SFRS7
																						PPP1R26
																						ST13P4
																						RCN2
																						GANAB
