# Supplementary material for: GABARAP proteins regulate the packaging of HIV-1 genomic RNA into virions
Source: EMBO Rep. 2025 Oct 31;26(23):5826–58. doi: 10.1038/s44319-025-00607-1 (PMC12678799; doi:10.1038/s44319-025-00607-1)
Supplement: Supplementary file 4 — Source data Fig. 2 [file 44319_2025_607_MOESM4_ESM.zip]

Archive with 44 entries (44 files):
- Figures 2A-B.xlsx
- Figure 2C/fig2C_ATG5.tif
- Figure 2C/fig2C_Beclin1.tif
- Figure 2C/fig2C_GABARAP_cell.tif
- Figure 2C/fig2C_GABARAP_virion prep.tif
- Figure 2C/fig2C_GABARAPL1_cell.tif
- Figure 2C/fig2C_GABARAPL1_virion prep.tif
- Figure 2C/fig2C_GABARAPL2_cell.tif
- Figure 2C/fig2C_GABARAPL2_virion prep.tif
- Figure 2C/fig2C_Gag.tif
- Figure 2C/fig2C_LC3B.tif
- Figure 2C/fig2C_MAp17.tif
- Figure 2C/fig2C_TSG101_cell.tif
- Figure 2C/fig2C_TSG101_virion prep.tif
- Figure 2C/fig2C_Tubulin.tif
- Figure 2C/fig2C_Vpr.tif
- Figure 2C/fig2C_Vpu.tif
- Figure 2D/fig2D_ATG5.tif
- Figure 2D/fig2D_Beclin1.tif
- Figure 2D/fig2D_GABARAP_cell.tif
- Figure 2D/fig2D_GABARAP_virion prep.tif
- Figure 2D/fig2D_GABARAPL1_cell.tif
- Figure 2D/fig2D_GABARAPL1_virion prep.tif
- Figure 2D/fig2D_GABARAPL2_cell.tif
- Figure 2D/fig2D_GABARAPL2_virion prep.tif
- Figure 2D/fig2D_Gag.tif
- Figure 2D/fig2D_LC3B_cell.tif
- Figure 2D/fig2D_LC3B_virion prep.tif
- Figure 2D/fig2D_MAp17.tif
- Figure 2D/fig2D_TSG101_cell.tif
- Figure 2D/fig2D_TSG101_virion prep.tif
- Figure 2D/fig2D_Tubulin.tif
- Figure 2D/fig2D_Vpr.tif
- Figure 2D/fig2D_Vpu.tif
- Figure 2E/fig2E_Env_high exp.tif
- Figure 2E/fig2E_Env_low exp.tif
- Figure 2E/fig2E_GABARAPL1.tif
- Figure 2E/fig2E_LC3B.tif
- Figure 2E/fig2E_MAp17.tif
- Figure 2F/fig2F_Env.tif
- Figure 2F/fig2F_GABARAPL1.tif
- Figure 2F/fig2F_Gag.tif
- Figure 2F/fig2F_GAPDH.tif
- Figure 2F/fig2F_LC3B.tif
