# Supplementary material for: GABARAP proteins regulate the packaging of HIV-1 genomic RNA into virions
Source: EMBO Rep. 2025 Oct 31;26(23):5826–58. doi: 10.1038/s44319-025-00607-1 (PMC12678799; doi:10.1038/s44319-025-00607-1)
Supplement: Supplementary file 4 — Source data Fig. 2 [file 44319_2025_607_MOESM4_ESM.zip › Figures 2A-B.xlsx]

## Sheet: Legend
Figure 2A-B: ATG-related proteins present in virions-containing supernatants of HIV-1 producing cells
Column
A-B	Protein name and ID
C	Corresponding organism of protein
D-G	LFQ of mock-transfected cell supernatants
H-K	LFQ of virions-containing supernatans of HIV-1 producing cells
L	Mean of LFQ of mock-transfected cell supernatants, from four independant experiments
M	Mean of LFQ of virions-containing supernatans of HIV-1 producing cells, from four independant experiments
N-O	Stastistical analysis
P	Fold Change (HIV-1 vs mock)
Q	Number of values in HIV-1 vs mock-supernants
R	Proteins found in 'macroautophagy' GO term

## Sheet: fig 2A-B
Protein.Names	Genes	Species	LFQ mock_1	LFQ mock_2	LFQ mock_3	LFQ mock_4	LFQ HIV-1_1	LFQ HIV-1_2	LFQ HIV-1_3	LFQ HIV-1_4	mean LFQ mock	mean LFQ HIV-1	p-value	q-value	FC_HIV-1 vs mock	Nb Valid values_HIV-1 vs mock	Found in 'macroautophagy' GO term
TS101_HUMAN	TSG101	Human	19113.9	24452	28915.6	50150.2	84123.1	106939	91072.7	111820	30657.9	98488.7	0.00237695	0.0504977	3.40975	4_4	yes
VPS28_HUMAN	VPS28	Human	6246.02	6191.53	15671.5	20679.9	27847.5	34442.6	41333.3	33064.4	12197.2	34171.9	0.0125866	0.0566515	3.19794	4_4	yes
CHM4A_HUMAN	CHMP4A	Human	1961.52	4166.26	8326.42	7482.76	10761.9	15312.9	13695	16378.5	5484.24	14037.1	0.0140598	0.057102	2.91898	4_4	yes
RAB1B_HUMAN	RAB1B	Human	4288.26	10132.8	13374.1	33070.1	20320.9	30782	28986.2	42689.1	15216.3	30694.6	0.0217641	0.0632109	2.51918	4_4
MB12A_HUMAN	MVB12A	Human	10699.5	0	24604.4	23938.1	36872	42680.3	60137.4	41975.1	14810.5	45416.2	0.0220634	0.0633394	2.45352	4_3	yes
VPS25_HUMAN	VPS25	Human	5621.12	13252.4	6214.32	27574	23899.6	30394.6	21473.2	27927.5	13165.5	25923.7	0.0343863	0.0742672	2.417	4_4	yes
NCOA4_HUMAN	NCOA4	Human	13402.5	13870.1	29699.1	53294.8	42785.3	51388.3	64920.4	59562.2	27566.6	54664.1	0.0257355	0.0661333	2.31849	4_4
MLP3B_HUMAN;MP3B2_HUMAN	MAP1LC3B;MAP1LC3B2	Human	10726.3	24430.7	34379.8	74472.9	44108.3	62018.3	80403.6	83470.5	36002.4	67500.2	0.0270104	0.0672527	2.28713	4_4	yes
CHM4B_HUMAN	CHMP4B	Human	13979.5	29388	52487.2	80143.5	64466	70500.2	92053.9	102387	43999.6	82351.8	0.0305338	0.07011	2.23129	4_4	yes
PLAP_HUMAN	PLAA	Human	2505.76	5381.69	5004.49	13120.6	7728.49	13111.8	10703	18163.1	6503.14	12426.6	0.00958713	0.0547035	2.1718	4_4	yes
PDC6I_HUMAN	PDCD6IP	Human	56541.1	73693.3	154275	111563	159019	195855	238605	167247	99018.1	190182	0.0122547	0.0566515	2.04034	4_4	yes
GBRL1_HUMAN	GABARAPL1	Human	6257.26	12816.5	21273.8	22610.8	22332.4	32981.1	25470.1	34423.4	15739.6	28801.8	0.0327103	0.0724886	2.02275	4_4
ULK1_HUMAN	ULK1	Human	1505.64	9318.24	9318.55	7188.01	10507.2	10423.4	14201.7	9353.92	6832.61	11121.6	0.102337	0.142157	1.9836	4_4	yes
TAXB1_HUMAN	TAX1BP1	Human	27980	58537.2	91643.6	143497	107907	116818	150792	162521	80414.4	134510	0.0403437	0.079531	1.94606	4_4
MTOR_HUMAN	MTOR	Human	2711.14	7474.57	5864.26	9056.26	10039.4	10706.5	10368	12065	6276.56	10794.7	0.0368821	0.0766658	1.88005	4_4	yes
RAB1A_HUMAN	RAB1A	Human	40330.4	72415.4	90027.6	106728	128794	146106	151863	110229	77375.4	134248	0.040511	0.0797257	1.83041	4_4
HGS_HUMAN	HGS	Human	9463.97	13659.7	21533.1	26431.5	26106.3	28773	36204.6	27809	17772.1	29723.2	0.0324428	0.0721603	1.79054	4_4	yes
CHM2A_HUMAN	CHMP2A	Human	12769	13610.2	24071	29593.7	29563.4	31792.1	30434	41671.7	20011	33365.3	0.0197767	0.0615962	1.76153	4_4	yes
ATGA1_HUMAN	ATG101	Human	0	3249.75	3503.42	3651.68	4537.9	6322.33	7540.35	4597.21	2601.21	5749.45	0.0389941	0.0781153	1.74037	4_3
SQSTM_HUMAN	SQSTM1	Human	50011.5	83214.8	160670	279082	166711	209723	279712	174026	143245	207543	0.114418	0.154652	1.7378	4_4	yes
TERA_HUMAN	VCP	Human	31381.1	47967.8	62431.2	112868	78085	89218.8	84770.6	118563	63662	92659.4	0.0432006	0.0816861	1.6029	4_4	yes
VTA1_HUMAN	VTA1	Human	9185	13702	16334.5	33440.9	17439.9	22858.9	24224.6	45460.9	18165.6	27496.1	0.00388483	0.0504977	1.58969	4_4	yes
TBK1_HUMAN	TBK1	Human	2234.67	12909.8	4373.49	9304.29	6933.04	9503.32	9229.23	12094.6	7205.56	9440.05	0.118317	0.159088	1.58208	4_4
GBRAP_HUMAN	GABARAP	Human	9478.48	13807.9	40957.7	38981.8	20200.3	37403.6	31683.6	54033.1	25806.5	35830.2	0.0980107	0.137696	1.57734	4_4
PI3R4_HUMAN	PIK3R4	Human	2160.87	4833.55	3487.27	4840.52	6686.22	5140.22	6344.21	4554.66	3830.55	5681.33	0.105801	0.145159	1.54057	4_4	yes
ATG9A_HUMAN	ATG9A	Human	4155.29	9919.88	12971.5	14053.7	11687.2	14420.2	17147.5	14403.6	10275.1	14414.6	0.0703626	0.110245	1.53414	4_4
VPS4A_HUMAN	VPS4A	Human	9890.49	14513	22519.2	20312.3	17357.3	18636.5	28950.8	38405.5	16808.7	25837.5	0.0125336	0.0566515	1.52987	4_4	yes
VP37B_HUMAN	VPS37B	Human	2384.97	0	5354.17	4647.88	4507.16	4572.76	7623.22	6046.87	3096.76	5687.5	0.0327407	0.0724886	1.51838	4_3	yes
NBR1_HUMAN	NBR1	Human	11311.2	14630.7	28448.3	28922.8	25522.7	27402.6	35986.2	28199.4	20828.2	29277.7	0.0587109	0.0980507	1.51097	4_4	yes
PK3C3_HUMAN	PIK3C3	Human	0	6927.02	5454.36	8167.8	4721.88	8167.76	7768.55	16731.5	5137.3	9347.42	0.0631049	0.102742	1.5096	4_3	yes
ATG7_HUMAN	ATG7	Human	3148.98	6459.79	7747.56	13536.1	7832.45	10914.2	11102	10511	7723.11	10089.9	0.104797	0.144239	1.47052	4_4	yes
A16L1_HUMAN	ATG16L1	Human	2139.76	0	3186.52	5085.02	3845.38	3783.17	4316.27	6498.4	2602.83	4610.81	0.0347431	0.0746445	1.4598	4_3	yes
BGH3_HUMAN	TGFBI	Human	6152.01	21520.4	11109	38651	17324.7	25847.4	14735.6	36790.5	19358.1	23674.6	0.109854	0.149635	1.43754	4_4	yes
ATG3_HUMAN	ATG3	Human	2963.01	5121.63	6241.54	12083	6479.98	6490.87	9741.23	11527.8	6602.3	8559.97	0.0678087	0.10755	1.4253	4_4
RAB2A_HUMAN	RAB2A	Human	31714	31076.2	39066.9	56251.5	43997.7	48451.2	54151.6	64642.5	39527.2	52810.8	0.00813029	0.0539323	1.36242	4_4	yes
CHMP3_HUMAN	CHMP3	Human	4777.01	6738.55	9499.1	5731.5	7308.44	10722.4	10538	7074.25	6686.54	8910.77	0.0198791	0.0616354	1.3512	4_4	yes
VPS4B_HUMAN	VPS4B	Human	44465.4	33563.2	59800.5	49911.5	57523.2	57270.6	74552.6	59874.7	46935.2	62305.3	0.0168084	0.0595065	1.34795	4_4	yes
CACO1_HUMAN	CALCOCO1	Human	3867.28	7370.4	12164.4	19346.3	9783.45	11189.3	15451.1	12368.6	10687.1	12198.1	0.195422	0.236118	1.32892	4_4
GBRL2_HUMAN	GABARAPL2	Human	16979.8	26141.3	54381	38666.2	29333.4	33677.3	60679.3	47733.3	34042.1	42855.8	0.0291996	0.0693351	1.32322	4_4
NPC1_HUMAN	NPC1	Human	9890.51	13005.7	21086.1	19964.1	16219.3	14544	32577.1	21461.8	15986.6	21200.5	0.0414562	0.0806634	1.32106	4_4	yes
VTI1A_HUMAN	VTI1A	Human	5100.29	13255.9	22923.6	21931.2	13058.4	17014.7	20059.1	22969	15802.7	18275.3	0.162676	0.202624	1.31736	4_4	yes
