# Supplementary material for: GABARAP proteins regulate the packaging of HIV-1 genomic RNA into virions
Source: EMBO Rep. 2025 Oct 31;26(23):5826–58. doi: 10.1038/s44319-025-00607-1 (PMC12678799; doi:10.1038/s44319-025-00607-1)
Supplement: Supplementary file 5 — Source data Fig. 3 [file 44319_2025_607_MOESM5_ESM.zip]

Archive with 14 entries (14 files):
- Figure 3A/fig3A_Gag_cell.tif
- Figure 3A/fig3A_Gag_virion prep.tif
- Figure 3A/fig3A_GAPDH.tif
- Figure 3A/fig3A_LC3B.tif
- Figure 3B/fig3B_GABARAP.tif
- Figure 3B/fig3B_GABARAPL1.tif
- Figure 3B/fig3B_GABARAPL2.tif
- Figure 3B/fig3B_Gag_cell.tif
- Figure 3B/fig3B_Gag_virion prep.tif
- Figure 3B/fig3B_GAPDH.tif
- Figure 3C.xlsx
- Figure 3D.xlsx
- Figure 3E.xlsx
- Figure 3F.xlsx
