# Supplementary material for: GABARAP proteins regulate the packaging of HIV-1 genomic RNA into virions
Source: EMBO Rep. 2025 Oct 31;26(23):5826–58. doi: 10.1038/s44319-025-00607-1 (PMC12678799; doi:10.1038/s44319-025-00607-1)
Supplement: Supplementary file 5 — Source data Fig. 3 [file 44319_2025_607_MOESM5_ESM.zip › Figure 3D.xlsx]

## Sheet: Feuil1
siRNA	HIV-1 release (au)
CTRL	1	1	1
GABARAP	0.59	0.54	1.26
GABARAPL1	0.8	0.78	1.26
GABARAPL2	0.46	0.53	1.01
