# Supplementary material for: GABARAP proteins regulate the packaging of HIV-1 genomic RNA into virions
Source: EMBO Rep. 2025 Oct 31;26(23):5826–58. doi: 10.1038/s44319-025-00607-1 (PMC12678799; doi:10.1038/s44319-025-00607-1)
Supplement: Supplementary file 5 — Source data Fig. 3 [file 44319_2025_607_MOESM5_ESM.zip › Figure 3F.xlsx]

## Sheet: Feuil1
siRNA	HIV-1 infectivity (au)
CTRL	1	1	1
GABARAP	0.78	0.66	0.74
GABARAPL1	0.94	0.6	0.82
GABARAPL2	1.39	1.03	1.56
