# Supplementary material for: GABARAP proteins regulate the packaging of HIV-1 genomic RNA into virions
Source: EMBO Rep. 2025 Oct 31;26(23):5826–58. doi: 10.1038/s44319-025-00607-1 (PMC12678799; doi:10.1038/s44319-025-00607-1)
Supplement: Supplementary file 6 — Source data Fig. 4 [file 44319_2025_607_MOESM6_ESM.zip]

Archive with 13 entries (13 files):
- Figure 4A/fig4A_Env_cell.tif
- Figure 4A/fig4A_Env_virion prep.tif
- Figure 4A/fig4A_GABARAP_cell.tif
- Figure 4A/fig4A_GABARAP_virion prep.tif
- Figure 4A/fig4A_Gag_cell.tif
- Figure 4A/fig4A_Gag_virion prep.tif
- Figure 4A/fig4A_GAPDH.tif
- Figure 4A/fig4A_LC3B_cell.tif
- Figure 4A/fig4A_LC3B_virion prep.tif
- Figure 4B.xlsx
- Figure 4C.xlsx
- Figure 4D.xlsx
- Figure 4E.xlsx
