# Supplementary material for: GABARAP proteins regulate the packaging of HIV-1 genomic RNA into virions
Source: EMBO Rep. 2025 Oct 31;26(23):5826–58. doi: 10.1038/s44319-025-00607-1 (PMC12678799; doi:10.1038/s44319-025-00607-1)
Supplement: Supplementary file 6 — Source data Fig. 4 [file 44319_2025_607_MOESM6_ESM.zip › Figure 4B.xlsx]

## Sheet: Feuil1
	Intracellular CAp24 quantification (fold change)
Parental	1	1	1	1	1	1	1
LC3 TKO	0.55	0.76	0.84	1.07	0.72	0.17	0.29
GABARAP TKO	1.86	2.3	1.62	2.41	2.96	2.28	0.9
