# Supplementary material for: GABARAP proteins regulate the packaging of HIV-1 genomic RNA into virions
Source: EMBO Rep. 2025 Oct 31;26(23):5826–58. doi: 10.1038/s44319-025-00607-1 (PMC12678799; doi:10.1038/s44319-025-00607-1)
Supplement: Supplementary file 6 — Source data Fig. 4 [file 44319_2025_607_MOESM6_ESM.zip › Figure 4C.xlsx]

## Sheet: Feuil1
	Extracellular CAp24 quantification (fold change)
Parental	1	1	1	1	1	1	1
LC3 TKO	0.21	0.24	0.37	0.36	0.32	0.06	0.23
GABARAP TKO	1.74	3.31	2.15	1.55	1.98	2.04	1.16
