# Supplementary material for: GABARAP proteins regulate the packaging of HIV-1 genomic RNA into virions
Source: EMBO Rep. 2025 Oct 31;26(23):5826–58. doi: 10.1038/s44319-025-00607-1 (PMC12678799; doi:10.1038/s44319-025-00607-1)
Supplement: Supplementary file 6 — Source data Fig. 4 [file 44319_2025_607_MOESM6_ESM.zip › Figure 4D.xlsx]

## Sheet: Feuil1
	HIV-1 release (au)
Parental	1	1	1	1	1	1	1
LC3 TKO	0.37	0.32	0.45	0.33	0.45	0.34	0.78
GABARAP TKO	0.94	1.44	1.33	0.64	0.67	0.89	1.29
