# Supplementary material for: GABARAP proteins regulate the packaging of HIV-1 genomic RNA into virions
Source: EMBO Rep. 2025 Oct 31;26(23):5826–58. doi: 10.1038/s44319-025-00607-1 (PMC12678799; doi:10.1038/s44319-025-00607-1)
Supplement: Supplementary file 7 — Source data Fig. 5 [file 44319_2025_607_MOESM7_ESM.zip]

Archive with 16 entries (13 files):
- Figure 5_New/
- Figure 5_New/Figure 5A.xlsx
- Figure 5_New/Figure 5B.xlsx
- Figure 5_New/Figure 5C.xlsx
- Figure 5_New/Figure 5D.xlsx
- Figure 5_New/Figure 5E.xlsx
- Figure 5_New/Figure 5F/
- Figure 5_New/Figure 5F/fig5F_Env.tif
- Figure 5_New/Figure 5F/fig5F_Gag.tif
- Figure 5_New/Figure 5G/
- Figure 5_New/Figure 5G/fig5G_Gag_cell.tif
- Figure 5_New/Figure 5G/fig5G_Gag_virion preparation.tif
- Figure 5_New/Figure 5G/fig5G_GAPDH.tif
- Figure 5_New/Figure 5G/fig5G_HA.tif
- Figure 5_New/Figure 5H.xlsx
- Figure 5_New/Figure 5I.xlsx
