# Supplementary material for: GABARAP proteins regulate the packaging of HIV-1 genomic RNA into virions
Source: EMBO Rep. 2025 Oct 31;26(23):5826–58. doi: 10.1038/s44319-025-00607-1 (PMC12678799; doi:10.1038/s44319-025-00607-1)
Supplement: Supplementary file 7 — Source data Fig. 5 [file 44319_2025_607_MOESM7_ESM.zip › Figure 5_New/Figure 5A.xlsx]

## Sheet: Feuil1
	Intracellular RNA level (fold change)
	Viral gRNA					7SL RNA
Parental	1	1	1	1	1	1	1	1	1	1
GABARAP TKO	2.29	2.74	3.31	3.11	1.38	1.14	1.1	1.4	1.22	1.71
