# Supplementary material for: GABARAP proteins regulate the packaging of HIV-1 genomic RNA into virions
Source: EMBO Rep. 2025 Oct 31;26(23):5826–58. doi: 10.1038/s44319-025-00607-1 (PMC12678799; doi:10.1038/s44319-025-00607-1)
Supplement: Supplementary file 7 — Source data Fig. 5 [file 44319_2025_607_MOESM7_ESM.zip › Figure 5_New/Figure 5B.xlsx]

## Sheet: Feuil1
	Extracellular RNA level (fold change)
	Viral gRNA					7SL RNA
Parental	1	1	1	1	1	1	1	1	1	1
GABARAP TKO	1.26	0.81	1.68	1.06	0.86	2.18	1.93	1.93	1.27	1.39
