# Supplementary material for: GABARAP proteins regulate the packaging of HIV-1 genomic RNA into virions
Source: EMBO Rep. 2025 Oct 31;26(23):5826–58. doi: 10.1038/s44319-025-00607-1 (PMC12678799; doi:10.1038/s44319-025-00607-1)
Supplement: Supplementary file 7 — Source data Fig. 5 [file 44319_2025_607_MOESM7_ESM.zip › Figure 5_New/Figure 5E.xlsx]

## Sheet: Feuil1
	Viral gRNA level (fold change)
	IP Env			IP IgG
Parental	1	1	1	0.2872	0.4796	0.3253
GABARAP TKO	0.00849	0.0156	0.0016	0.00849	0.0156	0.0016
