# Supplementary material for: GABARAP proteins regulate the packaging of HIV-1 genomic RNA into virions
Source: EMBO Rep. 2025 Oct 31;26(23):5826–58. doi: 10.1038/s44319-025-00607-1 (PMC12678799; doi:10.1038/s44319-025-00607-1)
Supplement: Supplementary file 7 — Source data Fig. 5 [file 44319_2025_607_MOESM7_ESM.zip › Figure 5_New/Figure 5H.xlsx]

## Sheet: Feuil1
RNA release (au)
Parental	GABARAP TKO	GABARAP TKO_GABARAPL1	GABARAP TKO_GABARAPL1 G116A
1	0.52123	2.80889	0.27452
1	0.11867	8.25347	4.83998
1	0.407536	0.707107	0.673617
1	0.061002	0.795536	0.547147
1	0.115824	0.146604	0.230846
1	0.829	0.481	0.796
