# Supplementary material for: GABARAP proteins regulate the packaging of HIV-1 genomic RNA into virions
Source: EMBO Rep. 2025 Oct 31;26(23):5826–58. doi: 10.1038/s44319-025-00607-1 (PMC12678799; doi:10.1038/s44319-025-00607-1)
Supplement: Supplementary file 7 — Source data Fig. 5 [file 44319_2025_607_MOESM7_ESM.zip › Figure 5_New/Figure 5I.xlsx]

## Sheet: Feuil1
RNA packaging (au)
Parental	GABARAP TKO	GABARAP TKO_GABARAPL1	GABARAP TKO_GABARAPL1 G116A
1	0.679747	2.37665	0.222266
1	0.199726	4.89787	1.71922
1	0.647506	1.43508	1.46811
1	0.110466	0.778136	0.545201
1	0.190189	0.256714	0.305076
1	0.820223	0.670059	1.55283
