# Supplementary material for: GABARAP proteins regulate the packaging of HIV-1 genomic RNA into virions
Source: EMBO Rep. 2025 Oct 31;26(23):5826–58. doi: 10.1038/s44319-025-00607-1 (PMC12678799; doi:10.1038/s44319-025-00607-1)
Supplement: Supplementary file 8 — Source data Fig. 6 [file 44319_2025_607_MOESM8_ESM.zip]

Archive with 15 entries (15 files):
- Figure 6A/fig6A_Gag_HA-trap.tif
- Figure 6A/fig6A_Gag_input.tif
- Figure 6A/fig6A_GAPDH_input.tif
- Figure 6A/fig6A_HA_HA-trap.tif
- Figure 6A/fig6A_HA_input.tif
- Figure 6B/fig6B_Gag_HA-trap.tif
- Figure 6B/fig6B_Gag_input.tif
- Figure 6B/fig6B_GAPDH_input.tif
- Figure 6B/fig6B_HA_HA-trap.tif
- Figure 6B/fig6B_HA_input.tif
- Figure 6E/fig6D_GABARAPL1.tif
- Figure 6G/fig6F_Gag.tif
- Figure 6C.xlsx
- Figure 6D.xlsx
- Figure 6F.xlsx
