# Supplementary material for: GABARAP proteins regulate the packaging of HIV-1 genomic RNA into virions
Source: EMBO Rep. 2025 Oct 31;26(23):5826–58. doi: 10.1038/s44319-025-00607-1 (PMC12678799; doi:10.1038/s44319-025-00607-1)
Supplement: Supplementary file 8 — Source data Fig. 6 [file 44319_2025_607_MOESM8_ESM.zip › Figure 6C.xlsx]

## Sheet: Feuil1
Ratio IP Pr55Gag/HA
-Rnase				+Rnase
1	1	1	1	0.734478	0.514181	0.723036	0.539654
