# Supplementary material for: GABARAP proteins regulate the packaging of HIV-1 genomic RNA into virions
Source: EMBO Rep. 2025 Oct 31;26(23):5826–58. doi: 10.1038/s44319-025-00607-1 (PMC12678799; doi:10.1038/s44319-025-00607-1)
Supplement: Supplementary file 8 — Source data Fig. 6 [file 44319_2025_607_MOESM8_ESM.zip › Figure 6D.xlsx]

## Sheet: Feuil1
	Viral gRNA level (fold change)
	-UV						+UV
IP GABARAPL1	0.747	0.716978	1.02101	0.6	2.42	0.7	5.223	2.91804	0.846745	11.4	2.12	1.74
IP IgG	1	1	1	1	1	1	1	1	1	1	1	1
