# Supplementary material for: GABARAP proteins regulate the packaging of HIV-1 genomic RNA into virions
Source: EMBO Rep. 2025 Oct 31;26(23):5826–58. doi: 10.1038/s44319-025-00607-1 (PMC12678799; doi:10.1038/s44319-025-00607-1)
Supplement: Supplementary file 8 — Source data Fig. 6 [file 44319_2025_607_MOESM8_ESM.zip › Figure 6F.xlsx]

## Sheet: Feuil1
	Viral gRNA level (fold change)
	Parental / -UV			Parental / +UV			GABARAP TKO / -UV			GABARAP TKO / +UV
IP Gag	0.05	0.24	0.06	1	1	1	0.35	0.83	0.12	1.51	3.25	2.54
IP IgG	0.39	0.75	0.02	0.39	0.75	0.02	0.39	0.75	0.02	0.39	0.75	0.02
