# Supplementary material for: GABARAP proteins regulate the packaging of HIV-1 genomic RNA into virions
Source: EMBO Rep. 2025 Oct 31;26(23):5826–58. doi: 10.1038/s44319-025-00607-1 (PMC12678799; doi:10.1038/s44319-025-00607-1)
Supplement: Supplementary file 9 — Source data Fig. 7 [file 44319_2025_607_MOESM9_ESM.zip]

Archive with 17 entries (14 files):
- Figure 7/
- Figure 7/Figure 7A/
- Figure 7/Figure 7A/fig7A_GABARAPL1.tif
- Figure 7/Figure 7A/fig7A_Gag.tif
- Figure 7/Figure 7A/fig7A_GAPDH.tif
- Figure 7/Figure 7A/fig7A_TF-R.tif
- Figure 7/Figure 7B.xlsx
- Figure 7/Figure 7C/
- Figure 7/Figure 7C/Fig7C_GABARAPTKO_MA-YFP.tif
- Figure 7/Figure 7C/Fig7C_GABARAPTKO_Merge.tif
- Figure 7/Figure 7C/Fig7C_GABARAPTKO__gRNA.tif
- Figure 7/Figure 7C/Fig7C_Parental_gRNA.tif
- Figure 7/Figure 7C/Fig7C_Parental_MA-YFP.tif
- Figure 7/Figure 7C/Fig7C_Parental_Merge.tif
- Figure 7/Figure 7C/README_Fig7C_Microscopic images_EMBO reports.docx
- Figure 7/Figure 7D.xlsx
- Figure 7/Figure 7E.xlsx
