# Supplementary material for: GABARAP proteins regulate the packaging of HIV-1 genomic RNA into virions
Source: EMBO Rep. 2025 Oct 31;26(23):5826–58. doi: 10.1038/s44319-025-00607-1 (PMC12678799; doi:10.1038/s44319-025-00607-1)
Supplement: Supplementary file 9 — Source data Fig. 7 [file 44319_2025_607_MOESM9_ESM.zip › Figure 7/Figure 7B.xlsx]

## Sheet: Feuil1
	Viral gRNA level (fold change)
	Parental							GABARAP TKO
Input	1	1	1	1	1	1	1	1.19	0.82	0.56	0.88	0.507	0.4308	0.8858
Cytosolic fraction	0.09	0.15	0.18	0.09	0.1138	0.0696	0.1382	0.06	0.1	0.1	0.07	0.0573	0.0571	0.104
Membrane fraction	132.06	43.41	24.17	40.79	37.923	18.6357	55.9087	11	0.37	11.04	25.9	8.8152	18.5713	10.3388
