# Supplementary material for: GABARAP proteins regulate the packaging of HIV-1 genomic RNA into virions
Source: EMBO Rep. 2025 Oct 31;26(23):5826–58. doi: 10.1038/s44319-025-00607-1 (PMC12678799; doi:10.1038/s44319-025-00607-1)
Supplement: Supplementary file 9 — Source data Fig. 7 [file 44319_2025_607_MOESM9_ESM.zip › Figure 7/Figure 7D.xlsx]

## Sheet: Feuil1
Average numbers of HIV-1 gRNA puncta per infected cells
Parental		GABARAP TKO
Cytosolic	Nuclear	Cytosolic	Nuclear
130	73	244	37
237	104	222	42
185	104	90	36
206	50	145	8
101	39	220	44
98	41	127	60
40	10	152	24
65	7	171	46
79	37	190	28
106	18	96	20
53	15	184	63
35	17	103	35
65	36	230	90
64	10	344	68
96	45	65	17
133	36	212	68
111	11	141	29
139	20	104	24
264	67	107	18
		60	41
		155	84
