# Supplementary material for: GABARAP proteins regulate the packaging of HIV-1 genomic RNA into virions
Source: EMBO Rep. 2025 Oct 31;26(23):5826–58. doi: 10.1038/s44319-025-00607-1 (PMC12678799; doi:10.1038/s44319-025-00607-1)
Supplement: Supplementary file 9 — Source data Fig. 7 [file 44319_2025_607_MOESM9_ESM.zip › Figure 7/Figure 7E.xlsx]

## Sheet: Feuil1
Average distance of HIV-1 gRNA puncta to Plasma membrane (µm)
Parental	GABARAP TKO
0.44	0.71
1.17	1.35
1.05	0.95
0.75	1.06
0.45	0.68
0.54	1.17
0.39	0.93
0.5	1.06
0.75	0.86
0.91	0.71
0.51	1.01
0.34	0.65
0.48	1.34
0.46	1.02
0.69	0.89
0.86	1.3
0.53	1.19
0.65	0.77
0.73	0.81
	0.94
	1.34
