# Supplementary material for: GABARAP proteins regulate the packaging of HIV-1 genomic RNA into virions
Source: EMBO Rep. 2025 Oct 31;26(23):5826–58. doi: 10.1038/s44319-025-00607-1 (PMC12678799; doi:10.1038/s44319-025-00607-1)
Supplement: Supplementary file 10 — Figure EV1 Source Data [file 44319_2025_607_MOESM10_ESM.zip › Figure EV1.xlsx]

## Sheet: Legend
Figure EV1A: LC-MS signal intensities (LFQ) of cellular proteins identified exclusively in 4 viral preparations from NL4-3 HIV-1 transfected HeLa cells
Column
A-C	Protein name and ID
D	Corresponding organism of protein
E-H	LFQ of mock-transfected cell supernatants
I-L	LFQ of virions-containing supernatans of HIV-1 producing cells
M	Mean of LFQ of virions-containing supernatans of HIV-1 producing cells, from four independant experiments
N	Number of values in HIV-1 vs mock-supernants
Figures EV1B-C: ATG related proteins found in viral preparations and present in total cell lysate
Column
A-B	Protein name and ID
C	Corresponding organism of protein
D-G	LFQ of mock-transfected cell supernatants
H-K	LFQ of virions-containing supernatans of HIV-1 producing cells
L	Mean of LFQ of mock-transfected cell supernatants, from four independant experiments
M	Mean of LFQ of virions-containing supernatans of HIV-1 producing cells, from four independant experiments
N-O	Stastistical analysis
P	Fold Change (HIV-1 vs mock)
Q	Number of values in HIV-1 vs mock-supernants
R	Stastistical analysis
S	LFQ of total lysate from HIV-1 producing cells, from one experiment

## Sheet: fig EV1 A
Protein.Group	Protein.Names	Genes	Species	LFQ mock_1	LFQ mock_2	LFQ mock_3	LFQ mock_4	LFQ HIV-1_1	LFQ HIV-1_2	LFQ HIV-1_3	LFQ HIV-1_4	mean LFQ HIV-1	Nb Valid values_HIV-1 vs mock
Q562R1	ACTBL_HUMAN	ACTBL2	Human					16649.9	17974.1	61295.6	187778	70924.4	4_0
P09669	COX6C_HUMAN	COX6C	Human					24145.8	41673.8	28003.8	57944.1	37941.9	4_0
Q8WVN6	SCTM1_HUMAN	SECTM1	Human					24288.8	34130.9	20143.7	27208.2	26442.9	4_0
Q9UHC7	MKRN1_HUMAN	MKRN1	Human					11910.2	23645.4	11358.1	19467.5	16595.3	4_0
Q9NWH9	SLTM_HUMAN	SLTM	Human					13186.5	13627.6	10281.6	13534.2	12657.5	4_0
Q15773	MLF2_HUMAN	MLF2	Human					7335.44	14693.1	8014.09	11844	10471.7	4_0
P13726	TF_HUMAN	F3	Human					7345.98	14551.5	5674.73	8059.09	8907.83	4_0
Q9H8K7	PAAT_HUMAN	PAAT	Human					6880.23	9893.05	8715.82	7360.67	8212.44	4_0
P02686	MBP_HUMAN	MBP	Human					2465.54	9552.56	9022.95	11230	8067.76	4_0
Q15397	PUM3_HUMAN	PUM3	Human					3689.48	11311.3	5525.22	10001.1	7631.77	4_0
Q9H0J9	PAR12_HUMAN	PARP12	Human					5130.68	10278.1	5300.72	8477.79	7296.82	4_0
P08559	ODPA_HUMAN	PDHA1	Human					5289.24	8501.75	5439.23	9070.58	7075.2	4_0
Q9H9A5	CNO10_HUMAN	CNOT10	Human					6231.26	7232.09	5107.84	8300.9	6718.02	4_0
Q8NI27	THOC2_HUMAN	THOC2	Human					5477.44	8318.49	3997.87	9029.81	6705.9	4_0
Q9NR00	TCIM_HUMAN	TCIM	Human					5321.16	7494.21	5616.96	7785.38	6554.43	4_0
Q9UH17	ABC3B_HUMAN	APOBEC3B	Human					5207.75	7004.51	6230.86	4075.65	5629.69	4_0
P85037	FOXK1_HUMAN	FOXK1	Human					3895.27	5625.1	4303.56	8017.51	5460.36	4_0
Q9UGT4	SUSD2_HUMAN	SUSD2	Human					4317.92	5166.4	3748.4	8368.29	5400.25	4_0
P31040	SDHA_HUMAN	SDHA	Human					1894.56	5211.84	4482.61	9521.39	5277.6	4_0
P16989	YBOX3_HUMAN	YBX3	Human					4657.94	5640.64	4198.67	6217.92	5178.79	4_0
P61619	S61A1_HUMAN	SEC61A1	Human					4625.76	6202.66	3190.99	6053.01	5018.1	4_0
Q8NFZ5	TNIP2_HUMAN	TNIP2	Human					4744.03	5708.18	3039.51	5649.02	4785.18	4_0
A6NJI1	CK086_HUMAN	C11orf86	Human					4798.21	7809.38	2133.05	4339.79	4770.11	4_0
Q9Y2S7	PDIP2_HUMAN	POLDIP2	Human					3802.38	6410.16	2862.31	5275.43	4587.57	4_0
Q5VU97	CAHD1_HUMAN	CACHD1	Human					3562.96	5619.88	4658.6	4290.5	4532.99	4_0
Q92552	RT27_HUMAN	MRPS27	Human					3633.29	4266.5	2665.79	6357.92	4230.88	4_0
Q9H9Y6	RPA2_HUMAN	POLR1B	Human					2631.65	5747.41	2356.95	5899.43	4158.86	4_0
O75530	EED_HUMAN	EED	Human					3158.82	4852.12	3029.1	5333.19	4093.31	4_0
Q9UNQ2	DIM1_HUMAN	DIMT1	Human					4087.92	3621.5	4682.12	3815.57	4051.78	4_0
Q0PNE2	ELP6_HUMAN	ELP6	Human					3023.25	3542.48	2224.53	6877.19	3916.86	4_0
Q30201	HFE_HUMAN	HFE	Human					3868.22	4299.93	3079.24	3890	3784.35	4_0
O94880	PHF14_HUMAN	PHF14	Human					4705.94	4518.68	2329.19	3155.25	3677.26	4_0
Q9H307	PININ_HUMAN	PNN	Human					1894.58	3537.86	2129.82	6517.67	3519.98	4_0
Q70EL4	UBP43_HUMAN	USP43	Human					3129.94	3182.89	2414.65	5111.89	3459.84	4_0
P45973	CBX5_HUMAN	CBX5	Human					2229.44	4059.18	1237.88	6263.16	3447.41	4_0
Q9H6R0	DHX33_HUMAN	DHX33	Human					3200.54	3318.82	2802.57	4433.19	3438.78	4_0
Q53HC9	EIPR1_HUMAN	EIPR1	Human					3236.84	1784.82	5519.27	2717.57	3314.62	4_0
Q7LGA3	HS2ST_HUMAN	HS2ST1	Human					2666.21	4083.56	3211.19	3211.87	3293.21	4_0
Q15031	SYLM_HUMAN	LARS2	Human					2548.29	2933.87	2384.85	4429.37	3074.1	4_0
Q53GQ0	DHB12_HUMAN	HSD17B12	Human					2722.03	2460.34	2666.01	3881.54	2932.48	4_0
Q96ST2	IWS1_HUMAN	IWS1	Human					1613.14	3076.66	2021.24	3981.89	2673.23	4_0
P40939	ECHA_HUMAN	HADHA	Human					1044.04	1955.06	2417.08	5271.02	2671.8	4_0
Q13496	MTM1_HUMAN	MTM1	Human					1779.78	2941.85	2160.6	3777.31	2664.88	4_0
Q96S19	MTL26_HUMAN	METTL26	Human					1426.25	1797.65	1921.43	2782.4	1981.93	4_0
Q96KR1	ZFR_HUMAN	ZFR	Human					1442.33	1777.74	1879.9	2638.65	1934.65	4_0
Q14146	URB2_HUMAN	URB2	Human					1238.49	1781.25	1112.71	1934.06	1516.63	4_0

## Sheet: fig EV1 B-C
Protein.Names	Genes	Species	LFQ mock_1	LFQ mock_2	LFQ mock_3	LFQ mock_4	LFQ HIV-1_1	LFQ HIV-1_2	LFQ HIV-1_3	LFQ HIV-1_4	mean LFQ mock	mean LFQ HIV-1	p-value	q-value	FC_HIV-1 vs mock	Nb Valid values_HIV-1 vs mock	-log10(p-value)	LFQ HIV-1 producing cells
TS101_HUMAN	TSG101	Human	19113.9	24452	28915.6	50150.2	84123.1	106939	91072.7	111820	30657.9	98488.7	0.00237695	0.0504977	3.40975	4_4	2.62398	204408
VPS28_HUMAN	VPS28	Human	6246.02	6191.53	15671.5	20679.9	27847.5	34442.6	41333.3	33064.4	12197.2	34171.9	0.0125866	0.0566515	3.19794	4_4	1.90009	64711.1
CHM4A_HUMAN	CHMP4A	Human	1961.52	4166.26	8326.42	7482.76	10761.9	15312.9	13695	16378.5	5484.24	14037.1	0.0140598	0.057102	2.91898	4_4	1.85202	162277
RAB1B_HUMAN	RAB1B	Human	4288.26	10132.8	13374.1	33070.1	20320.9	30782	28986.2	42689.1	15216.3	30694.6	0.0217641	0.0632109	2.51918	4_4	1.66226	1027630
MB12A_HUMAN	MVB12A	Human	10699.5	0	24604.4	23938.1	36872	42680.3	60137.4	41975.1	14810.5	45416.2	0.0220634	0.0633394	2.45352	4_3	1.65633	109778
VPS25_HUMAN	VPS25	Human	5621.12	13252.4	6214.32	27574	23899.6	30394.6	21473.2	27927.5	13165.5	25923.7	0.0343863	0.0742672	2.417	4_4	1.46361	212491
NCOA4_HUMAN	NCOA4	Human	13402.5	13870.1	29699.1	53294.8	42785.3	51388.3	64920.4	59562.2	27566.6	54664.1	0.0257355	0.0661333	2.31849	4_4	1.58947	19285.8
MLP3B_HUMAN;MP3B2_HUMAN	MAP1LC3B;MAP1LC3B2	Human	10726.3	24430.7	34379.8	74472.9	44108.3	62018.3	80403.6	83470.5	36002.4	67500.2	0.0270104	0.0672527	2.28713	4_4	1.56847	162969
CHM4B_HUMAN	CHMP4B	Human	13979.5	29388	52487.2	80143.5	64466	70500.2	92053.9	102387	43999.6	82351.8	0.0305338	0.07011	2.23129	4_4	1.51522	518687
PLAP_HUMAN	PLAA	Human	2505.76	5381.69	5004.49	13120.6	7728.49	13111.8	10703	18163.1	6503.14	12426.6	0.00958713	0.0547035	2.1718	4_4	2.01831	303919
PDC6I_HUMAN	PDCD6IP	Human	56541.1	73693.3	154275	111563	159019	195855	238605	167247	99018.1	190182	0.0122547	0.0566515	2.04034	4_4	1.9117	674950
GBRL1_HUMAN	GABARAPL1	Human	6257.26	12816.5	21273.8	22610.8	22332.4	32981.1	25470.1	34423.4	15739.6	28801.8	0.0327103	0.0724886	2.02275	4_4	1.48532	224832
ULK1_HUMAN	ULK1	Human	1505.64	9318.24	9318.55	7188.01	10507.2	10423.4	14201.7	9353.92	6832.61	11121.6	0.102337	0.142157	1.9836	4_4	0.989967	10435.7
TAXB1_HUMAN	TAX1BP1	Human	27980	58537.2	91643.6	143497	107907	116818	150792	162521	80414.4	134510	0.0403437	0.079531	1.94606	4_4	1.39422	94533.8
MTOR_HUMAN	MTOR	Human	2711.14	7474.57	5864.26	9056.26	10039.4	10706.5	10368	12065	6276.56	10794.7	0.0368821	0.0766658	1.88005	4_4	1.43318	133629
RAB1A_HUMAN	RAB1A	Human	40330.4	72415.4	90027.6	106728	128794	146106	151863	110229	77375.4	134248	0.040511	0.0797257	1.83041	4_4	1.39243	622651
HGS_HUMAN	HGS	Human	9463.97	13659.7	21533.1	26431.5	26106.3	28773	36204.6	27809	17772.1	29723.2	0.0324428	0.0721603	1.79054	4_4	1.48888	291592
CHM2A_HUMAN	CHMP2A	Human	12769	13610.2	24071	29593.7	29563.4	31792.1	30434	41671.7	20011	33365.3	0.0197767	0.0615962	1.76153	4_4	1.70385	71188.5
ATGA1_HUMAN	ATG101	Human	0	3249.75	3503.42	3651.68	4537.9	6322.33	7540.35	4597.21	2601.21	5749.45	0.0389941	0.0781153	1.74037	4_3	1.409	24441.4
SQSTM_HUMAN	SQSTM1	Human	50011.5	83214.8	160670	279082	166711	209723	279712	174026	143245	207543	0.114418	0.154652	1.7378	4_4	0.941507	418445
TERA_HUMAN	VCP	Human	31381.1	47967.8	62431.2	112868	78085	89218.8	84770.6	118563	63662	92659.4	0.0432006	0.0816861	1.6029	4_4	1.36451	2239010
VTA1_HUMAN	VTA1	Human	9185	13702	16334.5	33440.9	17439.9	22858.9	24224.6	45460.9	18165.6	27496.1	0.00388483	0.0504977	1.58969	4_4	2.41063	152825
TBK1_HUMAN	TBK1	Human	2234.67	12909.8	4373.49	9304.29	6933.04	9503.32	9229.23	12094.6	7205.56	9440.05	0.118317	0.159088	1.58208	4_4	0.926951	60039.6
GBRAP_HUMAN	GABARAP	Human	9478.48	13807.9	40957.7	38981.8	20200.3	37403.6	31683.6	54033.1	25806.5	35830.2	0.0980107	0.137696	1.57734	4_4	1.00873	46712.9
PI3R4_HUMAN	PIK3R4	Human	2160.87	4833.55	3487.27	4840.52	6686.22	5140.22	6344.21	4554.66	3830.55	5681.33	0.105801	0.145159	1.54057	4_4	0.97551	142539
ATG9A_HUMAN	ATG9A	Human	4155.29	9919.88	12971.5	14053.7	11687.2	14420.2	17147.5	14403.6	10275.1	14414.6	0.0703626	0.110245	1.53414	4_4	1.15266	204938
VPS4A_HUMAN	VPS4A	Human	9890.49	14513	22519.2	20312.3	17357.3	18636.5	28950.8	38405.5	16808.7	25837.5	0.0125336	0.0566515	1.52987	4_4	1.90192	373479
VP37B_HUMAN	VPS37B	Human	2384.97	0	5354.17	4647.88	4507.16	4572.76	7623.22	6046.87	3096.76	5687.5	0.0327407	0.0724886	1.51838	4_3	1.48491	84366.4
NBR1_HUMAN	NBR1	Human	11311.2	14630.7	28448.3	28922.8	25522.7	27402.6	35986.2	28199.4	20828.2	29277.7	0.0587109	0.0980507	1.51097	4_4	1.23128	31208.3
PK3C3_HUMAN	PIK3C3	Human	0	6927.02	5454.36	8167.8	4721.88	8167.76	7768.55	16731.5	5137.3	9347.42	0.0631049	0.102742	1.5096	4_3	1.19994	105683
ATG7_HUMAN	ATG7	Human	3148.98	6459.79	7747.56	13536.1	7832.45	10914.2	11102	10511	7723.11	10089.9	0.104797	0.144239	1.47052	4_4	0.979652	301352
A16L1_HUMAN	ATG16L1	Human	2139.76	0	3186.52	5085.02	3845.38	3783.17	4316.27	6498.4	2602.83	4610.81	0.0347431	0.0746445	1.4598	4_3	1.45913	224729
BGH3_HUMAN	TGFBI	Human	6152.01	21520.4	11109	38651	17324.7	25847.4	14735.6	36790.5	19358.1	23674.6	0.109854	0.149635	1.43754	4_4	0.959185	#N/A
ATG3_HUMAN	ATG3	Human	2963.01	5121.63	6241.54	12083	6479.98	6490.87	9741.23	11527.8	6602.3	8559.97	0.0678087	0.10755	1.4253	4_4	1.16871	347559
RAB2A_HUMAN	RAB2A	Human	31714	31076.2	39066.9	56251.5	43997.7	48451.2	54151.6	64642.5	39527.2	52810.8	0.00813029	0.0539323	1.36242	4_4	2.08989	1156820
CHMP3_HUMAN	CHMP3	Human	4777.01	6738.55	9499.1	5731.5	7308.44	10722.4	10538	7074.25	6686.54	8910.77	0.0198791	0.0616354	1.3512	4_4	1.7016	106847
VPS4B_HUMAN	VPS4B	Human	44465.4	33563.2	59800.5	49911.5	57523.2	57270.6	74552.6	59874.7	46935.2	62305.3	0.0168084	0.0595065	1.34795	4_4	1.77447	723693
CACO1_HUMAN	CALCOCO1	Human	3867.28	7370.4	12164.4	19346.3	9783.45	11189.3	15451.1	12368.6	10687.1	12198.1	0.195422	0.236118	1.32892	4_4	0.709027	19710.3
GBRL2_HUMAN	GABARAPL2	Human	16979.8	26141.3	54381	38666.2	29333.4	33677.3	60679.3	47733.3	34042.1	42855.8	0.0291996	0.0693351	1.32322	4_4	1.53462	104821
NPC1_HUMAN	NPC1	Human	9890.51	13005.7	21086.1	19964.1	16219.3	14544	32577.1	21461.8	15986.6	21200.5	0.0414562	0.0806634	1.32106	4_4	1.38241	82650.8
VTI1A_HUMAN	VTI1A	Human	5100.29	13255.9	22923.6	21931.2	13058.4	17014.7	20059.1	22969	15802.7	18275.3	0.162676	0.202624	1.31736	4_4	0.788677	108478
