# Supplementary material for: GABARAP proteins regulate the packaging of HIV-1 genomic RNA into virions
Source: EMBO Rep. 2025 Oct 31;26(23):5826–58. doi: 10.1038/s44319-025-00607-1 (PMC12678799; doi:10.1038/s44319-025-00607-1)
Supplement: Supplementary file 11 — Figure EV2 Source Data [file 44319_2025_607_MOESM11_ESM.zip]

Archive with 12 entries (12 files):
- Figure EV2/figEV2_Env_cell.tif
- Figure EV2/figEV2_Env_virion prep.tif
- Figure EV2/figEV2_GABARAP_cell.tif
- Figure EV2/figEV2_GABARAP_virion prep.tif
- Figure EV2/figEV2_GABARAPL1_cell.tif
- Figure EV2/figEV2_GABARAPL1_virion prep.tif
- Figure EV2/figEV2_GABARAPL2_cell.tif
- Figure EV2/figEV2_GABARAPL2_virion prep.tif
- Figure EV2/figEV2_Gag_cell.tif
- Figure EV2/figEV2_Gag_virion prep.tif
- Figure EV2/figEV2_GAPDH.tif
- Figure EV2/figEV2_LC3B.tif
