# Supplementary material for: GABARAP proteins regulate the packaging of HIV-1 genomic RNA into virions
Source: EMBO Rep. 2025 Oct 31;26(23):5826–58. doi: 10.1038/s44319-025-00607-1 (PMC12678799; doi:10.1038/s44319-025-00607-1)
Supplement: Supplementary file 12 — Figure EV3 Source Data [file 44319_2025_607_MOESM12_ESM.zip]

Archive with 1 entries (1 files):
- Figure EV3.xlsx
