# Supplementary material for: GABARAP proteins regulate the packaging of HIV-1 genomic RNA into virions
Source: EMBO Rep. 2025 Oct 31;26(23):5826–58. doi: 10.1038/s44319-025-00607-1 (PMC12678799; doi:10.1038/s44319-025-00607-1)
Supplement: Supplementary file 12 — Figure EV3 Source Data [file 44319_2025_607_MOESM12_ESM.zip › Figure EV3.xlsx]

## Sheet: A-LC3A
	LC3A mRNA level (fold change)
	NI		HIV-1
HeLa	0	0	0	0
CD4+ T cells	1	1	0.576343	0.3978

## Sheet: B-LC3B
	LC3B mRNA level (fold change)
siRNA	NI			HIV-1
CTRL	1	1	1	1.29684	1.45902	1.80876
LC3A	1.45902	0.891929	0.526681	2.41162	1.17691	1.67018
LC3B	0.157127	0.0950612	0.125	0.210224	0.124568	0.12896
LC3C	1.26138	1.10573	1.27899	2.14355	1.43893	1.98618

## Sheet: C-LC3C
	LC3C mRNA level (fold change)
siRNA	NI			HIV-1
CTRL	1	1	1	1.21419	0.744839	0.594604
LC3A	7.11074	2.77984	0.976032	5.33319	0.78187	0.702222
LC3B	3.16017	2.11404	1.85961	2.63902	0.846745	0.545254
LC3C	0.148137	0.136313	0.20733	0.110721	0.120742	0.0352801

## Sheet: D-GABARAP
	GABARAP mRNA level (fold change)
siRNA	NI			HIV-1
CTRL	1	1	1	0.74	1.14	0.94
GABARAP	0.02	0.07	0.04	0.02	0.04	0.03
GABARAPL1	0.82	1.87	0.9	0.59	1.69	0.74
GABARAPL2	0.54	1.58	0.82	0.51	0.67	0.84

## Sheet: E-GABARAPL1
	GABARAPL1 mRNA level (fold change)
siRNA	NI			HIV-1
CTRL	1	1	1	1.05	2.36	1.88
GABARAP	0.72	1.04	1.11	1.16	3.1	1.79
GABARAPL1	0.09	0.16	0.19	0.15	0.48	0.4
GABARAPL2	0.53	1.35	1.37	1.37	4.08	2.9

## Sheet: F-GABARAPL2
	GABARAPL2 mRNA level (fold change)
siRNA	NI			HIV-1
CTRL	1	1	1	0.96	1.24	1.41
GABARAP	0.85	1.25	1.17	0.92	1.44	1.21
GABARAPL1	0.91	1.56	1.56	0.91	1.75	1.1
GABARAPL2	0.01	0.02	0.03	0.01	0.02	0.02
