# Supplementary material for: GABARAP proteins regulate the packaging of HIV-1 genomic RNA into virions
Source: EMBO Rep. 2025 Oct 31;26(23):5826–58. doi: 10.1038/s44319-025-00607-1 (PMC12678799; doi:10.1038/s44319-025-00607-1)
Supplement: Supplementary file 13 — Figure EV4 Source Data [file 44319_2025_607_MOESM13_ESM.zip › Figure EV4 C.xlsx]

## Sheet: Feuil1
	HIV-1 infectivity (au)
Parental	1	1	1
ATG5 -/- 92#3	1.29	1.08	2.43
